# Supplementary material for: Quantifying the effect of sagittal plane joint angle variability on bipedal fall risk
Source: PLoS One. 2022 Jan 26;17(1):e0262749. doi: 10.1371/journal.pone.0262749 (PMC8791504; doi:10.1371/journal.pone.0262749)
Supplement: S1 File — Matlab code used to generate the simulations. (ZIP) [file pone.0262749.s001.zip]

Archive with 636 entries (484 files):
- S1_File/RADIUS/
- S1_File/RADIUS/compareExpAndSim.m
- S1_File/RADIUS/installdata.mat
- S1_File/RADIUS/MATLAB/
- S1_File/RADIUS/MATLAB/lib/
- S1_File/RADIUS/MATLAB/lib/add_model_paths.m
- S1_File/RADIUS/MATLAB/lib/ask_user.m
- S1_File/RADIUS/MATLAB/lib/bezier/
- S1_File/RADIUS/MATLAB/lib/bezier/bezier.m
- S1_File/RADIUS/MATLAB/lib/bezier/d2bezier.m
- S1_File/RADIUS/MATLAB/lib/bezier/dbezier.m
- S1_File/RADIUS/MATLAB/lib/bezier/diffCoeff.m
- S1_File/RADIUS/MATLAB/lib/blueslick.mat
- S1_File/RADIUS/MATLAB/lib/calculateWork.m
- S1_File/RADIUS/MATLAB/lib/discontinuous_plot.m
- S1_File/RADIUS/MATLAB/lib/display_menu.m
- S1_File/RADIUS/MATLAB/lib/displaySeed_basic.m
- S1_File/RADIUS/MATLAB/lib/distinguishable_colors.m
- S1_File/RADIUS/MATLAB/lib/dr.m
- S1_File/RADIUS/MATLAB/lib/draw_foot.m
- S1_File/RADIUS/MATLAB/lib/gen_tmp_save_filename.m
- S1_File/RADIUS/MATLAB/lib/matlabfrag.m
- S1_File/RADIUS/MATLAB/lib/menu_error.m
- S1_File/RADIUS/MATLAB/lib/optParamsGUI.m
- S1_File/RADIUS/MATLAB/lib/paramLimits.m
- S1_File/RADIUS/MATLAB/lib/plotMultiple.fig
- S1_File/RADIUS/MATLAB/lib/plotMultiple.m
- S1_File/RADIUS/MATLAB/lib/pow.m
- S1_File/RADIUS/MATLAB/lib/presentationFormat.m
- S1_File/RADIUS/MATLAB/lib/rd.m
- S1_File/RADIUS/MATLAB/lib/rm_from_genpath.m
- S1_File/RADIUS/MATLAB/lib/save_mfile.m
- S1_File/RADIUS/MATLAB/lib/speedToSampleRate.m
- S1_File/RADIUS/MATLAB/lib/structarray2struct.m
- S1_File/RADIUS/MATLAB/menu/
- S1_File/RADIUS/MATLAB/menu/animBasic.fig
- S1_File/RADIUS/MATLAB/menu/animBasic.m
- S1_File/RADIUS/MATLAB/menu/animExperimental.fig
- S1_File/RADIUS/MATLAB/menu/animExperimental.m
- S1_File/RADIUS/MATLAB/menu/animPresentation.fig
- S1_File/RADIUS/MATLAB/menu/animPresentation.m
- S1_File/RADIUS/MATLAB/menu/change_model.m
- S1_File/RADIUS/MATLAB/menu/eigenmap.m
- S1_File/RADIUS/MATLAB/menu/optimizeBasic.m
- S1_File/RADIUS/MATLAB/menu/optimizeSeries.fig
- S1_File/RADIUS/MATLAB/menu/optimizeSeries.m
- S1_File/RADIUS/MATLAB/menu/optimizeVaryLC.fig
- S1_File/RADIUS/MATLAB/menu/optimizeVaryLC.m
- S1_File/RADIUS/MATLAB/menu/walk.m
- S1_File/RADIUS/modelname.mat
- S1_File/RADIUS/models/
- S1_File/RADIUS/models/HEALTHY_HUMAN_REAL_ANKLE/
- S1_File/RADIUS/models/HEALTHY_HUMAN_REAL_ANKLE/docs/
- S1_File/RADIUS/models/HEALTHY_HUMAN_REAL_ANKLE/docs/extendedEOM_sixLink.nb
- S1_File/RADIUS/models/HEALTHY_HUMAN_REAL_ANKLE/docs/Menu Item Flow.pdf
- S1_File/RADIUS/models/HEALTHY_HUMAN_REAL_ANKLE/docs/Presentation Format Users Guide.pdf
- S1_File/RADIUS/models/HEALTHY_HUMAN_REAL_ANKLE/docs/Program Flow.pdf
- S1_File/RADIUS/models/HEALTHY_HUMAN_REAL_ANKLE/docs/RADIUS_UserGuide_SevenLinkAmputee.pdf
- S1_File/RADIUS/models/HEALTHY_HUMAN_REAL_ANKLE/docs/swingPhaseEOM_sixLink.nb
- S1_File/RADIUS/models/HEALTHY_HUMAN_REAL_ANKLE/gaitFiles/
- S1_File/RADIUS/models/HEALTHY_HUMAN_REAL_ANKLE/gaitFiles/Runs 113-128/
- S1_File/RADIUS/models/HEALTHY_HUMAN_REAL_ANKLE/gaitFiles/Runs 113-128/Run 113/
- S1_File/RADIUS/models/HEALTHY_HUMAN_REAL_ANKLE/gaitFiles/Runs 113-128/Run 113/sim_BianchiLB_V98_Run_113.m
- S1_File/RADIUS/models/HEALTHY_HUMAN_REAL_ANKLE/gaitFiles/Runs 113-128/Run 113/sim_Han_V130_Run_113.m
- S1_File/RADIUS/models/HEALTHY_HUMAN_REAL_ANKLE/gaitFiles/Runs 113-128/Run 113/sim_Liu_V156_Run_113.m
- S1_File/RADIUS/models/HEALTHY_HUMAN_REAL_ANKLE/gaitFiles/Runs 113-128/Run 114/
- S1_File/RADIUS/models/HEALTHY_HUMAN_REAL_ANKLE/gaitFiles/Runs 113-128/Run 114/sim_BianchiLB_V98_Run_114.m
- S1_File/RADIUS/models/HEALTHY_HUMAN_REAL_ANKLE/gaitFiles/Runs 113-128/Run 114/sim_Han_V130_Run_114.m
- S1_File/RADIUS/models/HEALTHY_HUMAN_REAL_ANKLE/gaitFiles/Runs 113-128/Run 114/sim_Liu_V156_Run_114.m
- S1_File/RADIUS/models/HEALTHY_HUMAN_REAL_ANKLE/gaitFiles/Runs 113-128/Run 115/
- S1_File/RADIUS/models/HEALTHY_HUMAN_REAL_ANKLE/gaitFiles/Runs 113-128/Run 115/sim_BianchiLB_V98_Run_115.m
- S1_File/RADIUS/models/HEALTHY_HUMAN_REAL_ANKLE/gaitFiles/Runs 113-128/Run 115/sim_Han_V130_Run_115.m
- S1_File/RADIUS/models/HEALTHY_HUMAN_REAL_ANKLE/gaitFiles/Runs 113-128/Run 115/sim_Liu_V156_Run_115.m
- S1_File/RADIUS/models/HEALTHY_HUMAN_REAL_ANKLE/gaitFiles/Runs 113-128/Run 116/
- S1_File/RADIUS/models/HEALTHY_HUMAN_REAL_ANKLE/gaitFiles/Runs 113-128/Run 116/sim_BianchiLB_V98_Run_116.m
- S1_File/RADIUS/models/HEALTHY_HUMAN_REAL_ANKLE/gaitFiles/Runs 113-128/Run 116/sim_Han_V130_Run_116.m
- S1_File/RADIUS/models/HEALTHY_HUMAN_REAL_ANKLE/gaitFiles/Runs 113-128/Run 116/sim_Liu_V156_Run_116.m
- S1_File/RADIUS/models/HEALTHY_HUMAN_REAL_ANKLE/gaitFiles/Runs 113-128/Run 117/
- S1_File/RADIUS/models/HEALTHY_HUMAN_REAL_ANKLE/gaitFiles/Runs 113-128/Run 117/sim_BianchiLB_V98_Run_117.m
- S1_File/RADIUS/models/HEALTHY_HUMAN_REAL_ANKLE/gaitFiles/Runs 113-128/Run 117/sim_Han_V130_Run_117.m
- S1_File/RADIUS/models/HEALTHY_HUMAN_REAL_ANKLE/gaitFiles/Runs 113-128/Run 117/sim_Liu_V156_Run_117.m
- S1_File/RADIUS/models/HEALTHY_HUMAN_REAL_ANKLE/gaitFiles/Runs 113-128/Run 118/
- S1_File/RADIUS/models/HEALTHY_HUMAN_REAL_ANKLE/gaitFiles/Runs 113-128/Run 118/sim_BianchiLB_V98_Run_118.m
- S1_File/RADIUS/models/HEALTHY_HUMAN_REAL_ANKLE/gaitFiles/Runs 113-128/Run 118/sim_Han_V130_Run_118.m
- S1_File/RADIUS/models/HEALTHY_HUMAN_REAL_ANKLE/gaitFiles/Runs 113-128/Run 118/sim_Liu_V156_Run_118.m
- S1_File/RADIUS/models/HEALTHY_HUMAN_REAL_ANKLE/gaitFiles/Runs 113-128/Run 119/
- S1_File/RADIUS/models/HEALTHY_HUMAN_REAL_ANKLE/gaitFiles/Runs 113-128/Run 119/sim_BianchiLB_V98_Run_119.m
- S1_File/RADIUS/models/HEALTHY_HUMAN_REAL_ANKLE/gaitFiles/Runs 113-128/Run 119/sim_Han_V130_Run_119.m
- S1_File/RADIUS/models/HEALTHY_HUMAN_REAL_ANKLE/gaitFiles/Runs 113-128/Run 119/sim_Liu_V156_Run_119.m
- S1_File/RADIUS/models/HEALTHY_HUMAN_REAL_ANKLE/gaitFiles/Runs 113-128/Run 120/
- S1_File/RADIUS/models/HEALTHY_HUMAN_REAL_ANKLE/gaitFiles/Runs 113-128/Run 120/sim_BianchiLB_V98_Run_120.m
- S1_File/RADIUS/models/HEALTHY_HUMAN_REAL_ANKLE/gaitFiles/Runs 113-128/Run 120/sim_Han_V130_Run_120.m
- S1_File/RADIUS/models/HEALTHY_HUMAN_REAL_ANKLE/gaitFiles/Runs 113-128/Run 120/sim_Liu_V156_Run_120.m
- S1_File/RADIUS/models/HEALTHY_HUMAN_REAL_ANKLE/gaitFiles/Runs 113-128/Run 121/
- S1_File/RADIUS/models/HEALTHY_HUMAN_REAL_ANKLE/gaitFiles/Runs 113-128/Run 121/sim_BianchiLB_V98_Run_121.m
- S1_File/RADIUS/models/HEALTHY_HUMAN_REAL_ANKLE/gaitFiles/Runs 113-128/Run 121/sim_Han_V130_Run_121.m
- S1_File/RADIUS/models/HEALTHY_HUMAN_REAL_ANKLE/gaitFiles/Runs 113-128/Run 121/sim_Liu_V156_Run_121.m
- S1_File/RADIUS/models/HEALTHY_HUMAN_REAL_ANKLE/gaitFiles/Runs 113-128/Run 122/
- S1_File/RADIUS/models/HEALTHY_HUMAN_REAL_ANKLE/gaitFiles/Runs 113-128/Run 122/sim_BianchiLB_V98_Run_122.m
- S1_File/RADIUS/models/HEALTHY_HUMAN_REAL_ANKLE/gaitFiles/Runs 113-128/Run 122/sim_Han_V130_Run_122.m
- S1_File/RADIUS/models/HEALTHY_HUMAN_REAL_ANKLE/gaitFiles/Runs 113-128/Run 122/sim_Liu_V156_Run_122.m
- S1_File/RADIUS/models/HEALTHY_HUMAN_REAL_ANKLE/gaitFiles/Runs 113-128/Run 123/
- S1_File/RADIUS/models/HEALTHY_HUMAN_REAL_ANKLE/gaitFiles/Runs 113-128/Run 123/sim_BianchiLB_V98_Run_123.m
- S1_File/RADIUS/models/HEALTHY_HUMAN_REAL_ANKLE/gaitFiles/Runs 113-128/Run 123/sim_Han_V130_Run_123.m
- S1_File/RADIUS/models/HEALTHY_HUMAN_REAL_ANKLE/gaitFiles/Runs 113-128/Run 123/sim_Liu_V156_Run_123.m
- S1_File/RADIUS/models/HEALTHY_HUMAN_REAL_ANKLE/gaitFiles/Runs 113-128/Run 124/
- S1_File/RADIUS/models/HEALTHY_HUMAN_REAL_ANKLE/gaitFiles/Runs 113-128/Run 124/sim_BianchiLB_V98_Run_124.m
- S1_File/RADIUS/models/HEALTHY_HUMAN_REAL_ANKLE/gaitFiles/Runs 113-128/Run 124/sim_Han_V130_Run_124.m
- S1_File/RADIUS/models/HEALTHY_HUMAN_REAL_ANKLE/gaitFiles/Runs 113-128/Run 124/sim_Liu_V156_Run_124.m
- S1_File/RADIUS/models/HEALTHY_HUMAN_REAL_ANKLE/gaitFiles/Runs 113-128/Run 125/
- S1_File/RADIUS/models/HEALTHY_HUMAN_REAL_ANKLE/gaitFiles/Runs 113-128/Run 125/sim_BianchiLB_V98_Run_125.m
- S1_File/RADIUS/models/HEALTHY_HUMAN_REAL_ANKLE/gaitFiles/Runs 113-128/Run 125/sim_Han_V130_Run_125.m
- S1_File/RADIUS/models/HEALTHY_HUMAN_REAL_ANKLE/gaitFiles/Runs 113-128/Run 125/sim_Liu_V156_Run_125.m
- S1_File/RADIUS/models/HEALTHY_HUMAN_REAL_ANKLE/gaitFiles/Runs 113-128/Run 126/
- S1_File/RADIUS/models/HEALTHY_HUMAN_REAL_ANKLE/gaitFiles/Runs 113-128/Run 126/sim_BianchiLB_V98_Run_126.m
- S1_File/RADIUS/models/HEALTHY_HUMAN_REAL_ANKLE/gaitFiles/Runs 113-128/Run 126/sim_Han_V130_Run_126.m
- S1_File/RADIUS/models/HEALTHY_HUMAN_REAL_ANKLE/gaitFiles/Runs 113-128/Run 126/sim_Liu_V156_Run_126.m
- S1_File/RADIUS/models/HEALTHY_HUMAN_REAL_ANKLE/gaitFiles/Runs 113-128/Run 127/
- S1_File/RADIUS/models/HEALTHY_HUMAN_REAL_ANKLE/gaitFiles/Runs 113-128/Run 127/sim_BianchiLB_V98_Run_127.m
- S1_File/RADIUS/models/HEALTHY_HUMAN_REAL_ANKLE/gaitFiles/Runs 113-128/Run 127/sim_Han_V130_Run_127.m
- S1_File/RADIUS/models/HEALTHY_HUMAN_REAL_ANKLE/gaitFiles/Runs 113-128/Run 127/sim_Liu_V156_Run_127.m
- S1_File/RADIUS/models/HEALTHY_HUMAN_REAL_ANKLE/gaitFiles/Runs 113-128/Run 128/
- S1_File/RADIUS/models/HEALTHY_HUMAN_REAL_ANKLE/gaitFiles/Runs 113-128/Run 128/sim_BianchiLB_V98_Run_128.m
- S1_File/RADIUS/models/HEALTHY_HUMAN_REAL_ANKLE/gaitFiles/Runs 113-128/Run 128/sim_Han_V130_Run_128.m
- S1_File/RADIUS/models/HEALTHY_HUMAN_REAL_ANKLE/gaitFiles/Runs 113-128/Run 128/sim_Liu_V156_Run_128.m
- S1_File/RADIUS/models/HEALTHY_HUMAN_REAL_ANKLE/gaitFiles/Runs 1-16/
- S1_File/RADIUS/models/HEALTHY_HUMAN_REAL_ANKLE/gaitFiles/Runs 1-16/Run 1/
- S1_File/RADIUS/models/HEALTHY_HUMAN_REAL_ANKLE/gaitFiles/Runs 1-16/Run 1/sim_BianchiLB_V98_Run_1.m
- S1_File/RADIUS/models/HEALTHY_HUMAN_REAL_ANKLE/gaitFiles/Runs 1-16/Run 1/sim_Han_V130_Run_1.m
- S1_File/RADIUS/models/HEALTHY_HUMAN_REAL_ANKLE/gaitFiles/Runs 1-16/Run 1/sim_Liu_V156_Run_1.m
- S1_File/RADIUS/models/HEALTHY_HUMAN_REAL_ANKLE/gaitFiles/Runs 1-16/Run 10/
- S1_File/RADIUS/models/HEALTHY_HUMAN_REAL_ANKLE/gaitFiles/Runs 1-16/Run 10/sim_BianchiLB_V98_Run_10.m
- S1_File/RADIUS/models/HEALTHY_HUMAN_REAL_ANKLE/gaitFiles/Runs 1-16/Run 10/sim_Han_V130_Run_10.m
- S1_File/RADIUS/models/HEALTHY_HUMAN_REAL_ANKLE/gaitFiles/Runs 1-16/Run 10/sim_Liu_V156_Run_10.m
- S1_File/RADIUS/models/HEALTHY_HUMAN_REAL_ANKLE/gaitFiles/Runs 1-16/Run 11/
- S1_File/RADIUS/models/HEALTHY_HUMAN_REAL_ANKLE/gaitFiles/Runs 1-16/Run 11/sim_BianchiLB_V98_Run_11.m
- S1_File/RADIUS/models/HEALTHY_HUMAN_REAL_ANKLE/gaitFiles/Runs 1-16/Run 11/sim_Han_V130_Run_11.m
- S1_File/RADIUS/models/HEALTHY_HUMAN_REAL_ANKLE/gaitFiles/Runs 1-16/Run 11/sim_Liu_V156_Run_11.m
- S1_File/RADIUS/models/HEALTHY_HUMAN_REAL_ANKLE/gaitFiles/Runs 1-16/Run 12/
- S1_File/RADIUS/models/HEALTHY_HUMAN_REAL_ANKLE/gaitFiles/Runs 1-16/Run 12/sim_BianchiLB_V98_Run_12.m
- S1_File/RADIUS/models/HEALTHY_HUMAN_REAL_ANKLE/gaitFiles/Runs 1-16/Run 12/sim_Han_V130_Run_12.m
- S1_File/RADIUS/models/HEALTHY_HUMAN_REAL_ANKLE/gaitFiles/Runs 1-16/Run 12/sim_Liu_V156_Run_12.m
- S1_File/RADIUS/models/HEALTHY_HUMAN_REAL_ANKLE/gaitFiles/Runs 1-16/Run 13/
- S1_File/RADIUS/models/HEALTHY_HUMAN_REAL_ANKLE/gaitFiles/Runs 1-16/Run 13/sim_BianchiLB_V98_Run_13.m
- S1_File/RADIUS/models/HEALTHY_HUMAN_REAL_ANKLE/gaitFiles/Runs 1-16/Run 13/sim_Han_V130_Run_13.m
- S1_File/RADIUS/models/HEALTHY_HUMAN_REAL_ANKLE/gaitFiles/Runs 1-16/Run 13/sim_Liu_V156_Run_13.m
- S1_File/RADIUS/models/HEALTHY_HUMAN_REAL_ANKLE/gaitFiles/Runs 1-16/Run 14/
- S1_File/RADIUS/models/HEALTHY_HUMAN_REAL_ANKLE/gaitFiles/Runs 1-16/Run 14/sim_BianchiLB_V98_Run_14.m
- S1_File/RADIUS/models/HEALTHY_HUMAN_REAL_ANKLE/gaitFiles/Runs 1-16/Run 14/sim_Han_V130_Run_14.m
- S1_File/RADIUS/models/HEALTHY_HUMAN_REAL_ANKLE/gaitFiles/Runs 1-16/Run 14/sim_Liu_V156_Run_14.m
- S1_File/RADIUS/models/HEALTHY_HUMAN_REAL_ANKLE/gaitFiles/Runs 1-16/Run 15/
- S1_File/RADIUS/models/HEALTHY_HUMAN_REAL_ANKLE/gaitFiles/Runs 1-16/Run 15/sim_BianchiLB_V98_Run_15.m
- S1_File/RADIUS/models/HEALTHY_HUMAN_REAL_ANKLE/gaitFiles/Runs 1-16/Run 15/sim_Han_V130_Run_15.m
- S1_File/RADIUS/models/HEALTHY_HUMAN_REAL_ANKLE/gaitFiles/Runs 1-16/Run 15/sim_Liu_V156_Run_15.m
- S1_File/RADIUS/models/HEALTHY_HUMAN_REAL_ANKLE/gaitFiles/Runs 1-16/Run 16/
- S1_File/RADIUS/models/HEALTHY_HUMAN_REAL_ANKLE/gaitFiles/Runs 1-16/Run 16/sim_BianchiLB_V98_Run_16.m
- S1_File/RADIUS/models/HEALTHY_HUMAN_REAL_ANKLE/gaitFiles/Runs 1-16/Run 16/sim_Han_V130_Run_16.m
- S1_File/RADIUS/models/HEALTHY_HUMAN_REAL_ANKLE/gaitFiles/Runs 1-16/Run 16/sim_Liu_V156_Run_16.m
- S1_File/RADIUS/models/HEALTHY_HUMAN_REAL_ANKLE/gaitFiles/Runs 1-16/Run 2/
- S1_File/RADIUS/models/HEALTHY_HUMAN_REAL_ANKLE/gaitFiles/Runs 1-16/Run 2/sim_BianchiLB_V98_Run_2.m
- S1_File/RADIUS/models/HEALTHY_HUMAN_REAL_ANKLE/gaitFiles/Runs 1-16/Run 2/sim_Han_V130_Run_2.m
- S1_File/RADIUS/models/HEALTHY_HUMAN_REAL_ANKLE/gaitFiles/Runs 1-16/Run 2/sim_Liu_V156_Run_2.m
- S1_File/RADIUS/models/HEALTHY_HUMAN_REAL_ANKLE/gaitFiles/Runs 1-16/Run 3/
- S1_File/RADIUS/models/HEALTHY_HUMAN_REAL_ANKLE/gaitFiles/Runs 1-16/Run 3/sim_BianchiLB_V98_Run_3.m
- S1_File/RADIUS/models/HEALTHY_HUMAN_REAL_ANKLE/gaitFiles/Runs 1-16/Run 3/sim_Han_V130_Run_3.m
- S1_File/RADIUS/models/HEALTHY_HUMAN_REAL_ANKLE/gaitFiles/Runs 1-16/Run 3/sim_Liu_V156_Run_3.m
- S1_File/RADIUS/models/HEALTHY_HUMAN_REAL_ANKLE/gaitFiles/Runs 1-16/Run 4/
- S1_File/RADIUS/models/HEALTHY_HUMAN_REAL_ANKLE/gaitFiles/Runs 1-16/Run 4/sim_BianchiLB_V98_Run_4.m
- S1_File/RADIUS/models/HEALTHY_HUMAN_REAL_ANKLE/gaitFiles/Runs 1-16/Run 4/sim_Han_V130_Run_4.m
- S1_File/RADIUS/models/HEALTHY_HUMAN_REAL_ANKLE/gaitFiles/Runs 1-16/Run 4/sim_Liu_V156_Run_4.m
- S1_File/RADIUS/models/HEALTHY_HUMAN_REAL_ANKLE/gaitFiles/Runs 1-16/Run 5/
- S1_File/RADIUS/models/HEALTHY_HUMAN_REAL_ANKLE/gaitFiles/Runs 1-16/Run 5/sim_BianchiLB_V98_Run_5.m
- S1_File/RADIUS/models/HEALTHY_HUMAN_REAL_ANKLE/gaitFiles/Runs 1-16/Run 5/sim_Han_V130_Run_5.m
- S1_File/RADIUS/models/HEALTHY_HUMAN_REAL_ANKLE/gaitFiles/Runs 1-16/Run 5/sim_Liu_V156_Run_5.m
- S1_File/RADIUS/models/HEALTHY_HUMAN_REAL_ANKLE/gaitFiles/Runs 1-16/Run 6/
- S1_File/RADIUS/models/HEALTHY_HUMAN_REAL_ANKLE/gaitFiles/Runs 1-16/Run 6/sim_BianchiLB_V98_Run_6.m
- S1_File/RADIUS/models/HEALTHY_HUMAN_REAL_ANKLE/gaitFiles/Runs 1-16/Run 6/sim_Han_V130_Run_6.m
- S1_File/RADIUS/models/HEALTHY_HUMAN_REAL_ANKLE/gaitFiles/Runs 1-16/Run 6/sim_Liu_V156_Run_6.m
- S1_File/RADIUS/models/HEALTHY_HUMAN_REAL_ANKLE/gaitFiles/Runs 1-16/Run 7/
- S1_File/RADIUS/models/HEALTHY_HUMAN_REAL_ANKLE/gaitFiles/Runs 1-16/Run 7/sim_BianchiLB_V98_Run_7.m
- S1_File/RADIUS/models/HEALTHY_HUMAN_REAL_ANKLE/gaitFiles/Runs 1-16/Run 7/sim_Han_V130_Run_7.m
- S1_File/RADIUS/models/HEALTHY_HUMAN_REAL_ANKLE/gaitFiles/Runs 1-16/Run 7/sim_Liu_V156_Run_7.m
- S1_File/RADIUS/models/HEALTHY_HUMAN_REAL_ANKLE/gaitFiles/Runs 1-16/Run 8/
- S1_File/RADIUS/models/HEALTHY_HUMAN_REAL_ANKLE/gaitFiles/Runs 1-16/Run 8/sim_BianchiLB_V98_Run_8.m
- S1_File/RADIUS/models/HEALTHY_HUMAN_REAL_ANKLE/gaitFiles/Runs 1-16/Run 8/sim_Han_V130_Run_8.m
- S1_File/RADIUS/models/HEALTHY_HUMAN_REAL_ANKLE/gaitFiles/Runs 1-16/Run 8/sim_Liu_V156_Run_8.m
- S1_File/RADIUS/models/HEALTHY_HUMAN_REAL_ANKLE/gaitFiles/Runs 1-16/Run 9/
- S1_File/RADIUS/models/HEALTHY_HUMAN_REAL_ANKLE/gaitFiles/Runs 1-16/Run 9/sim_BianchiLB_V98_Run_9.m
- S1_File/RADIUS/models/HEALTHY_HUMAN_REAL_ANKLE/gaitFiles/Runs 1-16/Run 9/sim_Han_V130_Run_9.m
- S1_File/RADIUS/models/HEALTHY_HUMAN_REAL_ANKLE/gaitFiles/Runs 1-16/Run 9/sim_Liu_V156_Run_9.m
- S1_File/RADIUS/models/HEALTHY_HUMAN_REAL_ANKLE/gaitFiles/Runs 17-32/
- S1_File/RADIUS/models/HEALTHY_HUMAN_REAL_ANKLE/gaitFiles/Runs 17-32/Run 17/
- S1_File/RADIUS/models/HEALTHY_HUMAN_REAL_ANKLE/gaitFiles/Runs 17-32/Run 17/sim_BianchiLB_V98_Run_17.m
- S1_File/RADIUS/models/HEALTHY_HUMAN_REAL_ANKLE/gaitFiles/Runs 17-32/Run 17/sim_Han_V130_Run_17.m
- S1_File/RADIUS/models/HEALTHY_HUMAN_REAL_ANKLE/gaitFiles/Runs 17-32/Run 17/sim_Liu_V156_Run_17.m
- S1_File/RADIUS/models/HEALTHY_HUMAN_REAL_ANKLE/gaitFiles/Runs 17-32/Run 18/
- S1_File/RADIUS/models/HEALTHY_HUMAN_REAL_ANKLE/gaitFiles/Runs 17-32/Run 18/sim_BianchiLB_V98_Run_18.m
- S1_File/RADIUS/models/HEALTHY_HUMAN_REAL_ANKLE/gaitFiles/Runs 17-32/Run 18/sim_Han_V130_Run_18.m
- S1_File/RADIUS/models/HEALTHY_HUMAN_REAL_ANKLE/gaitFiles/Runs 17-32/Run 18/sim_Liu_V156_Run_18.m
- S1_File/RADIUS/models/HEALTHY_HUMAN_REAL_ANKLE/gaitFiles/Runs 17-32/Run 19/
- S1_File/RADIUS/models/HEALTHY_HUMAN_REAL_ANKLE/gaitFiles/Runs 17-32/Run 19/sim_BianchiLB_V98_Run_19.m
- S1_File/RADIUS/models/HEALTHY_HUMAN_REAL_ANKLE/gaitFiles/Runs 17-32/Run 19/sim_Han_V130_Run_19.m
- S1_File/RADIUS/models/HEALTHY_HUMAN_REAL_ANKLE/gaitFiles/Runs 17-32/Run 19/sim_Liu_V156_Run_19.m
- S1_File/RADIUS/models/HEALTHY_HUMAN_REAL_ANKLE/gaitFiles/Runs 17-32/Run 20/
- S1_File/RADIUS/models/HEALTHY_HUMAN_REAL_ANKLE/gaitFiles/Runs 17-32/Run 20/sim_BianchiLB_V98_Run_20.m
- S1_File/RADIUS/models/HEALTHY_HUMAN_REAL_ANKLE/gaitFiles/Runs 17-32/Run 20/sim_Han_V130_Run_20.m
- S1_File/RADIUS/models/HEALTHY_HUMAN_REAL_ANKLE/gaitFiles/Runs 17-32/Run 20/sim_Liu_V156_Run_20.m
- S1_File/RADIUS/models/HEALTHY_HUMAN_REAL_ANKLE/gaitFiles/Runs 17-32/Run 21/
- S1_File/RADIUS/models/HEALTHY_HUMAN_REAL_ANKLE/gaitFiles/Runs 17-32/Run 21/sim_BianchiLB_V98_Run_21.m
- S1_File/RADIUS/models/HEALTHY_HUMAN_REAL_ANKLE/gaitFiles/Runs 17-32/Run 21/sim_Han_V130_Run_21.m
- S1_File/RADIUS/models/HEALTHY_HUMAN_REAL_ANKLE/gaitFiles/Runs 17-32/Run 21/sim_Liu_V156_Run_21.m
- S1_File/RADIUS/models/HEALTHY_HUMAN_REAL_ANKLE/gaitFiles/Runs 17-32/Run 22/
- S1_File/RADIUS/models/HEALTHY_HUMAN_REAL_ANKLE/gaitFiles/Runs 17-32/Run 22/sim_BianchiLB_V98_Run_22.m
- S1_File/RADIUS/models/HEALTHY_HUMAN_REAL_ANKLE/gaitFiles/Runs 17-32/Run 22/sim_Han_V130_Run_22.m
- S1_File/RADIUS/models/HEALTHY_HUMAN_REAL_ANKLE/gaitFiles/Runs 17-32/Run 22/sim_Liu_V156_Run_22.m
- S1_File/RADIUS/models/HEALTHY_HUMAN_REAL_ANKLE/gaitFiles/Runs 17-32/Run 23/
- S1_File/RADIUS/models/HEALTHY_HUMAN_REAL_ANKLE/gaitFiles/Runs 17-32/Run 23/sim_BianchiLB_V98_Run_23.m
- S1_File/RADIUS/models/HEALTHY_HUMAN_REAL_ANKLE/gaitFiles/Runs 17-32/Run 23/sim_Han_V130_Run_23.m
- S1_File/RADIUS/models/HEALTHY_HUMAN_REAL_ANKLE/gaitFiles/Runs 17-32/Run 23/sim_Liu_V156_Run_23.m
- S1_File/RADIUS/models/HEALTHY_HUMAN_REAL_ANKLE/gaitFiles/Runs 17-32/Run 24/
- S1_File/RADIUS/models/HEALTHY_HUMAN_REAL_ANKLE/gaitFiles/Runs 17-32/Run 24/sim_BianchiLB_V98_Run_24.m
- S1_File/RADIUS/models/HEALTHY_HUMAN_REAL_ANKLE/gaitFiles/Runs 17-32/Run 24/sim_Han_V130_Run_24.m
- S1_File/RADIUS/models/HEALTHY_HUMAN_REAL_ANKLE/gaitFiles/Runs 17-32/Run 24/sim_Liu_V156_Run_24.m
- S1_File/RADIUS/models/HEALTHY_HUMAN_REAL_ANKLE/gaitFiles/Runs 17-32/Run 25/
- S1_File/RADIUS/models/HEALTHY_HUMAN_REAL_ANKLE/gaitFiles/Runs 17-32/Run 25/sim_BianchiLB_V98_Run_25.m
- S1_File/RADIUS/models/HEALTHY_HUMAN_REAL_ANKLE/gaitFiles/Runs 17-32/Run 25/sim_Han_V130_Run_25.m
- S1_File/RADIUS/models/HEALTHY_HUMAN_REAL_ANKLE/gaitFiles/Runs 17-32/Run 25/sim_Liu_V156_Run_25.m
- S1_File/RADIUS/models/HEALTHY_HUMAN_REAL_ANKLE/gaitFiles/Runs 17-32/Run 26/
- S1_File/RADIUS/models/HEALTHY_HUMAN_REAL_ANKLE/gaitFiles/Runs 17-32/Run 26/sim_BianchiLB_V98_Run_26.m
- S1_File/RADIUS/models/HEALTHY_HUMAN_REAL_ANKLE/gaitFiles/Runs 17-32/Run 26/sim_Han_V130_Run_26.m
- S1_File/RADIUS/models/HEALTHY_HUMAN_REAL_ANKLE/gaitFiles/Runs 17-32/Run 26/sim_Liu_V156_Run_26.m
- S1_File/RADIUS/models/HEALTHY_HUMAN_REAL_ANKLE/gaitFiles/Runs 17-32/Run 27/
- S1_File/RADIUS/models/HEALTHY_HUMAN_REAL_ANKLE/gaitFiles/Runs 17-32/Run 27/sim_BianchiLB_V98_Run_27.m
- S1_File/RADIUS/models/HEALTHY_HUMAN_REAL_ANKLE/gaitFiles/Runs 17-32/Run 27/sim_Han_V130_Run_27.m
- S1_File/RADIUS/models/HEALTHY_HUMAN_REAL_ANKLE/gaitFiles/Runs 17-32/Run 27/sim_Liu_V156_Run_27.m
- S1_File/RADIUS/models/HEALTHY_HUMAN_REAL_ANKLE/gaitFiles/Runs 17-32/Run 28/
- S1_File/RADIUS/models/HEALTHY_HUMAN_REAL_ANKLE/gaitFiles/Runs 17-32/Run 28/sim_BianchiLB_V98_Run_28.m
- S1_File/RADIUS/models/HEALTHY_HUMAN_REAL_ANKLE/gaitFiles/Runs 17-32/Run 28/sim_Han_V130_Run_28.m
- S1_File/RADIUS/models/HEALTHY_HUMAN_REAL_ANKLE/gaitFiles/Runs 17-32/Run 28/sim_Liu_V156_Run_28.m
- S1_File/RADIUS/models/HEALTHY_HUMAN_REAL_ANKLE/gaitFiles/Runs 17-32/Run 29/
- S1_File/RADIUS/models/HEALTHY_HUMAN_REAL_ANKLE/gaitFiles/Runs 17-32/Run 29/sim_BianchiLB_V98_Run_29.m
- S1_File/RADIUS/models/HEALTHY_HUMAN_REAL_ANKLE/gaitFiles/Runs 17-32/Run 29/sim_Han_V130_Run_29.m
- S1_File/RADIUS/models/HEALTHY_HUMAN_REAL_ANKLE/gaitFiles/Runs 17-32/Run 29/sim_Liu_V156_Run_29.m
- S1_File/RADIUS/models/HEALTHY_HUMAN_REAL_ANKLE/gaitFiles/Runs 17-32/Run 30/
- S1_File/RADIUS/models/HEALTHY_HUMAN_REAL_ANKLE/gaitFiles/Runs 17-32/Run 30/sim_BianchiLB_V98_Run_30.m
- S1_File/RADIUS/models/HEALTHY_HUMAN_REAL_ANKLE/gaitFiles/Runs 17-32/Run 30/sim_Han_V130_Run_30.m
- S1_File/RADIUS/models/HEALTHY_HUMAN_REAL_ANKLE/gaitFiles/Runs 17-32/Run 30/sim_Liu_V156_Run_30.m
- S1_File/RADIUS/models/HEALTHY_HUMAN_REAL_ANKLE/gaitFiles/Runs 17-32/Run 31/
- S1_File/RADIUS/models/HEALTHY_HUMAN_REAL_ANKLE/gaitFiles/Runs 17-32/Run 31/sim_BianchiLB_V98_Run_31.m
- S1_File/RADIUS/models/HEALTHY_HUMAN_REAL_ANKLE/gaitFiles/Runs 17-32/Run 31/sim_Han_V130_Run_31.m
- S1_File/RADIUS/models/HEALTHY_HUMAN_REAL_ANKLE/gaitFiles/Runs 17-32/Run 31/sim_Liu_V156_Run_31.m
- S1_File/RADIUS/models/HEALTHY_HUMAN_REAL_ANKLE/gaitFiles/Runs 17-32/Run 32/
- S1_File/RADIUS/models/HEALTHY_HUMAN_REAL_ANKLE/gaitFiles/Runs 17-32/Run 32/sim_BianchiLB_V98_Run_32.m
- S1_File/RADIUS/models/HEALTHY_HUMAN_REAL_ANKLE/gaitFiles/Runs 17-32/Run 32/sim_Han_V130_Run_32.m
- S1_File/RADIUS/models/HEALTHY_HUMAN_REAL_ANKLE/gaitFiles/Runs 17-32/Run 32/sim_Liu_V156_Run_32.m
- S1_File/RADIUS/models/HEALTHY_HUMAN_REAL_ANKLE/gaitFiles/Runs 33-48/
- S1_File/RADIUS/models/HEALTHY_HUMAN_REAL_ANKLE/gaitFiles/Runs 33-48/Run 33/
- S1_File/RADIUS/models/HEALTHY_HUMAN_REAL_ANKLE/gaitFiles/Runs 33-48/Run 33/sim_BianchiLB_V98_Run_33.m
- S1_File/RADIUS/models/HEALTHY_HUMAN_REAL_ANKLE/gaitFiles/Runs 33-48/Run 33/sim_Han_V130_Run_33.m
- S1_File/RADIUS/models/HEALTHY_HUMAN_REAL_ANKLE/gaitFiles/Runs 33-48/Run 33/sim_Liu_V156_Run_33.m
- S1_File/RADIUS/models/HEALTHY_HUMAN_REAL_ANKLE/gaitFiles/Runs 33-48/Run 34/
- S1_File/RADIUS/models/HEALTHY_HUMAN_REAL_ANKLE/gaitFiles/Runs 33-48/Run 34/sim_BianchiLB_V98_Run_34.m
- S1_File/RADIUS/models/HEALTHY_HUMAN_REAL_ANKLE/gaitFiles/Runs 33-48/Run 34/sim_Han_V130_Run_34.m
- S1_File/RADIUS/models/HEALTHY_HUMAN_REAL_ANKLE/gaitFiles/Runs 33-48/Run 34/sim_Liu_V156_Run_34.m
- S1_File/RADIUS/models/HEALTHY_HUMAN_REAL_ANKLE/gaitFiles/Runs 33-48/Run 35/
- S1_File/RADIUS/models/HEALTHY_HUMAN_REAL_ANKLE/gaitFiles/Runs 33-48/Run 35/sim_BianchiLB_V98_Run_35.m
- S1_File/RADIUS/models/HEALTHY_HUMAN_REAL_ANKLE/gaitFiles/Runs 33-48/Run 35/sim_Han_V130_Run_35.m
- S1_File/RADIUS/models/HEALTHY_HUMAN_REAL_ANKLE/gaitFiles/Runs 33-48/Run 35/sim_Liu_V156_Run_35.m
- S1_File/RADIUS/models/HEALTHY_HUMAN_REAL_ANKLE/gaitFiles/Runs 33-48/Run 36/
- S1_File/RADIUS/models/HEALTHY_HUMAN_REAL_ANKLE/gaitFiles/Runs 33-48/Run 36/sim_BianchiLB_V98_Run_36.m
- S1_File/RADIUS/models/HEALTHY_HUMAN_REAL_ANKLE/gaitFiles/Runs 33-48/Run 36/sim_Han_V130_Run_36.m
- S1_File/RADIUS/models/HEALTHY_HUMAN_REAL_ANKLE/gaitFiles/Runs 33-48/Run 36/sim_Liu_V156_Run_36.m
- S1_File/RADIUS/models/HEALTHY_HUMAN_REAL_ANKLE/gaitFiles/Runs 33-48/Run 37/
- S1_File/RADIUS/models/HEALTHY_HUMAN_REAL_ANKLE/gaitFiles/Runs 33-48/Run 37/sim_BianchiLB_V98_Run_37.m
- S1_File/RADIUS/models/HEALTHY_HUMAN_REAL_ANKLE/gaitFiles/Runs 33-48/Run 37/sim_Han_V130_Run_37.m
- S1_File/RADIUS/models/HEALTHY_HUMAN_REAL_ANKLE/gaitFiles/Runs 33-48/Run 37/sim_Liu_V156_Run_37.m
- S1_File/RADIUS/models/HEALTHY_HUMAN_REAL_ANKLE/gaitFiles/Runs 33-48/Run 38/
- S1_File/RADIUS/models/HEALTHY_HUMAN_REAL_ANKLE/gaitFiles/Runs 33-48/Run 38/sim_BianchiLB_V98_Run_38.m
- S1_File/RADIUS/models/HEALTHY_HUMAN_REAL_ANKLE/gaitFiles/Runs 33-48/Run 38/sim_Han_V130_Run_38.m
- S1_File/RADIUS/models/HEALTHY_HUMAN_REAL_ANKLE/gaitFiles/Runs 33-48/Run 38/sim_Liu_V156_Run_38.m
- S1_File/RADIUS/models/HEALTHY_HUMAN_REAL_ANKLE/gaitFiles/Runs 33-48/Run 39/
- S1_File/RADIUS/models/HEALTHY_HUMAN_REAL_ANKLE/gaitFiles/Runs 33-48/Run 39/sim_BianchiLB_V98_Run_39.m
- S1_File/RADIUS/models/HEALTHY_HUMAN_REAL_ANKLE/gaitFiles/Runs 33-48/Run 39/sim_Han_V130_Run_39.m
- S1_File/RADIUS/models/HEALTHY_HUMAN_REAL_ANKLE/gaitFiles/Runs 33-48/Run 39/sim_Liu_V156_Run_39.m
- S1_File/RADIUS/models/HEALTHY_HUMAN_REAL_ANKLE/gaitFiles/Runs 33-48/Run 40/
- S1_File/RADIUS/models/HEALTHY_HUMAN_REAL_ANKLE/gaitFiles/Runs 33-48/Run 40/sim_BianchiLB_V98_Run_40.m
- S1_File/RADIUS/models/HEALTHY_HUMAN_REAL_ANKLE/gaitFiles/Runs 33-48/Run 40/sim_Han_V130_Run_40.m
- S1_File/RADIUS/models/HEALTHY_HUMAN_REAL_ANKLE/gaitFiles/Runs 33-48/Run 40/sim_Liu_V156_Run_40.m
- S1_File/RADIUS/models/HEALTHY_HUMAN_REAL_ANKLE/gaitFiles/Runs 33-48/Run 41/
- S1_File/RADIUS/models/HEALTHY_HUMAN_REAL_ANKLE/gaitFiles/Runs 33-48/Run 41/sim_BianchiLB_V98_Run_41.m
- S1_File/RADIUS/models/HEALTHY_HUMAN_REAL_ANKLE/gaitFiles/Runs 33-48/Run 41/sim_Han_V130_Run_41.m
- S1_File/RADIUS/models/HEALTHY_HUMAN_REAL_ANKLE/gaitFiles/Runs 33-48/Run 41/sim_Liu_V156_Run_41.m
- S1_File/RADIUS/models/HEALTHY_HUMAN_REAL_ANKLE/gaitFiles/Runs 33-48/Run 42/
- S1_File/RADIUS/models/HEALTHY_HUMAN_REAL_ANKLE/gaitFiles/Runs 33-48/Run 42/sim_BianchiLB_V98_Run_42.m
- S1_File/RADIUS/models/HEALTHY_HUMAN_REAL_ANKLE/gaitFiles/Runs 33-48/Run 42/sim_Han_V130_Run_42.m
- S1_File/RADIUS/models/HEALTHY_HUMAN_REAL_ANKLE/gaitFiles/Runs 33-48/Run 42/sim_Liu_V156_Run_42.m
- S1_File/RADIUS/models/HEALTHY_HUMAN_REAL_ANKLE/gaitFiles/Runs 33-48/Run 43/
- S1_File/RADIUS/models/HEALTHY_HUMAN_REAL_ANKLE/gaitFiles/Runs 33-48/Run 43/sim_BianchiLB_V98_Run_43.m
- S1_File/RADIUS/models/HEALTHY_HUMAN_REAL_ANKLE/gaitFiles/Runs 33-48/Run 43/sim_Han_V130_Run_43.m
- S1_File/RADIUS/models/HEALTHY_HUMAN_REAL_ANKLE/gaitFiles/Runs 33-48/Run 43/sim_Liu_V156_Run_43.m
[truncated: 336 more entries]
