# Supplementary material for: Quantifying the effect of sagittal plane joint angle variability on bipedal fall risk
Source: PLoS One. 2022 Jan 26;17(1):e0262749. doi: 10.1371/journal.pone.0262749 (PMC8791504; doi:10.1371/journal.pone.0262749)
Supplement: S1 File — Matlab code used to generate the simulations. (ZIP) [file pone.0262749.s001.zip › S1_File/RADIUS/compareExpAndSim.m]

function compareExpAndSim(angles,out,numSteps)
% Plots the experimental and simulated joint angles
% Inputs:
% ~ out: the simulation structure. The last two steps are plotted.
% ~ angles: the experimental joint angles in degrees for one step.
%
% Anne Martin
% October 21, 2015

if nargin<3
    numSteps = out.numSteps;
end

colors = distinguishable_colors(4);

%% Get one experimental stride
% Matrix to switch angles between stance periods
S = [
    1  0  0  1  0  0
    0  0  0  0  1  0
    0  0  0  0  0  1
    0  0  0 -1  0  0    
    0  1  0  0  0  0
    0  0  1  0  0  0];

q_PStance = zeros(6,length(angles.q1));
for i = 1:6
    q_PStance(i,:) = dr(angles.(['q' num2str(i)]));
end
q_CStance = S*q_PStance;

% Estimate the hip position
p = calculateHipMotion(q_PStance,zeros(size(q_PStance)),zeros(1,length(angles.q1)),out.modelParams);
qpP = [q_PStance(1:3,:); p];
qhP = [q_PStance(1,:); q_PStance(4:6,:); p];
p = calculateHipMotion(q_CStance,zeros(size(q_PStance)),ones(1,length(angles.q1)),out.modelParams);
qpC = [q_CStance(1:3,:); p];
qhC = [q_CStance(1,:); q_CStance(4:6,:); p];

% Find the normalized phase variable
cPProsthesis = out.ctrlParams.cPProsthesis;
cCProsthesis = out.ctrlParams.cCProsthesis;
cPHuman = out.ctrlParams.cPHuman;
cCHuman = out.ctrlParams.cCHuman;

thetaPlusCProsthesis = min(cCProsthesis*qpC);
thetaMinusCProsthesis = max(cCProsthesis*qpC);

sPP = (cPProsthesis*qpP-cPProsthesis*qpP(:,1))/(cPProsthesis*(qpP(:,end)-qpP(:,1)));
sPC = (cCProsthesis*qpC-thetaPlusCProsthesis)/(thetaMinusCProsthesis-thetaPlusCProsthesis);
sHP = (cPHuman*qhP-cPHuman*qhP(:,1))/(cPHuman*(qhP(:,end)-qhP(:,1)));
sHC = (cCHuman*qhC-cCHuman*qhC(:,1))/(cPHuman*(qhC(:,end)-qhC(:,1)));

%% Plot
% Prosthesis
for i=1:3
    figure
    hold on
    plot(sPP,q_PStance(i,:), 'DisplayName','Exp St', 'Color',colors(1,:))
    plot(sPC+1,q_CStance(i,:), 'DisplayName','Exp Sw', 'Color',colors(2,:))
    plot(out.output.sP(out.eventIndex(numSteps-1)+1:out.eventIndex(numSteps)),out.output.q(i,out.eventIndex(numSteps-1)+1:out.eventIndex(numSteps)),'--', 'DisplayName','Sim St', 'Color',colors(3,:))
    plot(out.output.sP(out.eventIndex(numSteps)+1:out.eventIndex(numSteps+1))+1,out.output.q(i,out.eventIndex(numSteps)+1:out.eventIndex(numSteps+1)),'--', 'DisplayName','Sim Sw', 'Color',colors(4,:))
    xlabel('s_P')
    ylabel(['q_' num2str(i)])
end
figure
hold on
plot(out.output.sP(out.eventIndex(numSteps-1)+1:out.eventIndex(numSteps)),out.output.swingFootHeight(out.eventIndex(numSteps-1)+1:out.eventIndex(numSteps)), 'DisplayName','Exp St', 'Color',colors(1,:))
plot(out.output.sP(out.eventIndex(numSteps)+1:out.eventIndex(numSteps+1))+1,out.output.swingFootHeight(out.eventIndex(numSteps)+1:out.eventIndex(numSteps+1)), 'DisplayName','Exp Sw', 'Color',colors(2,:))
xlabel('s_P')
ylabel('Swing Foot Height')

% Human
for i=[1 4:6]
    figure
    hold on
    plot(sHP,q_PStance(i,:), 'DisplayName','Exp St', 'Color',colors(1,:))
    plot(sHC+1,q_CStance(i,:), 'DisplayName','Exp Sw', 'Color',colors(2,:))
    plot(out.output.sH(out.eventIndex(numSteps-1)+1:out.eventIndex(numSteps)),out.output.q(i,out.eventIndex(numSteps-1)+1:out.eventIndex(numSteps)),'--', 'DisplayName','Sim St', 'Color',colors(3,:))
    plot(out.output.sH(out.eventIndex(numSteps)+1:out.eventIndex(numSteps+1))+1,out.output.q(i,out.eventIndex(numSteps)+1:out.eventIndex(numSteps+1)),'--', 'DisplayName','Sim Sw', 'Color',colors(4,:))
    xlabel('s_H')
    ylabel(['q_' num2str(i)])
end
figure
hold on
plot(out.output.sH(out.eventIndex(numSteps-1)+1:out.eventIndex(numSteps)),out.output.swingFootHeight(out.eventIndex(numSteps-1)+1:out.eventIndex(numSteps)), 'DisplayName','Exp St', 'Color',colors(1,:))
plot(out.output.sH(out.eventIndex(numSteps)+1:out.eventIndex(numSteps+1))+1,out.output.swingFootHeight(out.eventIndex(numSteps)+1:out.eventIndex(numSteps+1)), 'DisplayName','Exp Sw', 'Color',colors(2,:))
xlabel('s_H')
ylabel('Swing Foot Height')
