# Supplementary material for: Quantifying the effect of sagittal plane joint angle variability on bipedal fall risk
Source: PLoS One. 2022 Jan 26;17(1):e0262749. doi: 10.1371/journal.pone.0262749 (PMC8791504; doi:10.1371/journal.pone.0262749)
Supplement: S1 File — Matlab code used to generate the simulations. (ZIP) [file pone.0262749.s001.zip › S1_File/RADIUS/MATLAB/lib/add_model_paths.m]

function paths_to_add = add_model_paths(modelpath)

paths_to_add = rm_from_genpath(rm_from_genpath(genpath(modelpath),'CVS'),'_old');
addpath(paths_to_add); % add directories for the current model
