# Supplementary material for: Quantifying the effect of sagittal plane joint angle variability on bipedal fall risk
Source: PLoS One. 2022 Jan 26;17(1):e0262749. doi: 10.1371/journal.pone.0262749 (PMC8791504; doi:10.1371/journal.pone.0262749)
Supplement: S1 File — Matlab code used to generate the simulations. (ZIP) [file pone.0262749.s001.zip › S1_File/RADIUS/MATLAB/lib/ask_user.m]

function params=ask_user(varargin)

params = varargin{1};

if (nargin == 1) 
	DISP_FLAG = 1;
end

if (nargin == 2) 
	if (varargin{2} == 'silent')
		DISP_FLAG = 0;
	else
		DISP_FLAG = 1;
	end
end

if DISP_FLAG
  disp(' ')
  disp('Specify a new value, or press enter to continue:')
  disp('========================================================================');
end

N=length(params);
for k=1:N
	if isnumeric(params(k).value)
	  r = input(['  ',params(k).name,' (default = ',num2str(params(k).value),'): ']);
	else
		r = input(['  ',params(k).name,' (default = ',num2str(params(k).value),'): '],'s');
	end
	
	if ~isempty(r), params(k).value = r; end
end

if DISP_FLAG
  disp('========================================================================');
end
