# Supplementary material for: Quantifying the effect of sagittal plane joint angle variability on bipedal fall risk
Source: PLoS One. 2022 Jan 26;17(1):e0262749. doi: 10.1371/journal.pone.0262749 (PMC8791504; doi:10.1371/journal.pone.0262749)
Supplement: S1 File — Matlab code used to generate the simulations. (ZIP) [file pone.0262749.s001.zip › S1_File/RADIUS/MATLAB/lib/bezier/dbezier.m]

function fcn = dbezier(coeff,s)
% Calculates the value of the first derivative of Bezier polynomials
% Inputs:
%  ~ coeff: an NxM matrix of coefficients.  Each row is one polynomial of
%    order M-1.
%  ~ s: a row vector of length p containing numbers between 0 and 1.
% Output:
%  ~ fcn: a Nxp matrix containing the evaluated polynomials
%
% Modified 10/13/2013

dcoeff = diffCoeff(coeff);
fcn = bezier(dcoeff,s);
