# Supplementary material for: Quantifying the effect of sagittal plane joint angle variability on bipedal fall risk
Source: PLoS One. 2022 Jan 26;17(1):e0262749. doi: 10.1371/journal.pone.0262749 (PMC8791504; doi:10.1371/journal.pone.0262749)
Supplement: S1 File — Matlab code used to generate the simulations. (ZIP) [file pone.0262749.s001.zip › S1_File/RADIUS/MATLAB/lib/calculateWork.m]

function [W_total, W_in, W_pos_mat, W_neg_mat] = calculateWork(q,u,eventInd,joint2torque)
% Calculates the positive and negative work
% Inputs:
% ~ q: generalized coordinates for each time step, a matrix of size N x n
% ~ u: joint torques for each time step, a matrix of size Nu x n
% ~ eventInd: vector of the indices of the instant before impact for each
%   step, a vector of length numSteps+1
% ~ joint2torque (optional): a vector that maps the joint torque index to
%   the joint angle index. Given an index i, the values for u(i,:) and
%   q(joint2torque(i),:) refer to the same joint. The default assumes that
%   q1 is unactuated and the next Nu generalized coordinates are actuated.
% Outputs:
% ~ W_total: the net work performed over all steps at each joint, a Nux1 
%   vector (W_pos + W_neg)
% ~ W_in: the work required over all steps at each joint, a Nux1 vector
%   (W_pos + |W_neg|)
% ~ W_pos_mat: the positive work performed each step at each joint, a
%   Nu x numSteps matrix
% ~ W_pos_mat: the negative work performed each step at each joint, a
%   Nu x numSteps matrix
%
% Anne Martin, 8/11/2011
% Modified 12/19/2012 to work with this model
% Ported to RADIUS 1/27/2015

Nu = size(u,1);
numSteps = length(eventInd)-1;
W_pos_mat = zeros(Nu,numSteps);
W_neg_mat = zeros(Nu,numSteps);

if nargin < 4
    joint2torque = 2:Nu+1;
end

for i = 1:numSteps
    for j = eventInd(i)+1:eventInd(i+1)-1
        for k = 1:Nu
            deltaW = 1/2*(u(k,j)+u(k,j+1))*(q(joint2torque(k),j+1)-q(joint2torque(k),j));
            if (deltaW > 0)
                W_pos_mat(k,i) = W_pos_mat(k,i) + deltaW;
            else
                W_neg_mat(k,i) = W_neg_mat(k,i) + deltaW;
            end
        end
    end
end

W_pos = sum(W_pos_mat,2);
W_neg = sum(W_neg_mat,2);
W_total = W_pos + W_neg;
W_in = W_pos - W_neg;
