# Supplementary material for: Quantifying the effect of sagittal plane joint angle variability on bipedal fall risk
Source: PLoS One. 2022 Jan 26;17(1):e0262749. doi: 10.1371/journal.pone.0262749 (PMC8791504; doi:10.1371/journal.pone.0262749)
Supplement: S1 File — Matlab code used to generate the simulations. (ZIP) [file pone.0262749.s001.zip › S1_File/RADIUS/MATLAB/lib/discontinuous_plot.m]

function handles = discontinuous_plot(x,y,event_ind,varargin)
% Plots discontinuous data without vertical lines.  The options are set so
% that each set of data only appears once on the legend.  All sets of data
% have the same options.
%
% Inputs:
% ~ x: the values for the horizontal axis, a vector
% ~ y: the values for the vertical axis, a vector or matrix
% ~ event_ind: the index for the timestep before each discontinuity, a
%   vector
% ~ varargin (optional): name/value sets for graph options.  Any names that
%   do not match are ignored.  The allowable pairs are
%   * Color: a three element row vector in which all elements are between
%     zero and 1, inclusive or a color name string 
%     > y = yellow
%     > m = magenta
%     > c = cyan
%     > r = red
%     > g = green
%     > b = blue, default
%     > w = white
%     > k = black 
%   * DisplayName: the name of the line (default '')
%   * LineStyle: the style of the line.  The choices are
%     > none = no line
%     > -    = solid line, default
%     > --   = dashed line
%     > :    = dotted line
%     > -.   = dash-dotted line
%   * LineWidth: the width of the line in points (default 1)
%   * Marker: the marker to use
%     > .    = point
%     > o    = circle
%     > x    = x-mark
%     > +    = plus
%     > *    = star
%     > s    = square
%     > d    = diamond
%     > v    = triangle (down)
%     > ^    = triangle (up)
%     > <    = triangle (left)
%     > >    = triangle (right)
%     > p    = pentagram
%     > h    = hexagram
%     > none = no marker, default
%   * MarkerSize: the size of the marker in points (default 6)
%
% Output:
% ~ handles: a column vector containing the handles to each line
%
% Anne Martin
% 9/22/2011

%% Set Up
% Default options
options.DisplayName = '';
options.Color = 'b';
options.LineStyle = '-';
options.LineWidth = 1;
options.Marker = 'none';
options.MarkerSize = 6;

% Get the acceptable option names
optionNames = fieldnames(options);

% Count arguments
nArgs = length(varargin);
if round(nArgs/2)~=nArgs/2
   error('discontinuous_plot needs propertyName/propertyValue pairs')
end

% Make any changes
for pair = reshape(varargin,2,[]) % pair is {propName;propValue}
   if any(strmatch(pair{1},optionNames))
      options.(pair{1}) = pair{2};
   end
end

% Make sure event_ind is a row vector
if (size(event_ind,1) ~= 1)
    event_ind = event_ind';
end
% Make sure event_ind starts with 0
if event_ind(1) ~= 0
    event_ind = [0 event_ind];
end

% Determine how many sets of data were given
if (size(y,1) == length(x))
    x = x';
end
numSets = size(y,1);

% Get the number of discontinuities
num = length(event_ind)-1;


%% Plot
hold on
handles = zeros(num*numSets,1);
for j = 1:numSets
    for i=1:num
        handles((j-1)*num+i) = plot(x(event_ind(i)+1:event_ind(i+1)),y(j,event_ind(i)+1:event_ind(i+1)), ...
            optionNames{1},options.(optionNames{1}), ...
            optionNames{2},options.(optionNames{2}), ...
            optionNames{3},options.(optionNames{3}), ...
            optionNames{4},options.(optionNames{4}), ...
            optionNames{5},options.(optionNames{5}), ...
            optionNames{6},options.(optionNames{6}));
    end
    
    % Turn legend entries off for all except the first line
    for i=2:num
        set(get(get(handles(i),'Annotation'),'LegendInformation'),...
            'IconDisplayStyle','off');
    end
end
