# Supplementary material for: Quantifying the effect of sagittal plane joint angle variability on bipedal fall risk
Source: PLoS One. 2022 Jan 26;17(1):e0262749. doi: 10.1371/journal.pone.0262749 (PMC8791504; doi:10.1371/journal.pone.0262749)
Supplement: S1 File — Matlab code used to generate the simulations. (ZIP) [file pone.0262749.s001.zip › S1_File/RADIUS/MATLAB/lib/display_menu.m]

function display_menu(modelname,fields)

divider = '========================================================================';

max_len = 0;
for i=1:length(fields)
	if length(fields(i).key) > max_len
		max_len=length(fields(i).key);
	end
end
blank_str=[];
for i=1:max_len
	blank_str=[blank_str ' '];
end

disp(' ');
disp(['Main menu: (CURRENT MODEL: ' modelname ')']);
disp(divider);

%Display menu items
for i=1:length(fields)
	if fields(i).key(1) == '='
		disp(divider);
	else
		disp([' [',fields(i).key,blank_str(1:end-length(fields(i).key)),...
			'] ',fields(i).label]);
	end
end
