# Supplementary material for: Quantifying the effect of sagittal plane joint angle variability on bipedal fall risk
Source: PLoS One. 2022 Jan 26;17(1):e0262749. doi: 10.1371/journal.pone.0262749 (PMC8791504; doi:10.1371/journal.pone.0262749)
Supplement: S1 File — Matlab code used to generate the simulations. (ZIP) [file pone.0262749.s001.zip › S1_File/RADIUS/MATLAB/lib/draw_foot.m]

function [handle, backPoint, frontPoint] = draw_foot(r,center,abs_angle,phi_b,phi_f)
% Given a radius, center point and abs foot angle, draws a circular foot
% and returns the handle
% Inputs:
%  ~ r: the radius of the circle
%  ~ center: the coordinates of the center point of the circle, pass in as
%    a vector
%  ~ abs_angle: the abs angle of the foot measured from a downward vertical
%    axis at given moment
%  ~ phi_b: the angle in radians that the foot arcs backward from center
%  ~ phi_t: the angle in radians that the foot arcs forward from center
% Output:
%  ~ handle: a handle to foot
%
% David Post
% 21 AUG 2012
% Modified Anne Martin, 17 OCT 2012


theta = linspace(abs_angle-phi_b-pi/2,abs_angle+phi_f-pi/2);

% Plot the foot
x = center(1)+r.*cos(theta);
y = center(2)+r.*sin(theta);

handle = plot(x,y);
backPoint = [x(1); y(1)];
frontPoint = [x(end); y(end)];
