# Supplementary material for: Quantifying the effect of sagittal plane joint angle variability on bipedal fall risk
Source: PLoS One. 2022 Jan 26;17(1):e0262749. doi: 10.1371/journal.pone.0262749 (PMC8791504; doi:10.1371/journal.pone.0262749)
Supplement: S1 File — Matlab code used to generate the simulations. (ZIP) [file pone.0262749.s001.zip › S1_File/RADIUS/MATLAB/lib/gen_tmp_save_filename.m]

function filename = gen_tmp_save_filename(dirname,filename_base,filetype,base)
%
%10/18/05

if nargin<4,
    load modelname
    base = modelpath;
end

if exist([base dirname])
    i = 1;
    while (exist([base dirname filesep filename_base '_' num2str(i) '.' filetype]))
        i = i+1;
    end
    filename = [base dirname filesep filename_base '_' num2str(i) '.' filetype];
else
    error(['Directory  ' base dirname '  expected, but does not exist.  Please create it.']);
end
