# Supplementary material for: Quantifying the effect of sagittal plane joint angle variability on bipedal fall risk
Source: PLoS One. 2022 Jan 26;17(1):e0262749. doi: 10.1371/journal.pone.0262749 (PMC8791504; doi:10.1371/journal.pone.0262749)
Supplement: S1 File — Matlab code used to generate the simulations. (ZIP) [file pone.0262749.s001.zip › S1_File/RADIUS/MATLAB/lib/optParamsGUI.m]

function varargout = optParamsGUI(varargin)
% Creates GUI allowing user to change parameters for optimization.

% This function was written before December 2007, and was modified to add
% access to model params.
%
% Ben McCandless
% 3/03/2008
%
% Modified to allow the objective function value to return a string if
% str2double() returns NaN
%
% Anne Martin
% 8/11/2011
%
% Ported to RADIUS
% Anne Martin
% 7/22/2014
% Major overhaul that removes modelParams (these can be changed in the gait
% file), changes the objective function selection to a drop down menu, adds
% a popup for the variable params (user defined or a very basic default),
% automatically determines the size based on the fields in the gait file,
% and has different field sizes for function handles than for numerical
% values.
% Anne Martin, 10/2/2015

%% Set up
if (nargin >= 6) % branch executed when the function is called normally
	fminconParams = varargin{1};
	objParams    = varargin{2};
    modelParams  = varargin{3};
    ctrlParams   = varargin{4};
    icData       = varargin{5};
	constrParams = varargin{6};
    
    if nargin == 7
        gui_prompt = varargin{7};
    else
        gui_prompt = 'default';
    end
    
else % branch executed when the user presses a button (that's right... this function calls itself)
	if strcmp(varargin{2},'ok')
		[new_fmincon_param,new_obj_params,new_constr_params] = process_callbacks();
		nargout = 0;
		return;
	end
end

%% Size the GUI
% can change these without too much trouble

horzSpace = 10;
vertSpace = 10;
topSpace = 20;

fontSize = 10;  % Font Size for panel titles

entryHeight = 22;
subEntryIndent = 20;

buttonHeight = 40;
buttonWidth = 70;

% Objective functions size values
objPulldownWidth = 300;
objWidth = 3*horzSpace+2*(objPulldownWidth+subEntryIndent);
objHeight = 2*vertSpace+2*entryHeight+topSpace;

% fmincon size values
fminconTextWidth = 120;
fminconEditNumWidth = 70;
fminconEditFunWidth = 3*horzSpace + 2*fminconEditNumWidth + fminconTextWidth;
fminconNumCols = 5;
fminconFunCols = floor(fminconNumCols/2);
fminconNumEntries = length(fminconParams);
fminconFunEntries = 0;
for i=1:length(fminconParams)
    if isa(fminconParams(i).value,'function_handle')
        fminconFunEntries = fminconFunEntries+1;
        fminconNumEntries = fminconNumEntries-1;
    end
end
fminconFunRows = ceil(fminconFunEntries/fminconFunCols);
fminconNumRows = ceil(fminconNumEntries/fminconNumCols);
fminconWidth = fminconNumCols*(3*horzSpace + fminconEditNumWidth + fminconTextWidth);
fminconHeight = 3*vertSpace + (fminconFunRows+fminconNumRows)*entryHeight + topSpace;

% constraint size values
constrTextWidth = 230;
constrEditWidth = 40;
constrNumCols = 4;
constrNumRows = ceil(length(constrParams)/constrNumCols);
constrWidth = constrNumCols*(3*horzSpace + subEntryIndent + constrEditWidth + constrTextWidth);
constrHeight = 2*vertSpace + constrNumRows*entryHeight + topSpace;

% Figure size and position
figureWidth = 2*horzSpace + max([fminconWidth,constrWidth,objWidth]);
figureHeight = 5*vertSpace + objHeight + fminconHeight + constrHeight + buttonHeight;
position = [15 40 figureWidth figureHeight];

% set up sizes of the panels
panel_objPos = [horzSpace, 4*vertSpace+fminconHeight+constrHeight+buttonHeight, objWidth, objHeight];
panel_fminconPos = [horzSpace, 3*vertSpace+constrHeight+buttonHeight, fminconWidth, fminconHeight];
panel_constrPos = [horzSpace, 2*vertSpace+buttonHeight, constrWidth, constrHeight];

%% draw panels and the figure window
h_fig = figure('Position', position);

uicontrol('Style', 'pushbutton', 'String', 'Start', ...
    'Position', [figureWidth-buttonWidth-horzSpace, vertSpace, buttonWidth, buttonHeight], ...
    'Callback','optParamsGUI(''callback'',''ok'')');

userdata.modelParams = modelParams;
userdata.ctrlParams = ctrlParams;
userdata.icData = icData;
uicontrol('Style', 'pushbutton', 'String', 'Seed', ...
    'Position', [figureWidth-2*buttonWidth-2*horzSpace, vertSpace, buttonWidth, buttonHeight], ...
    'Callback',@displaySeed, ...
    'UserData',userdata);

panel_obj = uibuttongroup('Parent',h_fig, 'Title','Objective Function', 'FontSize',fontSize, 'Units','pixels', 'Position',panel_objPos);
panel_fmincon = uipanel('Parent',h_fig, 'Title','FMINCON Options', 'FontSize',fontSize, 'Units','pixels', 'Position',panel_fminconPos);
panel_constr = uipanel('Parent',h_fig, 'Title','Constraints','FontSize',fontSize, 'Units','pixels', 'Position',panel_constrPos);

%% draw fmincon options

colFun = 1;
rowFun = 1;
colNum = 1;
rowNum = 1;

for i=1:length(fminconParams)
    if isa(fminconParams(i).value,'function_handle')
        % Function handles (they get wider fields, so they have to be
        % handled seperately)
        itemPos = [horzSpace+(colFun-1)*(fminconEditFunWidth+fminconTextWidth+3*horzSpace), fminconHeight-topSpace-vertSpace-rowFun*entryHeight, fminconEditFunWidth, entryHeight];
        uicontrol('Parent', panel_fmincon, 'UserData', {i, 2}, 'Style', 'edit', ...
            'String', func2str(fminconParams(i).value), 'Position', itemPos,'BackgroundColor',[1 1 1]);
        
        itemPos = [2*horzSpace+fminconEditFunWidth+(colFun-1)*(fminconEditFunWidth+fminconTextWidth+2*horzSpace), fminconHeight-topSpace-vertSpace-rowFun*entryHeight, fminconTextWidth, entryHeight];
        uicontrol('Parent', panel_fmincon, 'UserData', {i}, 'Style', 'text', 'HorizontalAlignment', 'left', ...
            'String', fminconParams(i).field, 'Position', itemPos);
        
        colFun = mod(colFun,fminconFunCols)+1;
        if (colFun == 1)
            rowFun = rowFun+1;
        end
    else
        % Everything else
        itemPos = [horzSpace+(colNum-1)*(fminconEditNumWidth+fminconTextWidth+3*horzSpace), fminconHeight-topSpace-2*vertSpace-fminconFunRows*entryHeight-rowNum*entryHeight, fminconEditNumWidth, entryHeight];
        
        if fminconParams(i).boolean
            uicontrol('Parent', panel_fmincon, 'UserData', {i, fminconParams(i).boolean}, 'Style', 'checkbox', ...
                'Value', fminconParams(i).value, 'Position', itemPos);
        elseif ischar(fminconParams(i).value)
            uicontrol('Parent', panel_fmincon, 'UserData', {i, fminconParams(i).boolean}, 'Style', 'edit', ...
                'String', fminconParams(i).value, 'Position', itemPos,'BackgroundColor',[1 1 1]);
        else
            uicontrol('Parent', panel_fmincon, 'UserData', {i, fminconParams(i).boolean}, 'Style', 'edit', ...
                'String', strtrim(sprintf('%10.3g',fminconParams(i).value)), 'Position',itemPos, 'BackgroundColor',[1 1 1]);
        end
        
        itemPos = [2*horzSpace+fminconEditNumWidth+(colNum-1)*(fminconEditNumWidth+fminconTextWidth+3*horzSpace), fminconHeight-topSpace-2*vertSpace-fminconFunRows*entryHeight-rowNum*entryHeight, fminconTextWidth, entryHeight];
        uicontrol('Parent', panel_fmincon, 'UserData', {i}, 'Style', 'text', 'HorizontalAlignment', 'left', ...
            'String', fminconParams(i).field, 'Position', itemPos);
        
        colNum = mod(colNum,fminconNumCols)+1;
        if (colNum == 1)
            rowNum = rowNum+1;
        end
    end
end


%% draw objectives

% Get the names of the functions
possibleObjectiveFunctions = cell(1,length(objParams)/2);
objectiveFunFieldNames = cell(length(objParams)/2,2);
selectedFun = 1;
for i=2:2:length(objParams)
    if ischar(objParams(i).value)
        possibleObjectiveFunctions{i/2} = objParams(i).value;
    elseif isa(objParams(i).value, 'function_handle')
        possibleObjectiveFunctions{i/2} = func2str(objParams(i).value);
    else
        error('RADIUS:optForm','Objective functions must be provied as a string or function handle.')
    end
    objectiveFunFieldNames{i/2,1} = objParams(i-1).field;
    objectiveFunFieldNames{i/2,2} = objParams(i).field;
    if objParams(i-1).value==1
        selectedFun = i/2;
    end
end

itemPos = [horzSpace, objHeight-topSpace-vertSpace-entryHeight, objPulldownWidth, entryHeight];
uicontrol('Parent', panel_obj, 'Style', 'radiobutton', 'HorizontalAlignment', 'left', 'String', 'From seed', 'Position', itemPos, 'Value',true);
itemPos = [2*horzSpace+objPulldownWidth+subEntryIndent, objHeight-topSpace-vertSpace-entryHeight, objPulldownWidth, entryHeight];
uicontrol('Parent', panel_obj, 'Style', 'radiobutton', 'HorizontalAlignment', 'left', 'String', 'New', 'Position', itemPos, 'Value',false);

itemPos = [horzSpace+subEntryIndent, objHeight-topSpace-vertSpace-2*entryHeight, objPulldownWidth, entryHeight];
uicontrol('Parent', panel_obj, 'UserData', objectiveFunFieldNames, 'Style', 'popupmenu', ...
    'String', possibleObjectiveFunctions, 'Value', selectedFun, 'Position', itemPos, 'BackgroundColor',[1 1 1]);
itemPos = [2*horzSpace+objPulldownWidth+2*subEntryIndent, objHeight-topSpace-vertSpace-2*entryHeight, objPulldownWidth, entryHeight];
uicontrol('Parent', panel_obj, 'UserData', 'objEdit', 'Style', 'edit', ...
    'String', '', 'Position',itemPos, 'BackgroundColor',[1 1 1]);


%% draw constraints

col = 1;
row = 1;

for i=1:length(constrParams)
    if constrParams(i).parent==i
        itemPos = [horzSpace+(col-1)*(3*horzSpace+subEntryIndent+constrEditWidth+constrTextWidth), constrHeight-topSpace-vertSpace-row*entryHeight, horzSpace+subEntryIndent+constrEditWidth+constrTextWidth, entryHeight];
        uicontrol('Parent', panel_constr, 'UserData', {i, constrParams(i).boolean, constrParams(i).parent}, ...
            'Style', 'checkbox', 'String', constrParams(i).field, 'Value', constrParams(i).value, 'Position', itemPos);
        
    else
        if constrParams(i).boolean==0
            itemPos = [horzSpace+subEntryIndent+(col-1)*(3*horzSpace+subEntryIndent+constrEditWidth+constrTextWidth), constrHeight-topSpace-vertSpace-row*entryHeight, constrEditWidth, entryHeight];
            uicontrol('Parent', panel_constr, 'UserData', {i, constrParams(i).boolean, constrParams(i).parent}, ...
                'Style', 'edit', 'String', constrParams(i).value, 'Position', itemPos, 'BackgroundColor',[1 1 1]);
            itemPos = [2*horzSpace+subEntryIndent+constrEditWidth+(col-1)*(3*horzSpace+subEntryIndent+constrEditWidth+constrTextWidth), constrHeight-topSpace-vertSpace-row*entryHeight, constrTextWidth, entryHeight];
            uicontrol('Parent', panel_constr, 'UserData', {i, constrParams(i).boolean, constrParams(i).parent},...
                'Style', 'text', 'HorizontalAlignment', 'left', 'String', constrParams(i).field, 'Position', itemPos);
        else
            itemPos = [horzSpace+subEntryIndent+(col-1)*(3*horzSpace+subEntryIndent+constrEditWidth+constrTextWidth), constrHeight-topSpace-vertSpace-row*entryHeight, constrEditWidth+horzSpace+constrTextWidth, entryHeight];
            uicontrol('Parent', panel_constr, 'UserData', {i, constrParams(i).boolean, constrParams(i).parent}, 'Style', 'checkbox', ...
                'Value', constrParams(i).value, 'String', constrParams(i).field, 'Position', itemPos);
        end
    end
    
    row = mod(row,constrNumRows)+1;
    if (row == 1)
        col = col+1;
    end
end


%% Wait for user input

waitfor(h_fig,'UserData');

if ishandle(h_fig)
	data = get(h_fig,'UserData');
    seedData = get(findobj(get(h_fig,'Children'),'String','Seed'),'UserData');
	close(h_fig);

	drawnow;

	if (sum(size(data)) > 0)
		varargout{1} = data.fmincon_params;
		varargout{2} = data.obj_params;
        varargout{3} = seedData.modelParams;
        varargout{4} = seedData.ctrlParams;
        varargout{5} = seedData.icData;
		varargout{6} = data.constr_params;
		varargout{7} = 0.0;
	else
		varargout{1} = [];
		varargout{2} = [];
        varargout{3} = [];
        varargout{4} = [];
        varargout{5} = [];
        varargout{6} = [];
		varargout{7} = 1.0;
	end
else
    varargout{1} = [];
    varargout{2} = [];
    varargout{3} = [];
    varargout{4} = [];
    varargout{5} = [];
    varargout{6} = [];
    varargout{7} = 1.0;
    drawnow;
end

%==========================================================================
%==========================================================================
%==========================================================================

function [new_fmincon_params,new_obj_params,new_constr_params] = process_callbacks()

h=get(gcbo,'Parent');
h_fmincon = findobj(get(h,'Children'),'Title','FMINCON Options');
h_constr = findobj(get(h,'Children'),'Title','Constraints');
h_obj = findobj(get(h,'Children'),'Title','Objective Function');

%===========================================
%harvest fmincon options

props = {'UserData','String'};
m=get(findobj(get(h_fmincon,'Children'),'Style','text'),props);

new_fmincon_params = repmat(struct('field',0, 'value',0, 'parent',0, 'boolean',0),size(m,1),1);
for i=1:size(m,1)
	index = m{i,1}{1,1};
	new_fmincon_params(index).field = m{i,2};
end

props = {'UserData','String'};
m=get(findobj(get(h_fmincon,'Children'),'Style','edit'),props);

for i=1:size(m,1)
	index = m{i,1}{1,1};
    if m{i,1}{1,2}==2
        new_fmincon_params(index).value = str2func(m{i,2});
        new_fmincon_params(index).boolean = 0;
    elseif ischar(m{i,2})
        new_fmincon_params(index).value = str2double(m{i,2});
        if ~isfinite(new_fmincon_params(index).value)
            new_fmincon_params(index).value = m{i,2};
        end
        new_fmincon_params(index).boolean = m{i,1}{1,2};
    else
        new_fmincon_params(index).value = m{i,2};
        new_fmincon_params(index).boolean = m{i,1}{1,2};
    end
end

props = {'UserData','Value'};
m=get(findobj(get(h_fmincon,'Children'),'Style','checkbox'),props);

for i=1:size(m,1)
	index = m{i,1}{1,1};
	new_fmincon_params(index).value = m{i,2};
	new_fmincon_params(index).boolean = m{i,1}{1,2};
end


%===========================================
%harvest objective names and values

m=findobj(findobj(get(h_obj,'Children'),'Style','radiobutton'),'String','New');
useNew = (get(m,'Value')==1);

props = {'UserData','String','Value'};
m=get(findobj(get(h_obj,'Children'),'Style','popupmenu'),props);

new_obj_params = repmat(struct('field',0, 'value',0, 'parent',0),2*size(m{2},1),1);
for i=1:2:2*size(m{2},1)
    new_obj_params(i).field = m{1}{(i+1)/2,1};
    new_obj_params(i+1).field = m{1}{(i+1)/2,2};
	new_obj_params(i+1).value = m{2}{(i+1)/2};
	new_obj_params(i).parent = i;
	new_obj_params(i+1).parent = i;
end
if useNew
    i = i+2;
    m=get(findobj(get(h_obj,'Children'),'Style','edit'),'String');
    new_obj_params(i).field = m;
    new_obj_params(i+1).field = [m '_function'];
    new_obj_params(i).value = 1;
    new_obj_params(i+1).value = m;
	new_obj_params(i).parent = i;
	new_obj_params(i+1).parent = i;
else
    new_obj_params(2*m{3}-1).value = 1;
end


%===========================================
%harvest constraint names and values

props = {'UserData','String','Value'};
m=get(findobj(get(h_constr,'Children'),'Style','checkbox'),props);

new_constr_params = repmat(struct('field',0, 'value',0, 'parent',0, 'boolean',0),size(m,1),1);
for i=1:size(m,1)
	index = m{i,1}{1,1};
	new_constr_params(index).field = m{i,2};

	if ischar(m{i,3})
		new_constr_params(index).value = str2double(m{i,3});
	else
		new_constr_params(index).value = m{i,3};
	end

	new_constr_params(index).boolean = m{i,1}{1,2};
	new_constr_params(index).parent = m{i,1}{1,3};
end

%===========================================
%harvest constraint sub names

props = {'UserData','String'};
m=get(findobj(get(h_constr,'Children'),'Style','text'),props);

for i=1:size(m,1)
	index = m{i,1}{1,1};
	new_constr_params(index).field = m{i,2};
end

%===========================================
%harvest constraint sub values

props = {'UserData','String'};
m=get(findobj(get(h_constr,'Children'),'Style','edit'),props);

for i=1:size(m,1)
	index = m{i,1}{1,1};

	if ischar(m{i,2})
		new_constr_params(index).value = str2double(m{i,2});
	else
		new_constr_params(index).value = m{i,2};
	end

	new_constr_params(index).boolean = m{i,1}{1,2};
	new_constr_params(index).parent = m{i,1}{1,3};
end

data.fmincon_params = new_fmincon_params;
data.obj_params     = new_obj_params;
data.constr_params  = new_constr_params;

set(h,'UserData',data);


%==========================================================================
%==========================================================================
%==========================================================================

function [modelParams, ctrlParams, icData] = displaySeed(hObject,callbackdata)

h=get(gcbo,'Parent');
panel_fminconPos = findobj(get(h,'Children'),'Title','FMINCON Options');

userdata = get(hObject,'UserData');

% Get the indices of the functions
dosortInd = get(findobj(findobj(get(panel_fminconPos,'Children'),'Style','text'),'String','dosort'),'UserData');
unsortInd = get(findobj(findobj(get(panel_fminconPos,'Children'),'Style','text'),'String','unsort'),'UserData');
seedGuiInd = get(findobj(findobj(get(panel_fminconPos,'Children'),'Style','text'),'String','displaySeed'),'UserData');
editData = get(findobj(get(panel_fminconPos,'Children'),'Style','edit'),{'UserData','String'});
noDosortBool = true;
noUnsortBool = true;
noSeedGuiBool = true;
if isempty(seedGuiInd)
    seedGuiInd = {-1};
    seedGuiFun = 'displaySeed_basic';
    noSeedGuiBool = false;
end

% Get the names of the functions
i=1;
while (noDosortBool || noUnsortBool || noSeedGuiBool) && (i<length(editData))
    if editData{i,1}{1}==dosortInd{1}
        dosortFun = editData{i,2};
        noDosortBool = false;
    elseif editData{i,1}{1}==unsortInd{1}
        unsortFun = editData{i,2};
        noUnsortBool = false;
    elseif editData{i,1}{1}==seedGuiInd{1}
        seedGuiFun = editData{i,2};
        noSeedGuiBool = false;
    end
    i=i+1;
end
% Error checking
if noSeedGuiBool || exist(seedGuiFun,'file')~=2
    seedGuiFun = 'displaySeed_basic';
end
if exist(dosortFun,'file')~=2
    warndlg('A valid dosort function must be provided')
    return
end
if exist(unsortFun,'file')~=2
    warndlg('A valid unsort function must be provided')
    return
end

% Get the seed
[origSeed, constantParams] = feval(dosortFun, userdata.modelParams, userdata.ctrlParams, userdata.icData);
newSeed = feval(seedGuiFun,origSeed);
if newSeed.saved
    [modelParams,ctrlParams,icData] = feval(unsortFun, newSeed.newVardata, constantParams, userdata.icData);
    userdata.modelParams = modelParams;
    userdata.ctrlParams = ctrlParams;
    userdata.icData = icData;
else
    modelParams = userdata.modelParams;
    ctrlParams = userdata.ctrlParams;
    icData = userdata.icData;    
end

% Save
set(hObject,'UserData',userdata);
