# Supplementary material for: Quantifying the effect of sagittal plane joint angle variability on bipedal fall risk
Source: PLoS One. 2022 Jan 26;17(1):e0262749. doi: 10.1371/journal.pone.0262749 (PMC8791504; doi:10.1371/journal.pone.0262749)
Supplement: S1 File — Matlab code used to generate the simulations. (ZIP) [file pone.0262749.s001.zip › S1_File/RADIUS/MATLAB/lib/paramLimits.m]

function [lb,ub] = paramLimits(modelParams, ctrlParams, icData, fminconStruct)
% Provides upper and lower bounds on variables to be optimized
% Input:
% ~ modelParams: a data structure containing all of the model parameters
% ~ ctrlParams: a data structure containing all of the parameters required
%   for control 
% ~ icData: a data struct containing the initial conditions
% ~ fminconStruct: a data structure containing the optimization options.
%   It must contain at least
%   * dosort: a handle to the function that divides modelParams and
%     ctrlParams into constants and optimization variables
%   * paramFreedom: a scale indicating how large the bounds are
%   * boundType: specifies what type of bound is used
%     - offset: bound = val +/- paramFreedom
%     - scale: bound = val*(1 +/- paramFreedom)
%     - both: the larger of the two options
% Output:
% ~ lb: the lower bound
% ~ ub: the upper bound
%
% Anne Martin
% July 22, 2014
% Added icData - October 6, 2015

variableParams = feval(fminconStruct.dosort, modelParams, ctrlParams, icData);

ub_offset = variableParams + fminconStruct.paramFreedom;
lb_offset = variableParams - fminconStruct.paramFreedom;

ub_scale = variableParams.*(ones(size(variableParams)) + sign(variableParams)*fminconStruct.paramFreedom);
lb_scale = variableParams.*(ones(size(variableParams)) - sign(variableParams)*fminconStruct.paramFreedom);

switch fminconStruct.boundType
    case 'offset'
        lb = lb_offset;
        ub = ub_offset;
    case 'scale'
        lb = lb_scale;
        ub = ub_scale;
    otherwise
        lb = min(lb_offset, lb_scale);
        ub = max(ub_offset, ub_scale);

end
