# Supplementary material for: Quantifying the effect of sagittal plane joint angle variability on bipedal fall risk
Source: PLoS One. 2022 Jan 26;17(1):e0262749. doi: 10.1371/journal.pone.0262749 (PMC8791504; doi:10.1371/journal.pone.0262749)
Supplement: S1 File — Matlab code used to generate the simulations. (ZIP) [file pone.0262749.s001.zip › S1_File/RADIUS/MATLAB/lib/plotMultiple.m]

function varargout = plotMultiple(varargin)
% Helper function for SHSu_Plot_Data.  This allows the user to pick
% multiple gaits to plot.
% Input:
% ~ numGaits: The number of gaits that will be plotted including this one.
%   For example, if the user has already selected 3 gaits, numGaits should
%   equal 4.  
% Outputs:
% ~	legendString: the string to append to the legend entries of all plots
%   for this gait.  For example, 'R = 21 cm'
% ~	out: a data structure containing simulation data.  For details, see
%   'Parameters - Simulation Data.pdf'. 
% ~	getMoreGaits: If true, the user would like to select more gaits to
%   include on the plots. 

% Last Modified by GUIDE v2.5 01-Aug-2014 10:20:05
% Modified by Anne Martin 27-Jan-2012

% Begin initialization code - DO NOT EDIT
gui_Singleton = 1;
gui_State = struct('gui_Name',       mfilename, ...
                   'gui_Singleton',  gui_Singleton, ...
                   'gui_OpeningFcn', @plotMultiple_OpeningFcn, ...
                   'gui_OutputFcn',  @plotMultiple_OutputFcn, ...
                   'gui_LayoutFcn',  [] , ...
                   'gui_Callback',   []);
if nargin && ischar(varargin{1})
    gui_State.gui_Callback = str2func(varargin{1});
end

if nargout
    [varargout{1:nargout}] = gui_mainfcn(gui_State, varargin{:});
else
    gui_mainfcn(gui_State, varargin{:});
end
% End initialization code - DO NOT EDIT


% --- Executes just before plotMultiple is made visible.
function plotMultiple_OpeningFcn(hObject, eventdata, handles, varargin)
% This function has no output args, see OutputFcn.
% hObject    handle to figure
% eventdata  reserved - to be defined in a future version of MATLAB
% handles    structure with handles and user data (see GUIDATA)
% varargin   command line arguments to plotMultiple (see VARARGIN)

% Get the sim data
load modelname

[filename, pathname, filterindex] = ...
    uigetfile('*.mat', 'Choose gait file', ...
    ['models' filesep modelname filesep 'simData' filesep]);

if filterindex==0
    handles.gaitFile = [];
    handles.expFile = [];
    handles.legendString = '';
    handles.getMoreGaits = false;
    guidata(hObject,handles)
    return
end

% Load the simulation
S = load([pathname filename],'out');

% Load the experiment
if varargin{2} && (~varargin{3} || varargin{1}==1)
    [expFilename, expPathname, filterindex] = ...
        uigetfile('*.mat', 'Choose exp file', ...
        ['models' filesep modelname filesep 'expData' filesep]);
    
    if filterindex==0
        handles.gaitFile = [];
        handles.expFile = [];
        handles.legendString = '';
        handles.getMoreGaits = false;
        guidata(hObject,handles)
        return
    else
        E = load([expPathname expFilename]);
        expOut = E.expStruct;
    end
else
    expOut = [];
end

handles.gaitFile = S.out;
handles.expFile = expOut;
guidata(hObject,handles)

set(handles.gaitLegend_text,'String',['Legend entry for gait ' num2str(varargin{1}) ':']); 

% Choose default command line output for plotMultiple
handles.output = hObject;

% Update handles structure
guidata(hObject, handles);

% UIWAIT makes plotMultiple wait for user response (see UIRESUME)
uiwait(handles.plotMulti_gui);


% --- Outputs from this function are returned to the command line.
function varargout = plotMultiple_OutputFcn(hObject, eventdata, handles) 
% varargout  cell array for returning output args (see VARARGOUT);
% hObject    handle to figure
% eventdata  reserved - to be defined in a future version of MATLAB
% handles    structure with handles and user data (see GUIDATA)

% Get default command line output from handles structure
varargout{1} = handles.legendString;
varargout{2} = handles.gaitFile;
varargout{3} = handles.expFile;
varargout{4} = handles.getMoreGaits;

% Close the GUI
delete(handles.plotMulti_gui)
commandwindow


function legend_edit_Callback(hObject, eventdata, handles)
% hObject    handle to legend_edit (see GCBO)
% eventdata  reserved - to be defined in a future version of MATLAB
% handles    structure with handles and user data (see GUIDATA)

% Hints: get(hObject,'String') returns contents of legend_edit as text
%        str2double(get(hObject,'String')) returns contents of legend_edit as a double


% --- Executes during object creation, after setting all properties.
function legend_edit_CreateFcn(hObject, eventdata, handles)
% hObject    handle to legend_edit (see GCBO)
% eventdata  reserved - to be defined in a future version of MATLAB
% handles    empty - handles not created until after all CreateFcns called

% Hint: edit controls usually have a white background on Windows.
%       See ISPC and COMPUTER.
if ispc && isequal(get(hObject,'BackgroundColor'), get(0,'defaultUicontrolBackgroundColor'))
    set(hObject,'BackgroundColor','white');
end


% --- Executes on button press in chooseNext_button.
function chooseNext_button_Callback(hObject, eventdata, handles)
% hObject    handle to chooseNext_button (see GCBO)
% eventdata  reserved - to be defined in a future version of MATLAB
% handles    structure with handles and user data (see GUIDATA)

% Get the legend name
handles.legendString = get(handles.legend_edit,'String');

handles.getMoreGaits = true;
guidata(hObject,handles)
uiresume(handles.plotMulti_gui)


% --- Executes on button press in plot_button.
function plot_button_Callback(hObject, eventdata, handles)
% hObject    handle to plot_button (see GCBO)
% eventdata  reserved - to be defined in a future version of MATLAB
% handles    structure with handles and user data (see GUIDATA)

% Get the legend name
handles.legendString = get(handles.legend_edit,'String');

handles.getMoreGaits = false;

guidata(hObject,handles)
uiresume(handles.plotMulti_gui)
