# Supplementary material for: Quantifying the effect of sagittal plane joint angle variability on bipedal fall risk
Source: PLoS One. 2022 Jan 26;17(1):e0262749. doi: 10.1371/journal.pone.0262749 (PMC8791504; doi:10.1371/journal.pone.0262749)
Supplement: S1 File — Matlab code used to generate the simulations. (ZIP) [file pone.0262749.s001.zip › S1_File/RADIUS/MATLAB/lib/presentationFormat.m]

function presentationFormat(figHandle,lineHandles,savefile,plotSize,userOptions)
% Function to prepare a figure for a presentation or paper.  This function
% can increases the width of the lines, change the color of lines, change
% the font type, change the font size, change the marker size, change the
% marker coloring, update labels and legends, resize the figure and save
% it.  This file can be saved as a tex/eps file combination (for Latex), as
% a .fig file or as a .emf file (for Microsoft Office).
%
% To use in Latex, use the package pstool.  The following is an example
% \documentclass{article}
% \usepackage{pstool}
% \begin{document}
% \psfragfig{myfig}
% \end{document}
%
% Inputs:
% ~ figHandle: the handle of the figure to format and save.  To get the
%   handle of the current figure, use gcf 
% ~ lineHandles: handles all of the lineseries objects in the figure.
%   These can be obtained using findall(gcf, 'type', 'line').  The number
%   of handles is n.
% ~ savefile: the name of the file to save the figure to or the path plus
%   filename. 
% ~ plotSize: a row vector containing the desired width and height of the
%   figure in cm.  To leave the figure at the current size, pass in an
%   empty vector [].  For a single column figure, 9x6 cm works well.  For a
%   figure spanning the width of the page, 18x8 cm works well.  If the
%   legend is located outside of the plot region, the plot must be sized
%   manually and an empty vector passed in for plot size.    
% ~ userOptions: a data structure containing information about the desired
%   final plot.  All fields are optional.
%   * sets: use to group lines together.  A vector containing the length of
%     each set.  In lineHandles, each set of data must be grouped together.
%     The number of sets is N.
%   * fontSize: the size of the font, a scalar.  Default is 10.
%   * font: the font.  Does not affect Latex version.  Default is current
%     font.
%   * xlabel: the text for the xlabel.  If included, this replaces the
%     current xlabel.
%   * latexXlabel: The xlabel for the Latex version of the saved figure.
%     This is particularly useful if the xlabel contains mathematical
%     symbols.
%   * ylabel: the text for the ylabel.  If included, this replaces the
%     current ylabel.
%   * latexYlabel: The ylabel for the Latex version of the saved figure.
%     This is particularly useful if the ylabel contains mathematical
%     symbols.
%   * title: the text for the title.  If included, this replaces the
%     current title.
%   * latexTitle: The title for the Latex version of the saved figure.
%     This is particularly useful if the title contains mathematical
%     symbols.
%   * legend: either the position of the legend, true to place a legend in
%     the default position or false for no legend.
%   * legendEntries: the text for the legend entries.  If included, this
%     replaces the current legend entries.
%   * latexLegendEntries: The legend entries for the Latex version of the
%     saved figure.  This is particularly useful if the legend contains
%     mathematical symbols.
%   * lineWidth: the width of the lines, default is 1.25.  This can either
%     be a scalar value which will change the width of all lines, or a
%     vector with a legnth of n or N.
%   * markerSize: the size of the markers, default is 6.  This can either
%     be a scalar value which will change the size of all markers, or a
%     vector with a legnth of n or N.
%   * color: a matrix of colors for the lines.  This can either be a 1x3
%     row vector, a nx3 matrix or an Nx3 matrix.
%   * markerEdgeColor: a matrix of colors for the marker edges.  This can
%     either be a 1x3 row vector, a nx3 matrix or an Nx3 matrix.
%   * markerFaceColor: a matrix of colors for the marker faces.  This can
%     either be a 1x3 row vector, a nx3 matrix or an Nx3 matrix.
%   * keepLineWidth: If true, don't change the width of the lines.  Default
%     is false.
%   * keepMarkerSize: If true, don't change the marker size.  Default is
%     false. 
%   * keepFontSize: If true, don't change the font size.  Default is false.
%   * saveLatex: If true, save a set of .tex/.eps files for a latex
%     document using matlabfrag.  Default is true.
%   * saveMatlab: If true, save a fig file.  Default is false
%   * saveEMF: If true, save an EMF file.  Default is false
%
% Anne Martin
% 9/29/2011
% Modified 2/9/2012 - changed defaults, added option to keep line width and
% marker size the same, fixed bug in resizing figure
% Modified 8/4/2014 - changed from saving as a PNG to saving as an EMF for
% Microsoft compatibility, fixed resizing issues, added the ability to
% have different text for the Latex version as compared to the other
% versions, increased the size of the dots when saving for Latex, removed
% the automatic switch from dotted to dashed


%% Default options and set up
% number of lines in the plot
n = length(lineHandles);
N = 1;

% Define userOptions if the user didn't specify any
if nargin < 5
    userOptions = struct;
end

% Default options
options.setIndex = [0 n];
options.fontSize = 10;
options.lineWidth = 1.25*ones(n,1);
options.markerSize = 6*ones(n,1);
options.legend = 0;  % 0 = don't do anything, +1 = add legend, -1 = hide legend
options.legendPosition = 'NorthEast';
options.changeColor = false;
options.changeMarkerEdgeColor = false;
options.changeMarkerFaceColor = false;
options.switchLineWidth = true;
options.switchMarkerSize = true;
options.switchFontSize = true;
options.saveLatex = true;
options.saveMatlab = true;
options.saveEMF = false;


% Override defaults if needed
if isfield(userOptions,'sets')
    N = length(userOptions.sets);
    options.setIndex = zeros(N+1,1);
    for i=1:N
        options.setIndex(i+1) = sum(userOptions.sets(1:i));
    end
end
if isfield(userOptions,'fontSize')
    options.fontSize = userOptions.fontSize;
end
if isfield(userOptions,'lineWidth')
    if length(userOptions.lineWidth) == 1
        options.lineWidth = userOptions.lineWidth*ones(n,1);
    elseif length(userOptions.lineWidth) == n
        options.lineWidth = userOptions.lineWidth;
    elseif length(userOptions.lineWidth) == N
        options.lineWidth = zeros(n,1);
        for i=1:N
            options.lineWidth(options.setIndex(i)+1:options.setIndex(i+1)) = userOptions.lineWidth(i)*ones(options.setIndex(i+1)-options.setIndex(i),1);
        end
    else
        warning('optionWarn:lineWidth',['The value for lineWidth must either be a scalar, \n' ...
            'a column vector with the same length as lineHandles,' ...
            'or a column vector with the same length as sets.\n' ...
            'The first value will be used for all lines\n'])
        options.lineWidth = userOptions.lineWidth(1)*ones(n,1);
    end
end
if isfield(userOptions,'markerSize')
    if length(userOptions.markerSize) == 1
        options.markerSize = userOptions.markerSize*ones(n,1);
    elseif length(userOptions.markerSize) == n
        options.markerSize = userOptions.markerSize;
    elseif length(userOptions.markerSize) == N
        options.markerSize = zeros(n,1);
        for i=1:N
            options.markerSize(options.setIndex(i)+1:options.setIndex(i+1)) = userOptions.markerSize(i)*ones(options.setIndex(i+1)-options.setIndex(i),1);
        end
    else
        warning('optionWarn:markerSize',['The value for markerSize must either be a scalar, \n' ...
            'a column vector with the same length as lineHandles,' ...
            'or a column vector with the same length as sets.\n' ...
            'The first value will be used for all lines\n'])
        options.markerSize = userOptions.markerSize(1)*ones(n,1);
    end
end
if isfield(userOptions,'legend') && ischar(userOptions.legend)
    options.legend = +1;
    options.legendPosition = userOptions.legend;
elseif isfield(userOptions,'legend') && userOptions.legend
    options.legend = +1;
elseif isfield(userOptions,'legend') && ~userOptions.legend
    options.legend = -1;
end
if isfield(userOptions,'color')
    options.changeColor = true;
    if size(userOptions.color,1) == 1
        userOptions.color = repmat(userOptions.color,n,1);
    elseif size(userOptions.color,1) == n
        userOptions.color = userOptions.color;
    elseif size(userOptions.color,1) == N
        color_temp = zeros(n,3);
        for i=1:N
            color_temp(options.setIndex(i)+1:options.setIndex(i+1),:) = repmat(userOptions.color(i,:),options.setIndex(i+1)-options.setIndex(i),1);
        end
        userOptions.color = color_temp;
    else
        warning('optionWarn:color',['The value for color must either be a 1x3 row vector, \n' ...
            'a nx3 matrix where n is the length of lineHandles,' ...
            'or Nx3 matrix where N is the length of sets\n' ...
            'The first value will be used for all lines\n'])
        userOptions.color = repmat(userOptions.color(1,:),n,1);
    end
end
if isfield(userOptions,'markerEdgeColor')
    options.changeMarkerEdgeColor = true;
    if size(userOptions.markerEdgeColor,1) == 1
        userOptions.markerEdgeColor = repmat(userOptions.markerEdgeColor,n,1);
    elseif size(userOptions.markerEdgeColor,1) == n
        userOptions.markerEdgeColor = userOptions.markerEdgeColor;
    elseif size(userOptions.markerEdgeColor,1) == N
        color_temp = zeros(n,3);
        for i=1:N
            color_temp(options.setIndex(i)+1:options.setIndex(i+1),:) = repmat(userOptions.markerEdgeColor(i,:),options.setIndex(i+1)-options.setIndex(i),1);
        end
        userOptions.markerEdgeColor = color_temp;
    else
        warning('optionWarn:markerEdgeColor',['The value for markerEdgeColor must either be a 1x3 row vector, \n' ...
            'a nx3 matrix where n is the length of lineHandles,' ...
            'or Nx3 matrix where N is the length of sets\n' ...
            'The first value will be used for all lines\n'])
        userOptions.markerEdgeColor = repmat(userOptions.markerEdgeColor(1,:),n,1);
    end
end
if isfield(userOptions,'markerFaceColor')
    options.changeMarkerFaceColor = true;
    if size(userOptions.markerFaceColor,1) == 1
        userOptions.markerFaceColor = repmat(userOptions.markerFaceColor,n,1);
    elseif size(userOptions.markerFaceColor,1) == n
        userOptions.markerFaceColor = userOptions.markerFaceColor;
    elseif size(userOptions.markerFaceColor,1) == N
        color_temp = zeros(n,3);
        for i=1:N
            color_temp(options.setIndex(i)+1:options.setIndex(i+1),:) = repmat(userOptions.markerFaceColor(i,:),options.setIndex(i+1)-options.setIndex(i),1);
        end
        userOptions.markerFaceColor = color_temp;
    else
        warning('optionWarn:markerFaceColor',['The value for markerFaceColor must either be a 1x3 row vector, \n' ...
            'a nx3 matrix where n is the length of lineHandles,' ...
            'or Nx3 matrix where N is the length of sets\n' ...
            'The first value will be used for all lines\n'])
        userOptions.color = repmat(userOptions.color(1,:),n,1);
    end
end
if isfield(userOptions,'keepLineWidth') && userOptions.keepLineWidth
    options.switchLineWidth = false;
end
if isfield(userOptions,'keepFontSize')
    options.switchFontSize = ~userOptions.keepFontSize;
end
if isfield(userOptions,'keepMarkerSize') && userOptions.keepMarkerSize
    options.switchMarkerSize = false;
end
if isfield(userOptions,'saveLatex')
    options.saveLatex = userOptions.saveLatex;
end
if isfield(userOptions,'saveMatlab')
    options.saveMatlab = userOptions.saveMatlab;
end
if isfield(userOptions,'saveEMF')
    options.saveEMF = userOptions.saveEMF;
end

%% Adjust font
plotAxes = findobj(figHandle,'Type','axes','Tag','');

% Add labels
if isfield(userOptions,'xlabel')
    xlabel(userOptions.xlabel)
end
if isfield(userOptions,'latexXlabel')
    xlabel(get(get(plotAxes,'xlabel'),'String'),'UserData',['matlabfrag:' userOptions.latexXlabel])
end
if isfield(userOptions,'ylabel')
    ylabel(userOptions.ylabel)
end
if isfield(userOptions,'latexYlabel')
    ylabel(get(get(plotAxes,'ylabel'),'String'),'UserData',['matlabfrag:' userOptions.latexYlabel])
end
if isfield(userOptions,'title')
    title(userOptions.title)
end
if isfield(userOptions,'latexTitle')
    title(get(get(plotAxes,'title'),'String'),'UserData',['matlabfrag:' userOptions.latexTitle])
end

% Add legend
if options.legend == +1
    legendHandle = legend('show','Location',options.legendPosition);
elseif options.legend == -1
    legend('off')
    legendHandle = [];
else
    legendHandle = findobj(figHandle,'Type','axes','Tag','legend');
end
if isfield(userOptions,'legendEntries') && ~isempty(legnedHandle)
    set(legendHandle,'String',userOptions.legendEntries)
end
if isfield(userOptions,'latexLegendEntries') && ~isempty(legendHandle)
    legendText = findobj(legendHandle,'Type','text');
    for i=1:length(legendText)
        set(legendText(i),'UserData',['matlabfrag:' userOptions.latexLegendEntries])
    end
end

% Change the font size
if options.switchFontSize
    allTextInFigure = findall(figHandle,'type','text');
    set(allTextInFigure,'fontSize',options.fontSize)
    allAxesInFigure = findall(figHandle,'type','axes');
    set(allAxesInFigure,'fontSize',options.fontSize)
else
    allAxesInFigure = findall(figHandle,'type','axes');
end

% Change the font
if isfield(userOptions,'font')
    set(allTextInFigure,'fontName',userOptions.font);
    set(allAxesInFigure,'fontName',userOptions.font);
end

%% Change the line properties
for i=1:n
    if options.switchLineWidth
        set(lineHandles(i),'lineWidth',options.lineWidth(i))
    end
    if options.switchMarkerSize
        set(lineHandles(i),'markerSize',options.markerSize(i))
    end
    if options.changeColor
        set(lineHandles(i),'Color',userOptions.color(i,:))
    end
    if options.changeMarkerEdgeColor
        set(lineHandles(i),'markerEdgeColor',userOptions.markerEdgeColor(i,:))
    end
    if options.changeMarkerFaceColor
        set(lineHandles(i),'markerFaceColor',userOptions.markerFaceColor(i,:))
    end
end

%% Change the size of the figure
if ~isempty(plotSize)
    % Undock the window if needed
    if ~strcmp(get(figHandle,'WindowStyle'),'normal')
        set(figHandle,'WindowStyle','normal')
    end

    set(figHandle,'Units','centimeters')
    pos = get(figHandle,'position');
    set(figHandle,'position',[pos(1:2) plotSize])
end


%% Save
% For MATLAB
if options.saveMatlab
    saveas(figHandle,savefile,'fig');
end

% For Microsoft Word, Powerpoint, ...
if options.saveEMF
    print(figHandle,'-dmeta',savefile);
end

% For latex
if options.saveLatex
    % Latex doesn't like '_', so change them to '-'
    [pathstr,namestr] = fileparts(savefile);
    namestr = strrep(namestr,'_','-');
    % Create the files in the current directory then move them because
    % matlabfrag doesn't work properly otherwise.  Also fix the size of the
    % dots
    matlabfrag(namestr,'handle',figHandle);
    fix_dottedline([namestr '.eps']);
    if ~isempty(pathstr)
        movefile([namestr '.tex'],pathstr);
        movefile([namestr '.eps'],pathstr);
    end
end
