# Supplementary material for: Quantifying the effect of sagittal plane joint angle variability on bipedal fall risk
Source: PLoS One. 2022 Jan 26;17(1):e0262749. doi: 10.1371/journal.pone.0262749 (PMC8791504; doi:10.1371/journal.pone.0262749)
Supplement: S1 File — Matlab code used to generate the simulations. (ZIP) [file pone.0262749.s001.zip › S1_File/RADIUS/MATLAB/lib/rm_from_genpath.m]

function out = rm_from_genpath(in,string)
%RM_FROM_GENPATH  Remove all paths that contain STRING from IN (which it is
%    assumed was created by the GENPATH command).
%
%Eric Westervelt
% 9/22/05

% pathsep returns the path string separate for the platform.
I=[0 findstr(in,pathsep)];

out=[];
for k=1:length(I)-1
	path_element = in(I(k)+1:I(k+1));
	% Only include paths that don't contain STRING.
	if isempty(strfind(path_element,string));
		out = [out path_element];
	end
end
