# Supplementary material for: Quantifying the effect of sagittal plane joint angle variability on bipedal fall risk
Source: PLoS One. 2022 Jan 26;17(1):e0262749. doi: 10.1371/journal.pone.0262749 (PMC8791504; doi:10.1371/journal.pone.0262749)
Supplement: S1 File — Matlab code used to generate the simulations. (ZIP) [file pone.0262749.s001.zip › S1_File/RADIUS/MATLAB/lib/save_mfile.m]

function varargout = save_mfile(filename,digits,varargin)
% Output structures of numerics, numerics, logicals, and strings to an 
% m-file, and optionally, to a structure passed as an uotput variable
%
% Eric Westervelt
% 19 Nov 2005
%
% Added output arguments
% Ben McCandless
% 3/03/2008
%
% Added logical option
% Anne Martin
% 8/22/2011
%
% Added function handle option
% Anne Martin
% 7/31/2014
%
% Added logical option
% Anne Martin
% 10/7/2015


out_struct_name = 'OUT';

out = ['function ' out_struct_name ' = data()'];
out = [out sprintf('\n%%%%%s \n\n',datestr(now))];
for c1=1:nargin-2
	var = varargin{c1};
	name = inputname(c1+2);
	if strcmp(name,''),
		error('Passing of constants not supported');
	end
	if isstruct(varargin{c1})
		out = [out struct2mfile(var,[out_struct_name '.' name],digits)];
	elseif isnumeric(varargin{c1})
		out = [out numeric2mfile(var,[out_struct_name '.' name],digits)];
	elseif ischar(varargin{c1})
		out = [out str2mfile(var,[out_struct_name '.' name])];
    elseif islogical(varargin{c1})
        out = [out logical2mfile(var,[out_struct_name '.' name])];
	end
	if c1~=nargin-2, out = [out sprintf('\n\n%%%%%%%% \n\n')]; end
end

fid=fopen(filename,'w+');
fprintf(fid,out);
fclose(fid);

if nargout==1
    varargout{1}=out;
end

% --------------------------------------------------------------
function out = struct2mfile(A,name,digits)
% only does up to 2D array of structures

if ~isstruct(A), error('input must be a structure'); end
if ndims(A) > 2, error('only supports up to a 2D array of structures'); end

[N,M]=size(A);

if N>1 && M>1
	out=sprintf('c1=1; c2=1;\n');
elseif N>1
	out=sprintf('c1=1;\n');
elseif M>1
	out=sprintf('c2=1;\n');
else
	out=[];
end
for c1=1:N
	for c2=1:M
		fn=fieldnames(A(c1,c2));
		for c3=1:length(fn)
			entry_name = name;
			if N==1 && M~=1
				entry_name = [entry_name '(c2)'];
			elseif N~=1 && M==1
				entry_name = [entry_name '(c1)'];
			elseif N~=1 && M~=1
				entry_name = [entry_name '(c1,c2)'];
			end
			entry_name =[entry_name '.' fn{c3} ' = '];
			data = A(c1,c2).(fn{c3});
			if strcmp(fn{c3},'parent')
				offset=[];
				if N>1 && M>1
					error('2D arrays with parent fileds is not currently supported.')
				elseif N>1
					if c1~=data
						offset=['-' num2str(c1-data)];
					end
					entry_str = ['c1' offset];
				elseif M>1
					if c2~=data
						offset=['-' num2str(c2-data)];
					end
					entry_str = ['c2' offset];
				end
			elseif isnumeric(data)
				entry_str = num2str_erw(data,digits,length(entry_name));
			elseif ischar(data)
				entry_str = ['''' data ''''];
            elseif isa(data, 'function_handle')
                entry_str = ['@' func2str(data)];
            elseif isa(data, 'logical')
                entry_str = num2str(double(data));
			else
				error('Type not supported');
			end
			out=[out entry_name entry_str  ';'];
			if c3~=length(fn)
				out = [out sprintf('\n')];
			end
		end
		if c2~=M, out = [out sprintf('\n\nc2=c2+1;\n')]; end
	end
	if c1~=N, out = [out sprintf('\n\nc1=c1+1;\n')]; end
end

% --------------------------------------------------------------
function out = numeric2mfile(A,name,digits)
% only does up to 2D array

if ~isnumeric(A), error('input must be numeric'); end
if ndims(A) > 2, error('only supports up to a 2D array'); end

out=[name ' = '];
out=[out num2str_erw(A,digits,length(out)) ';'];

% --------------------------------------------------------------
function out = str2mfile(A,name)
% only does a single string

if ~ischar(A), error('input must be numeric'); end
if ndims(A) > 2, error('only supports up to a 2D array'); end

out=[name ' = ''' A ''';'];

% --------------------------------------------------------------
function out = num2str_erw(A,digits,indent_length)

if nargin<3, indent_length=0; end

indent=[];
for c1=1:indent_length+1
	indent=[indent ' '];
end

if ~isnumeric(A), error('input must be a numeric array'); end

[N,M]=size(A);

if N~=1 || M~=1,
	out='[';
else
	out=[];
end
for c1=1:N
	for c2=1:M
		out = [out num2str(A(c1,c2),digits)];
		if c2~=M
			out = [out ', '];
		elseif c1~=N
			out = [out sprintf(';\n') indent];
		end
	end
end
if N~=1 || M~=1, out=[out ']']; end

% --------------------------------------------------------------
function out = logical2mfile(A,name)
if length(A)>1; error('logical input must be scalar'); end 
if A
    out = [name ' = true;'];
else
    out = [name ' = false;'];
end
