# Supplementary material for: Quantifying the effect of sagittal plane joint angle variability on bipedal fall risk
Source: PLoS One. 2022 Jan 26;17(1):e0262749. doi: 10.1371/journal.pone.0262749 (PMC8791504; doi:10.1371/journal.pone.0262749)
Supplement: S1 File — Matlab code used to generate the simulations. (ZIP) [file pone.0262749.s001.zip › S1_File/RADIUS/MATLAB/lib/speedToSampleRate.m]

function sampleRate = speedToSampleRate(speed)
% Function to convert the user selected speed into a sample rate for
% animation.  For saved movies, setting speed = 0.5 plays at normal speed, 
% speed = 0.25 plays at half speed, and speed = 0.75 plays at double speed.
% Input:
% ~ speed: the user selected speed
% Output:
% ~ sampleRate: the sampleRate
%
% Anne Martin
% July 2, 2014

A = [0.5^3 0.5^2 0.5 1; 0.25^3 0.25^2 0.25 1; 0.75^3 0.75^2 0.75 1; 0.95^3 0.95^2 0.95 1];
b = [30; 60; 15; 5];
p = A\b;
sampleRate = polyval(p,speed);
