# Supplementary material for: Quantifying the effect of sagittal plane joint angle variability on bipedal fall risk
Source: PLoS One. 2022 Jan 26;17(1):e0262749. doi: 10.1371/journal.pone.0262749 (PMC8791504; doi:10.1371/journal.pone.0262749)
Supplement: S1 File — Matlab code used to generate the simulations. (ZIP) [file pone.0262749.s001.zip › S1_File/RADIUS/MATLAB/lib/structarray2struct.m]

function out = structarray2struct(in)

if ~isstruct(in), error('input must be a structure'); end
if ndims(in) > 2, error('only supports up to a 2D array of structures'); end

[N,M]=size(in);

% discard the parent field

out=[];
for c1=1:N
    for c2=1:M
        if ~isvarname(in(c1,c2).field),
            error([in(c1,c2).field '  of  ' inputname(1) '  is not a valid variable name']);
        end
        out.(in(c1,c2).field) = in(c1,c2).value;
    end
end
