# Supplementary material for: Quantifying the effect of sagittal plane joint angle variability on bipedal fall risk
Source: PLoS One. 2022 Jan 26;17(1):e0262749. doi: 10.1371/journal.pone.0262749 (PMC8791504; doi:10.1371/journal.pone.0262749)
Supplement: S1 File — Matlab code used to generate the simulations. (ZIP) [file pone.0262749.s001.zip › S1_File/RADIUS/MATLAB/menu/animBasic.m]

function varargout = animBasic(varargin)
% A GUI to set up and launch an animation of the biped
% The options are
% ~ scroll animation: if checked and the simulation has at least three 
%   steps, the animation window will zoom in on the biped and then move
%   with it as the animation progresses.  This is good for animating
%   simulations with many steps.
% ~ plot joint angles: if checked, provides plots of the joint angles under
%   the animation
% ~ plot joint velocities: if checked, provides plots of the joint angular 
%   velocities under the animation
% ~ wait to start: if checked, the animation loads and then waits for the
%   user to press a key to actually start.
% ~ save animation: if checked, the animation is saved in 
%   models/<current model>/video/<sim file>.<ext> where <sim file> is the
%   name of the simulation file and may include subdirectories.  Note that
%   when saving, the speed of the animation will be slower than the speed
%   of the saved movie.
% ~ The animation speed control varies the speed of the animation.  1 is
%   fastest, 0 is slowest.  Note that the actual permitted interval is
%   (0,1). For saved movies, setting speed = 0.5 plays at normal speed, 
%   speed = 0.25 plays at half speed, and speed = 0.5 plays at double
%   speed.
% Pressing either button begins the animation. The "Choose Simulation"
% button pulls up a file selector of simulations.  Once the file is
% selected, the animation begins.  The "Create Simulation" button pulls up
% a file selector of gait files.  Once a file is chosen, the user chooses
% how many steps to simulate, the simulation is run and then the animation
% begins.
%
% See also: GUIDE, GUIDATA, GUIHANDLES
% Created by GUIDE v2.5 06-Sep-2011 10:19:26
% Modified by Anne Martin 06-Sep-2011
% Modified by Anne Martin 02-Jul-2014

% Begin initialization code - DO NOT EDIT
gui_Singleton = 1;
gui_State = struct('gui_Name',       mfilename, ...
                   'gui_Singleton',  gui_Singleton, ...
                   'gui_OpeningFcn', @animBasic_OpeningFcn, ...
                   'gui_OutputFcn',  @animBasic_OutputFcn, ...
                   'gui_LayoutFcn',  [] , ...
                   'gui_Callback',   []);
if nargin && ischar(varargin{1})
    gui_State.gui_Callback = str2func(varargin{1});
end

if nargout
    [varargout{1:nargout}] = gui_mainfcn(gui_State, varargin{:});
else
    gui_mainfcn(gui_State, varargin{:});
end
% End initialization code - DO NOT EDIT


% --- Executes just before animBasic is made visible.
function animBasic_OpeningFcn(hObject, eventdata, handles, varargin)
% This function has no output args, see OutputFcn.
% hObject    handle to figure
% eventdata  reserved - to be defined in a future version of MATLAB
% handles    structure with handles and user data (see GUIDATA)
% varargin   command line arguments to animBasic (see VARARGIN)

% Choose default command line output for animBasic
handles.output = hObject;

% Update handles structure
guidata(hObject, handles);

% UIWAIT makes animBasic wait for user response (see UIRESUME)
uiwait(handles.animate_gui);


% --- Outputs from this function are returned to the command line.
function varargout = animBasic_OutputFcn(hObject, eventdata, handles) 
% varargout  cell array for returning output args (see VARARGOUT);
% hObject    handle to figure
% eventdata  reserved - to be defined in a future version of MATLAB
% handles    structure with handles and user data (see GUIDATA)

% Get default command line output from handles structure
% varargout{1} = handles.output;


% --- Executes on button press in start_oldSim_button.
function start_oldSim_button_Callback(hObject, eventdata, handles)
% hObject    handle to start_oldSim_button (see GCBO)
% eventdata  reserved - to be defined in a future version of MATLAB
% handles    structure with handles and user data (see GUIDATA)

% Record the options
animOptions.scroll = get(handles.scroll_checkbox,'Value') == 1;
animOptions.numStepsShow = str2double(get(handles.edit_numStepsWindow,'String'));
animOptions.plotAngles = get(handles.plotAngles_checkbox,'Value') == 1;
animOptions.plotVelocities = get(handles.plotVelocities_checkbox,'Value') == 1;
animOptions.save = get(handles.save_checkbox,'Value') == 1;
animOptions.filetype = get(handles.saveType_popupmenu,'Value');
animOptions.speed = get(handles.anim_speed_slider,'Value');
animOptions.pause = get(handles.pause_checkbox,'Value') == 1;

% Close the GUI
delete(handles.animate_gui)
commandwindow

% Choose a simulation
load modelname

[filename, pathname, filterindex] = ...
    uigetfile('*.mat', 'Choose gait file', ...
    ['models' filesep modelname filesep 'simData' filesep]);

if filterindex==0
    return
end
S = load([pathname filename],'out');

% Save information
savepath = strrep(pathname,'simData','video');
switch animOptions.filetype
    case 1
        savefile = [filename(1:end-4) '.mp4'];
    otherwise
        savefile = [filename(1:end-4) '.avi'];
end
animOptions.savefile = [savepath savefile];

% Check to see if folderName exists in simData.  If not, create it
if exist(savepath,'file') ~= 7
    mkdir(savepath)
end

% Start the animation
basicAnimate(S.out,S.out.modelParams,animOptions);

% --- Executes on button press in start_newSim_button.
function start_newSim_button_Callback(hObject, eventdata, handles)
% hObject    handle to start_newSim_button (see GCBO)
% eventdata  reserved - to be defined in a future version of MATLAB
% handles    structure with handles and user data (see GUIDATA)

% Record the options
animOptions.scroll = get(handles.scroll_checkbox,'Value') == 1;
animOptions.numStepsShow = str2double(get(handles.edit_numStepsWindow,'String'));
animOptions.plotAngles = get(handles.plotAngles_checkbox,'Value') == 1;
animOptions.plotVelocities = get(handles.plotVelocities_checkbox,'Value') == 1;
animOptions.save = get(handles.save_checkbox,'Value') == 1;
animOptions.filetype = get(handles.saveType_popupmenu,'Value');
animOptions.speed = get(handles.anim_speed_slider,'Value');
animOptions.pause = get(handles.pause_checkbox,'Value') == 1;

% Close the GUI
delete(handles.animate_gui)
commandwindow

% Create simulation
[out, filename] = walk();
[pathstr,baseFileName] = fileparts(filename);
% Get the name of the file
if animOptions.save
    savepath = strrep(pathstr,'simData','video');
    switch animOptions.filetype
        case 1
            savefile = [baseFileName '.mp4'];
        otherwise
            savefile = [baseFileName '.avi'];
    end
    animOptions.savefile = [savepath filesep savefile];
    
    % Check to see if folderName exists in simData.  If not, create it
    if exist(savepath,'file') ~= 7
        mkdir(savepath)
    end
end

% Start the animation
basicAnimate(out,out.modelParams,animOptions);


% --- Executes on slider movement.
function anim_speed_slider_Callback(hObject, eventdata, handles)
% hObject    handle to anim_speed_slider (see GCBO)
% eventdata  reserved - to be defined in a future version of MATLAB
% handles    structure with handles and user data (see GUIDATA)

% Hints: get(hObject,'Value') returns position of slider
%        get(hObject,'Min') and get(hObject,'Max') to determine range of slider
% Get the contents
input = get(hObject,'Value');

% Update the edit box
set(handles.anim_speed_edit,'String',sprintf('%4.4f',input))

guidata(hObject, handles);


% --- Executes during object creation, after setting all properties.
function anim_speed_slider_CreateFcn(hObject, eventdata, handles)
% hObject    handle to anim_speed_slider (see GCBO)
% eventdata  reserved - to be defined in a future version of MATLAB
% handles    empty - handles not created until after all CreateFcns called

% Hint: slider controls usually have a light gray background.
if isequal(get(hObject,'BackgroundColor'), get(0,'defaultUicontrolBackgroundColor'))
    set(hObject,'BackgroundColor',[.9 .9 .9]);
end


% --- Executes on button press in scroll_checkbox.
function scroll_checkbox_Callback(hObject, eventdata, handles)
% hObject    handle to scroll_checkbox (see GCBO)
% eventdata  reserved - to be defined in a future version of MATLAB
% handles    structure with handles and user data (see GUIDATA)

% Hint: get(hObject,'Value') returns toggle state of scroll_checkbox


% --- Executes on button press in plotAngles_checkbox.
function plotAngles_checkbox_Callback(hObject, eventdata, handles)
% hObject    handle to plotAngles_checkbox (see GCBO)
% eventdata  reserved - to be defined in a future version of MATLAB
% handles    structure with handles and user data (see GUIDATA)

% Hint: get(hObject,'Value') returns toggle state of plotAngles_checkbox


% --- Executes on button press in plotVelocities_checkbox.
function plotVelocities_checkbox_Callback(hObject, eventdata, handles)
% hObject    handle to plotVelocities_checkbox (see GCBO)
% eventdata  reserved - to be defined in a future version of MATLAB
% handles    structure with handles and user data (see GUIDATA)

% Hint: get(hObject,'Value') returns toggle state of plotVelocities_checkbox


% --- Executes on button press in save_checkbox.
function save_checkbox_Callback(hObject, eventdata, handles)
% hObject    handle to save_checkbox (see GCBO)
% eventdata  reserved - to be defined in a future version of MATLAB
% handles    structure with handles and user data (see GUIDATA)

% Hint: get(hObject,'Value') returns toggle state of save_checkbox


% --- Executes on button press in pause_checkbox.
function pause_checkbox_Callback(hObject, eventdata, handles)
% hObject    handle to pause_checkbox (see GCBO)
% eventdata  reserved - to be defined in a future version of MATLAB
% handles    structure with handles and user data (see GUIDATA)

% Hint: get(hObject,'Value') returns toggle state of pause_checkbox


function anim_speed_edit_Callback(hObject, eventdata, handles)
% hObject    handle to anim_speed_edit (see GCBO)
% eventdata  reserved - to be defined in a future version of MATLAB
% handles    structure with handles and user data (see GUIDATA)

% Hints: get(hObject,'String') returns contents of anim_speed_edit as text
%        str2double(get(hObject,'String')) returns contents of anim_speed_edit as a double
% Hints: get(hObject,'Value') returns position of slider
%        get(hObject,'Min') and get(hObject,'Max') to determine range of slider
% Get the contents
input = str2double(get(hObject,'String'));

% Error Checking
if (input < get(handles.anim_speed_slider,'Min'))
    input = get(handles.anim_speed_slider,'Min');
elseif (input > get(handles.anim_speed_slider,'Max'))
    input = get(handles.anim_speed_slider,'Max');
end

% Update the slider
set(handles.anim_speed_slider,'Value',input)
% Update the edit box so that it always has 4 decimal points
set(hObject,'String',sprintf('%4.4f',input))

guidata(hObject, handles);


% --- Executes during object creation, after setting all properties.
function anim_speed_edit_CreateFcn(hObject, eventdata, handles)
% hObject    handle to anim_speed_edit (see GCBO)
% eventdata  reserved - to be defined in a future version of MATLAB
% handles    empty - handles not created until after all CreateFcns called

% Hint: edit controls usually have a white background on Windows.
%       See ISPC and COMPUTER.
if ispc && isequal(get(hObject,'BackgroundColor'), get(0,'defaultUicontrolBackgroundColor'))
    set(hObject,'BackgroundColor','white');
end


% --- Executes on selection change in saveType_popupmenu.
function saveType_popupmenu_Callback(hObject, eventdata, handles)
% hObject    handle to saveType_popupmenu (see GCBO)
% eventdata  reserved - to be defined in a future version of MATLAB
% handles    structure with handles and user data (see GUIDATA)

% Hints: contents = cellstr(get(hObject,'String')) returns saveType_popupmenu contents as cell array
%        contents{get(hObject,'Value')} returns selected item from saveType_popupmenu


% --- Executes during object creation, after setting all properties.
function saveType_popupmenu_CreateFcn(hObject, eventdata, handles)
% hObject    handle to saveType_popupmenu (see GCBO)
% eventdata  reserved - to be defined in a future version of MATLAB
% handles    empty - handles not created until after all CreateFcns called

% Hint: popupmenu controls usually have a white background on Windows.
%       See ISPC and COMPUTER.
if ispc && isequal(get(hObject,'BackgroundColor'), get(0,'defaultUicontrolBackgroundColor'))
    set(hObject,'BackgroundColor','white');
end


function edit_numStepsWindow_Callback(hObject, eventdata, handles)
% hObject    handle to edit_numStepsWindow (see GCBO)
% eventdata  reserved - to be defined in a future version of MATLAB
% handles    structure with handles and user data (see GUIDATA)

% Hints: get(hObject,'String') returns contents of edit_numStepsWindow as text
%        str2double(get(hObject,'String')) returns contents of edit_numStepsWindow as a double
input = str2double(get(hObject,'String'));

% Error Checking
if (input < 1)
    input = 1;
end

% Update the edit box
set(hObject,'String',sprintf('%i',input))

guidata(hObject, handles);


% --- Executes during object creation, after setting all properties.
function edit_numStepsWindow_CreateFcn(hObject, eventdata, handles)
% hObject    handle to edit_numStepsWindow (see GCBO)
% eventdata  reserved - to be defined in a future version of MATLAB
% handles    empty - handles not created until after all CreateFcns called

% Hint: edit controls usually have a white background on Windows.
%       See ISPC and COMPUTER.
if ispc && isequal(get(hObject,'BackgroundColor'), get(0,'defaultUicontrolBackgroundColor'))
    set(hObject,'BackgroundColor','white');
end
