# Supplementary material for: Quantifying the effect of sagittal plane joint angle variability on bipedal fall risk
Source: PLoS One. 2022 Jan 26;17(1):e0262749. doi: 10.1371/journal.pone.0262749 (PMC8791504; doi:10.1371/journal.pone.0262749)
Supplement: S1 File — Matlab code used to generate the simulations. (ZIP) [file pone.0262749.s001.zip › S1_File/RADIUS/MATLAB/menu/animPresentation.m]

function varargout = animPresentation(varargin)
% A GUI to set up and launch an animation of a biped. This version is meant
% for creating animations for display on various devices (phones, tablets,
% ect.).
% The options are
% ~ include experimental data: if checked, experimental data will be
%   included on the plots for comparison.
% ~ scroll animation: if checked and the simulation has at least three 
%   steps, the animation window will zoom in on the biped and then move
%   with it as the animation progresses.  This is good for animating
%   simulations with many steps.
% ~ wait to start: if checked, the animation loads and then waits for the
%   user to press a key to actually start.
% ~ display size: The size of the movie
% ~ save animation: if checked, the animation is saved. The type of file is
%   spcified using the pull-down menu.  The file is located in a macthing
%   subfolder in the video folder with the same name as the simulation.
%   Note that the speed of the animation will be slower than the speed of
%   the saved movie.
% The animation speed control varies the speed of the animation.
% Pressing the button pulls up a file selector of simulations. Once the
% file is selected, the animation begins.
%
% See also: GUIDE, GUIDATA, GUIHANDLES
% Created by GUIDE v2.5 06-Sep-2011 10:19:26
% Modified by Anne Martin 06-Sep-2011
% Modified by Anne Martin 21-May-2013
% Modified by Anne Martin 03-Aug-2015

% Begin initialization code - DO NOT EDIT
gui_Singleton = 1;
gui_State = struct('gui_Name',       mfilename, ...
                   'gui_Singleton',  gui_Singleton, ...
                   'gui_OpeningFcn', @animPresentation_OpeningFcn, ...
                   'gui_OutputFcn',  @animPresentation_OutputFcn, ...
                   'gui_LayoutFcn',  [] , ...
                   'gui_Callback',   []);
if nargin && ischar(varargin{1})
    gui_State.gui_Callback = str2func(varargin{1});
end

if nargout
    [varargout{1:nargout}] = gui_mainfcn(gui_State, varargin{:});
else
    gui_mainfcn(gui_State, varargin{:});
end
% End initialization code - DO NOT EDIT


% --- Executes just before animPresentation is made visible.
function animPresentation_OpeningFcn(hObject, eventdata, handles, varargin)
% This function has no output args, see OutputFcn.
% hObject    handle to figure
% eventdata  reserved - to be defined in a future version of MATLAB
% handles    structure with handles and user data (see GUIDATA)
% varargin   command line arguments to animPresentation (see VARARGIN)

% Choose default command line output for animPresentation
handles.output = hObject;

% Update handles structure
guidata(hObject, handles);

% UIWAIT makes animPresentation wait for user response (see UIRESUME)
uiwait(handles.animate_gui);


% --- Outputs from this function are returned to the command line.
function varargout = animPresentation_OutputFcn(hObject, eventdata, handles) 
% varargout  cell array for returning output args (see VARARGOUT);
% hObject    handle to figure
% eventdata  reserved - to be defined in a future version of MATLAB
% handles    structure with handles and user data (see GUIDATA)

% Get default command line output from handles structure
% varargout{1} = handles.output;


% --- Executes on button press in start_oldSim_button.
function start_oldSim_button_Callback(hObject, eventdata, handles)
% hObject    handle to start_oldSim_button (see GCBO)
% eventdata  reserved - to be defined in a future version of MATLAB
% handles    structure with handles and user data (see GUIDATA)

% Record the options
animOptions.scroll = get(handles.scroll_checkbox,'Value') == 1;
animOptions.numStepsShow = str2double(get(handles.edit_numStepsWindow,'String'));
animOptions.save = get(handles.save_checkbox,'Value') == 1;
animOptions.speed = get(handles.anim_speed_slider,'Value');
animOptions.pause = get(handles.pause_checkbox,'Value') == 1;
animOptions.filetype = get(handles.filetype_popupmenu,'Value');
animOptions.displayType = get(handles.displaySize_popupmenu,'Value');
animOptions.exp = get(handles.exp_checkbox,'Value') == 1;


% Close the GUI
delete(handles.animate_gui)
commandwindow

% Choose a simulation
load modelname

[filename, pathname, filterindex] = ...
    uigetfile('*.mat', 'Choose gait file', ...
    ['models' filesep modelname filesep 'simData' filesep]);

if filterindex==0
    return
end
S = load([pathname filename],'out');

% Choose the experimental data
if animOptions.exp
    [expFilename, expPathname, filterindex] = ...
        uigetfile('*.mat', 'Choose experimental file', ...
        ['models' filesep modelname filesep 'expData' filesep]);
    
    if filterindex==0
        return
    end
    expS = load([expPathname expFilename],'expStruct');
else
    expS.expStruct = [];
end

% Set up for save
switch animOptions.displayType
    case 1 % General
        displayTypeName = 'general';
    case 2 % iPad (1st gen)
        displayTypeName = 'ipad1';
    case 3 % iTouch (2nd gen)
        displayTypeName = 'itouch2';
    case 4 % iPhone (5/5s)
        displayTypeName = 'iphone5';
    otherwise
        displayTypeName = 'general';
end
savepath = strrep(pathname,'simData','video');
switch animOptions.filetype
    case 1
        savefile = [filename(1:end-4) '_' displayTypeName '.mp4'];
    otherwise
        savefile = [filename(1:end-4) '_' displayTypeName '.avi'];
end
animOptions.savefile = [savepath savefile];

% Check to see if folderName exists in simData.  If not, create it
if exist(savepath,'file') ~= 7
    mkdir(savepath)
end

% Start the animation
presentationAnimate(S.out,S.out.modelParams,expS.expStruct,animOptions);


% --- Executes on slider movement.
function anim_speed_slider_Callback(hObject, eventdata, handles)
% hObject    handle to anim_speed_slider (see GCBO)
% eventdata  reserved - to be defined in a future version of MATLAB
% handles    structure with handles and user data (see GUIDATA)

% Hints: get(hObject,'Value') returns position of slider
%        get(hObject,'Min') and get(hObject,'Max') to determine range of slider
% Get the contents
input = get(hObject,'Value');

% Update the edit box
set(handles.anim_speed_edit,'String',sprintf('%4.4f',input))

guidata(hObject, handles);


% --- Executes during object creation, after setting all properties.
function anim_speed_slider_CreateFcn(hObject, eventdata, handles)
% hObject    handle to anim_speed_slider (see GCBO)
% eventdata  reserved - to be defined in a future version of MATLAB
% handles    empty - handles not created until after all CreateFcns called

% Hint: slider controls usually have a light gray background.
if isequal(get(hObject,'BackgroundColor'), get(0,'defaultUicontrolBackgroundColor'))
    set(hObject,'BackgroundColor',[.9 .9 .9]);
end


% --- Executes on button press in scroll_checkbox.
function scroll_checkbox_Callback(hObject, eventdata, handles)
% hObject    handle to scroll_checkbox (see GCBO)
% eventdata  reserved - to be defined in a future version of MATLAB
% handles    structure with handles and user data (see GUIDATA)

% Hint: get(hObject,'Value') returns toggle state of scroll_checkbox


% --- Executes on button press in save_checkbox.
function save_checkbox_Callback(hObject, eventdata, handles)
% hObject    handle to save_checkbox (see GCBO)
% eventdata  reserved - to be defined in a future version of MATLAB
% handles    structure with handles and user data (see GUIDATA)

% Hint: get(hObject,'Value') returns toggle state of save_checkbox


% --- Executes on button press in pause_checkbox.
function pause_checkbox_Callback(hObject, eventdata, handles)
% hObject    handle to pause_checkbox (see GCBO)
% eventdata  reserved - to be defined in a future version of MATLAB
% handles    structure with handles and user data (see GUIDATA)

% Hint: get(hObject,'Value') returns toggle state of pause_checkbox


function anim_speed_edit_Callback(hObject, eventdata, handles)
% hObject    handle to anim_speed_edit (see GCBO)
% eventdata  reserved - to be defined in a future version of MATLAB
% handles    structure with handles and user data (see GUIDATA)

% Hints: get(hObject,'String') returns contents of anim_speed_edit as text
%        str2double(get(hObject,'String')) returns contents of anim_speed_edit as a double
% Hints: get(hObject,'Value') returns position of slider
%        get(hObject,'Min') and get(hObject,'Max') to determine range of slider
% Get the contents
input = str2double(get(hObject,'String'));

% Error Checking
if (input < get(handles.anim_speed_slider,'Min'))
    input = get(handles.anim_speed_slider,'Min');
elseif (input > get(handles.anim_speed_slider,'Max'))
    input = get(handles.anim_speed_slider,'Max');
end

% Update the slider
set(handles.anim_speed_slider,'Value',input)
% Update the edit box so that it always has 4 decimal points
set(hObject,'String',sprintf('%4.4f',input))

guidata(hObject, handles);


% --- Executes during object creation, after setting all properties.
function anim_speed_edit_CreateFcn(hObject, eventdata, handles)
% hObject    handle to anim_speed_edit (see GCBO)
% eventdata  reserved - to be defined in a future version of MATLAB
% handles    empty - handles not created until after all CreateFcns called

% Hint: edit controls usually have a white background on Windows.
%       See ISPC and COMPUTER.
if ispc && isequal(get(hObject,'BackgroundColor'), get(0,'defaultUicontrolBackgroundColor'))
    set(hObject,'BackgroundColor','white');
end


% --- Executes on selection change in filetype_popupmenu.
function filetype_popupmenu_Callback(hObject, eventdata, handles)
% hObject    handle to filetype_popupmenu (see GCBO)
% eventdata  reserved - to be defined in a future version of MATLAB
% handles    structure with handles and user data (see GUIDATA)

% Hints: contents = cellstr(get(hObject,'String')) returns filetype_popupmenu contents as cell array
%        contents{get(hObject,'Value')} returns selected item from filetype_popupmenu


% --- Executes during object creation, after setting all properties.
function filetype_popupmenu_CreateFcn(hObject, eventdata, handles)
% hObject    handle to filetype_popupmenu (see GCBO)
% eventdata  reserved - to be defined in a future version of MATLAB
% handles    empty - handles not created until after all CreateFcns called

% Hint: popupmenu controls usually have a white background on Windows.
%       See ISPC and COMPUTER.
if ispc && isequal(get(hObject,'BackgroundColor'), get(0,'defaultUicontrolBackgroundColor'))
    set(hObject,'BackgroundColor','white');
end


% --- Executes on button press in iTouch_checkbox.
function iTouch_checkbox_Callback(hObject, eventdata, handles)
% hObject    handle to iTouch_checkbox (see GCBO)
% eventdata  reserved - to be defined in a future version of MATLAB
% handles    structure with handles and user data (see GUIDATA)

% Hint: get(hObject,'Value') returns toggle state of iTouch_checkbox


% --- Executes on selection change in displaySize_popupmenu.
function displaySize_popupmenu_Callback(hObject, eventdata, handles)
% hObject    handle to displaySize_popupmenu (see GCBO)
% eventdata  reserved - to be defined in a future version of MATLAB
% handles    structure with handles and user data (see GUIDATA)

% Hints: contents = cellstr(get(hObject,'String')) returns displaySize_popupmenu contents as cell array
%        contents{get(hObject,'Value')} returns selected item from displaySize_popupmenu


% --- Executes during object creation, after setting all properties.
function displaySize_popupmenu_CreateFcn(hObject, eventdata, handles)
% hObject    handle to displaySize_popupmenu (see GCBO)
% eventdata  reserved - to be defined in a future version of MATLAB
% handles    empty - handles not created until after all CreateFcns called

% Hint: popupmenu controls usually have a white background on Windows.
%       See ISPC and COMPUTER.
if ispc && isequal(get(hObject,'BackgroundColor'), get(0,'defaultUicontrolBackgroundColor'))
    set(hObject,'BackgroundColor','white');
end


% --- Executes on button press in exp_checkbox.
function exp_checkbox_Callback(hObject, eventdata, handles)
% hObject    handle to exp_checkbox (see GCBO)
% eventdata  reserved - to be defined in a future version of MATLAB
% handles    structure with handles and user data (see GUIDATA)

% Hint: get(hObject,'Value') returns toggle state of exp_checkbox


function edit_numStepsWindow_Callback(hObject, eventdata, handles)
% hObject    handle to edit_numStepsWindow (see GCBO)
% eventdata  reserved - to be defined in a future version of MATLAB
% handles    structure with handles and user data (see GUIDATA)

input = str2double(get(hObject,'String'));

% Error Checking
if (input < 1)
    input = 1;
end

% Update the edit box
set(hObject,'String',sprintf('%i',input))

guidata(hObject, handles);


% --- Executes during object creation, after setting all properties.
function edit_numStepsWindow_CreateFcn(hObject, eventdata, handles)
% hObject    handle to edit_numStepsWindow (see GCBO)
% eventdata  reserved - to be defined in a future version of MATLAB
% handles    empty - handles not created until after all CreateFcns called

% Hint: edit controls usually have a white background on Windows.
%       See ISPC and COMPUTER.
if ispc && isequal(get(hObject,'BackgroundColor'), get(0,'defaultUicontrolBackgroundColor'))
    set(hObject,'BackgroundColor','white');
end
