# Supplementary material for: Quantifying the effect of sagittal plane joint angle variability on bipedal fall risk
Source: PLoS One. 2022 Jan 26;17(1):e0262749. doi: 10.1371/journal.pone.0262749 (PMC8791504; doi:10.1371/journal.pone.0262749)
Supplement: S1 File — Matlab code used to generate the simulations. (ZIP) [file pone.0262749.s001.zip › S1_File/RADIUS/MATLAB/menu/change_model.m]

function change_model(homepath);
files = dir([homepath filesep 'models' filesep]);

disp(' ')
disp(' Stored Models:');
disp(' ')

%Use sel_list to prevent list from being oddly numbered.
sel_list=[];
for i=1:1:length(files)
    if not(files(i).name(1) == '.') & not(strcmp(files(i).name,'CVS'))
        disp(sprintf(' [%i] %s',length(sel_list)+1,files(i).name));
        sel_list=[sel_list i];
    end
end

item = input(sprintf('\n Select item to load: '));
modelname = files(sel_list(item)).name;
modelpath = [homepath filesep 'models' filesep modelname];

disp(' ');
disp(' ');

oldmodels = genpath([homepath filesep 'models']);
rmpath_insensitive(oldmodels); %remove directories associated with previous models

disp(' ')

disp('Adding paths:');
paths_to_add = add_model_paths(modelpath);

disppath(paths_to_add);

save([homepath filesep 'modelname.mat'],'modelname','modelpath');


%============================================================================

function rmpath_insensitive(a)

remainder = a;
disp('Removing paths:');

while (any(remainder))
    [b,remainder] = strtok(remainder,';');
    if any(b)
        L = listpath(path);
        l = listpath(lower(path));
        n = strmatch(lower(b), l);
        if (any(n))
            c = char(L(n(1,1)));
            disp(c);
            rmpath(c);
        end
    end
end

%============================================================================

function L = listpath(remainder)

index = 1;
while (any(remainder))
    [b,remainder] = strtok(remainder,';');
    L{index} = b;
    index = index+1;
    if isempty(strfind(remainder,';'))
        break;
    end;
end

%============================================================================

function disppath(remainder)
while (any(remainder))
    [b,remainder] = strtok(remainder,';');
    disp(b);
    if isempty(strfind(remainder,';'))
        break;
    end;
end
