# Supplementary material for: Quantifying the effect of sagittal plane joint angle variability on bipedal fall risk
Source: PLoS One. 2022 Jan 26;17(1):e0262749. doi: 10.1371/journal.pone.0262749 (PMC8791504; doi:10.1371/journal.pone.0262749)
Supplement: S1 File — Matlab code used to generate the simulations. (ZIP) [file pone.0262749.s001.zip › S1_File/RADIUS/MATLAB/menu/eigenmap.m]

function out = eigenmap(varargin)
% EIGENMAP   Find the eigenvalues of the system's Poincare return map
%
% Runs Goswami's numerical analysis on the initial conditions for a fixed point.
%
% eigenmap() allows the user to choose the gait file to be evaluated and
% the number of steps in the period.
%
% eigenmap(loadfile) evaluates the specified gait, where loadfile is a
% string with the name of the desired gait file located in the
% models/<current model>/gaitFiles folder.  loadfile may contain
% subdirectories.  If no such file exists, an error is returned.  The
% number of steps in the period is determined by the
% ctrlParams.numStepsPeriod field in the gait file. If the field
% ctrlParams.numStepsPeriod does not exist, the default period is one step.
%
% walk(OUTstruct) directly evaluates a gait from the structure
% loaded by a gait file.  The number of steps in the period is determined
% by the ctrlParams.numStepsPeriod field in the gait file. If the field
% ctrlParams.numStepsPeriod does not exist, the default period is one step.
%
% walk(..., dispBool) specifies whether to display the eigenvalues. The
% default is false (do not display information) 
%
%
% Last modified on 09/23/15 by Robert D. Gregg - rgregg@utdallas.edu
% Modified on 09/23/15 to work with RADIUS by Anne E. Martin

%% Set up
% Defaults
% Size of the perturbations
%     delta = 5E-4
%     deltadot = 5E-3
%     delta = 1E-3
%     deltadot = 1E-2
delta = 1E-4;
deltadot = 1E-3;

% Get the gait file
% No input arguments, ask the user what they want
if isempty(varargin)
    [icData,integratorSettings,modelParams,ctrlParams,dispBool]=eigenmapInit();
% A struct containing the gait information is passed in - pull out the
% needed fields
elseif isstruct(varargin{1})
    icData = varargin{1}.icData;
    integratorSettings = varargin{1}.integratorSettings;
    modelParams = varargin{1}.modelParams;
    ctrlParams = varargin{1}.ctrlParams;
    % See about display
    if nargin >= 2
        dispBool = varargin{2};
    else
        dispBool = false;
    end
% The name of the gait file is passed in - get the needed info out of it
elseif ischar(varargin{1})
    [subfolder,filename]=fileparts(varargin{1});
    if ~isempty(subfolder)
        subfolder = [filesep subfolder];
    end
    load('modelname.mat')
    p = path;
    path([modelpath filesep 'gaitFiles' subfolder],p)
    gaitFile = eval(filename);
    icData = gaitFile.icData;
    integratorSettings = gaitFile.integratorSettings;
    modelParams = gaitFile.modelParams;
    ctrlParams = gaitFile.ctrlParams;
    % See about display
    if nargin >= 2
        dispBool = varargin{2};
    else
        dispBool = false;
    end
else
    error('RADIUS:argChk','The first argument for eigenmap() must be a gait struct or gait file')
end

% Check that we actually need to do something and that the user didn't
% change their mind
if isempty(icData)
    out = '';
    return
end

% Determine the dimension of the system
dim = size(icData.x0,1);
if mod(dim,2) == 1
    error('RADIUS:argChk','The initial condition does not have an equal number of position and velocity terms')
end

% Specify the perturbation
if isfield(ctrlParams,'deltaPosStab')
    delta = ctrlParams.deltaPosStab;
else
    ctrlParams.deltaPosStab = delta;
end
if isfield(ctrlParams,'deltaVelStab')
    deltadot = ctrlParams.deltaVelStab;
else
    ctrlParams.deltaVelStab = deltadot;
end

% Get ready for the simulation
if isfield(ctrlParams,'numStepsPeriod')
    icData.numSteps = ctrlParams.numStepsPeriod;
else
    icData.numSteps = 1;
    ctrlParams.numStepsPeriod = 1;
end
out.ctrlParams = ctrlParams;
out.modelParams = modelParams;
out.integratorSettings = integratorSettings;
out.icData = icData;

%% Compute the return map
Omega = zeros(dim,dim);
Y = zeros(dim,dim);

% Initial condition
xs = icData.x0;

for i=1:dim
    if dispBool
        fprintf('Perturbing state %i...\n',i);
    end
    x = xs;
    if(i<=dim/2)
        x(i) = x(i) - delta;
        Y(i,i) = delta;
    else
        x(i) = x(i) - deltadot;
        Y(i,i) = deltadot;
    end
    out.icData.x0 = x;
    temp = walk(out,false);
    xPlus = impactEvent(temp.x(:,end), icData.numSteps, modelParams);
    Omega(:,i) = xPlus - xs;
end

% Set the initial condition back to the nominal value
out.icData.x0 = xs;

%% Evaluate stability
J = Omega/Y;
mapeigs = eig(J);
if dispBool
    fprintf('max(abs(eigenvalues))=%f\n',max(abs(mapeigs)))
end
out.ctrlParams.numericalEigvals = mapeigs;
