# Supplementary material for: Quantifying the effect of sagittal plane joint angle variability on bipedal fall risk
Source: PLoS One. 2022 Jan 26;17(1):e0262749. doi: 10.1371/journal.pone.0262749 (PMC8791504; doi:10.1371/journal.pone.0262749)
Supplement: S1 File — Matlab code used to generate the simulations. (ZIP) [file pone.0262749.s001.zip › S1_File/RADIUS/MATLAB/menu/optimizeBasic.m]

function [OUT, savefile] = optimizeBasic(varargin)
% Syntax:
%
% optimizeBasic() Allows the user to choose the gait to optimize.
%
% optimizeBasic('gaitname') Optimizes based on given gait file.
%
% optimizeBasic(IN) optimizes the gait IN, where IN is in the same format
% as the gait files. 
%
% optimizeBasic(IN,'subfolder') optimizes gait IN, where IN is in the same
% format as the gait files and saves the gait to subfolder.
%
% optimizeBasic(... 'NoPrompt') Optimizes the given gait without asking
% user about objectives, FMINCON options, constraints, or model
% paramenters. Allows user to modify optimization variables from the
% command line, or with other functions.
%
% OUT = optimizeBasic(...) Produces a structure output in addition to the
% saved gait parameter file.
%
% [OUT, savefile] = optimizeBasic(...) Returns a structure output and the
% name of the saved gait parameter file.

% Ben Morris & Eric Westervelt
% 10/24/2005
% 
% Modified to display step length and objective function values at the end
% of optimization. 
% Ben McCandless
% 2/21/2008
% 
% Modified to allow input and output arguments 
% Ben McCandless
% 3/03/2008
%
% Modified to return filename
% Anne Martin
% 8/23/2011
%
% Modified to accept just a filename or the full path.
% Anne Martin
% 9/9/2011
%
% Modified to give the user the option of finding the actual periodic gait
% at the end of the optimization.  For this to work, a function must be
% added to SHSu_Optimize:
% [ctrl_params, integrator_settings] = fcn_final_modifications(model_params, ctrl_params, integrator_settings)
% Anne Martin
%
% Modified to work with RADIUS, removed global variables so that it can be
% used with parallel processing
% Anne Martin
% 7/22/2014
%
% dosort now requires icData to be passed in
% Anne Martin
% 10/1/2015


%% Get the seed
gui_prompt='default';
temp = load('modelname');
modelname = temp.modelname;

if nargin==0
    % No input arguments, ask user for seed 
    [filename, pathname, filterindex] = ...
        uigetfile('*.m', 'Choose gait file', ...
        ['models' filesep modelname filesep 'gaitFiles' filesep]);    
    if filterindex==0
        OUT = [];
        savefile = [];
        return
    end
    
    % Save information
    k = strfind(pathname, 'gaitFiles');
    subfolder = pathname(k+10:end-1);
    if isempty(subfolder)
        savefile = gen_tmp_save_filename([filesep 'gaitFiles'],'param_set','m');
    else
        savefile = gen_tmp_save_filename([filesep 'gaitFiles' filesep subfolder],'param_set','m');
    end
    
    % Load seed
    path(pathname,path)
    tem=feval(filename(1:end-2));
    
    
    % Display information about the seed
    if isempty(subfolder)
        fprintf('Seed: %s\n',filename)
    else
        fprintf('Seed: %s%s%s\n',subfolder, filesep, filename)
    end    

elseif nargin>=1
    if ischar(varargin{1})
        % Filename input argument
        k = strfind(varargin{1},filesep);
        if ~isempty(k)
            % Full path passed in
            pathname = varargin{1}(1:k(end));
            seedgait = varargin{1}(k(end)+1:end-2);
            path(pathname,path)
            % Save information
            k = strfind(pathname, 'gaitFiles');
            subfolder = pathname(k+10:end-1);
            if isempty(subfolder)
                savefile = gen_tmp_save_filename([filesep 'gaitFiles'],'param_set','m');
            else
                savefile = gen_tmp_save_filename([filesep 'gaitFiles' filesep subfolder],'param_set','m');
            end
        else
            % Just the file name passed in
            seedgait = varargin{1}(1:end-2);
            savefile = gen_tmp_save_filename([filesep 'gaitFiles'],'param_set','m');
        end
        % Load info from given file
        tem=feval(seedgait);
        % Check for no GUI option
        if nargin==2
            if strcmpi(varargin{2},'noprompt')
                gui_prompt='noprompt';
            else
                error('Second input argument not recognized.')
            end
        end
    elseif isstruct(varargin{1})
        % Struct passed in
        tem = varargin{1};
        if (nargin>=2) 
            % Check for no GUI option and subfolder
            if strcmpi(varargin{2},'noprompt')
                gui_prompt='noprompt';
            elseif ischar(varargin{2})
                savefile = gen_tmp_save_filename([filesep 'gaitFiles' filesep varargin{2}],'param_set','m');
            else
                error('Second input argument not recognized.')
            end
        end
        if nargin==3
            if strcmpi(varargin{3},'noprompt')
                gui_prompt='noprompt';
            else
                error('Third input argument not recognized.')
            end
        end 
    end    
elseif nargin>2
    error('Too many input arguments')
end

% Separate the gait file into parts
modelParams = tem.modelParams;
ctrlParams = tem.ctrlParams;
integratorSettings = tem.integratorSettings;
icData = tem.icData;
if isfield(tem,'objParams')
    objParams     = tem.objParams;
    constrParams  = tem.constrParams;
    fminconParams = tem.fminconParams;
else
    error('RADIUS:missingField','To be optimized, the gait file must contain the fields objParams, constrParams, and fminconParams.\n')
end

% Allows for user to disable GUI when altering optimization parameters with
% other functions or from the command line.
if ~strcmp(gui_prompt,'noprompt')
    [fminconParams,objParams,modelParams,ctrlParams,icData,constrParams,cancel] = ...
        optParamsGUI(fminconParams,objParams,modelParams,ctrlParams,icData,constrParams,gui_prompt);
    if cancel
        OUT = [];
        savefile = [];
        return
    end
end

fminconStruct = structarray2struct(fminconParams);
objStruct = structarray2struct(objParams);
constrStruct = structarray2struct(constrParams);


%% Optimize
% Set up
options = optimoptions('fmincon',...
    'Algorithm','active-set', ...
	'Diagnostics','off', ...
	'DiffMinChange',fminconStruct.DiffMinChange, ...
	'DiffMaxChange',fminconStruct.DiffMaxChange, ...
	'Display',fminconStruct.Display, ...
	'MaxFunEvals',fminconStruct.MaxFunEvals, ...
	'MaxIter',fminconStruct.MaxIter, ...
	'MaxSQPIter',fminconStruct.MaxSQPIter, ...
	'TolCon',fminconStruct.TolCon, ...
	'TolFun',fminconStruct.TolFun, ...
	'TolX',fminconStruct.TolX, ...
	'RelLineSrchBnd',fminconStruct.RelLineSrchBnd, ...
    'UseParallel',fminconStruct.UseParallel);

[variableParams,constantParams] = feval(fminconStruct.dosort, modelParams, ctrlParams, icData);

% Bounds on final values
[lb,ub]=paramLimits(modelParams, ctrlParams, icData, fminconStruct);
fprintf('ParamFreedom = %4.4f\n',fminconStruct.paramFreedom)

% Initialization to allow computing the objective function and nonlinear
% constraints at the same time
variableParams_last = [];
objval_last = [];
c_last = [];
ceq_last = [];


% Optimize
[variableParams,objval,exitflag] = fmincon( ...
    @fcn_objective,...
	variableParams,[],[],[],[],...
	lb,ub,...
	@fcn_constraints,...
	options,...
	constantParams, ...
	objStruct, ...
	constrStruct, ...
	integratorSettings, ...
    icData);

% Final result
[modelParams,ctrlParams,icData] = feval(fminconStruct.unsort, variableParams, constantParams, icData);

% Find the actual conditions needed for a periodic gait
if fminconStruct.correctIC
    [ctrlParams, integratorSettings] = feval(fminconStruct.correctIC_fun, modelParams, ctrlParams, integratorSettings);
end

%% Save
save_mfile(savefile,10,objval,exitflag,ctrlParams,modelParams,integratorSettings,icData,objParams,constrParams,fminconParams);

% Create OUT structure
OUT.objval = objval;
OUT.exitflag = exitflag;
OUT.ctrlParams = ctrlParams;
OUT.modelParams = modelParams;
OUT.objParams = objParams;
OUT.constrParams = constrParams;
OUT.fminconParams = fminconParams;
OUT.integratorSettings = integratorSettings;
OUT.icData = icData;

% Run the simulation
if fminconStruct.runSim
    if (exitflag > 0) || fminconStruct.alwaysRunSim
        walk(OUT,true,1,[strrep(savefile,'gaitFiles','simData') 'at']);
    end
end

beep

%% Wrapper functions for the objective function and nonlinear constraints
    function [c,ceq]=fcn_constraints(variableParamsData, constantParams, objStruct, constrStruct, integratorSettings, icData)
        % Returns the nonlinear constraints
        % Inputs:
        % ~ variableParamsData: a column vector of control parameters to be
        %   optimized
        % ~ constantParams: a data sturcture containing all of the constant
        %   parameters required for simulation
        % ~ objStruct: structure containing information about objective
        %   function
        % ~ constrStruct: structure containing information about
        %   constraints 
        % ~ integratorSettings: data structure containing integration
        %   tolerences and underlying information about the integration
        % ~ icData: a data structure containing the initial conditions for
        %   simulation
        % Outputs:
        % ~ c: inequality constraints, c(x) <= 0
        % ~ ceq: equality constraints, ceq(x) = 0        
        
        % See if we can use the preveous result.  If not, simulate
        if ~isequal(variableParamsData,variableParams_last)
            variableParams_last = variableParamsData;
            [objval_last, c_last, ceq_last] = feval(fminconStruct.evaluateGait, variableParamsData, constantParams, objStruct, constrStruct, integratorSettings, icData, fminconStruct);
        end
        c = c_last;
        ceq = ceq_last;
    end

    function obj=fcn_objective(variableParamsData, constantParams, objStruct, constrStruct, integratorSettings, icData)
        % Returns the objective function
        % Inputs:
        % ~ variableParamsData: a column vector of control parameters to be
        %   optimized
        % ~ constantParams: a data sturcture containing all of the constant
        %   parameters required for simulation
        % ~ objStruct: structure containing information about objective
        %   function
        % ~ constrStruct: structure containing information about
        %   constraints 
        % ~ integratorSettings: data structure containing integration
        %   tolerences and underlying information about the integration
        % ~ icData: a data structure containing the initial conditions for
        %   simulation
        % Outputs:
        % ~ obj: the value of the objective function
        
        
        % See if we can use the preveous result.  If not, simulate
        if ~isequal(variableParamsData,variableParams_last)
            variableParams_last = variableParamsData;
            [objval_last, c_last, ceq_last] = feval(fminconStruct.evaluateGait, variableParamsData, constantParams, objStruct, constrStruct, integratorSettings, icData, fminconStruct);
        end
        obj = objval_last;
    end

end
