# Supplementary material for: Quantifying the effect of sagittal plane joint angle variability on bipedal fall risk
Source: PLoS One. 2022 Jan 26;17(1):e0262749. doi: 10.1371/journal.pone.0262749 (PMC8791504; doi:10.1371/journal.pone.0262749)
Supplement: S1 File — Matlab code used to generate the simulations. (ZIP) [file pone.0262749.s001.zip › S1_File/RADIUS/MATLAB/menu/optimizeSeries.m]

function varargout = optimizeSeries(varargin)
% optimizeSeries M-file for optimizeSeries.fig
% This function is used to perform optimizations over a range of step
% lengths.  It is heavily based off of the function opt_gait_step_length.
% It presents the user with GUI to set the optimization criteria and then
% performs the optimizations.
%
% See also: GUIDE, GUIDATA, GUIHANDLES
% 
% Created by GUIDE v2.5 24-Aug-2011 13:25:17
% Modified by Anne Martin 25-Aug-2011

% Begin initialization code - DO NOT EDIT
gui_Singleton = 1;
gui_State = struct('gui_Name',       mfilename, ...
    'gui_Singleton',  gui_Singleton, ...
    'gui_OpeningFcn', @optimizeSeries_OpeningFcn, ...
    'gui_OutputFcn',  @optimizeSeries_OutputFcn, ...
    'gui_LayoutFcn',  [] , ...
    'gui_Callback',   []);
if nargin && ischar(varargin{1})
    gui_State.gui_Callback = str2func(varargin{1});
end

if nargout
    [varargout{1:nargout}] = gui_mainfcn(gui_State, varargin{:});
else
    gui_mainfcn(gui_State, varargin{:});
end
% End initialization code - DO NOT EDIT


% --- Executes just before optimizeSeries is made visible.
function optimizeSeries_OpeningFcn(hObject, eventdata, handles, varargin)
% This function has no output args, see OutputFcn.
% hObject    handle to figure
% eventdata  reserved - to be defined in a future version of MATLAB
% handles    structure with handles and user data (see GUIDATA)
% varargin   command line arguments to optimizeSeries (see VARARGIN)

% Choose default command line output for optimizeSeries
handles.output = hObject;

% Update handles structure
guidata(hObject, handles);

% UIWAIT makes optimizeSeries wait for user response (see UIRESUME)
uiwait(handles.optimize_step_length_gui);


% --- Outputs from this function are returned to the command line.
function varargout = optimizeSeries_OutputFcn(hObject, eventdata, handles)
% varargout  cell array for returning output args (see VARARGOUT);
% hObject    handle to figure
% eventdata  reserved - to be defined in a future version of MATLAB
% handles    structure with handles and user data (see GUIDATA)

% Get default command line output from handles structure
% varargout{1} = handles.output;


function min_step_length_edit_Callback(hObject, eventdata, handles)
% Provides error checking for the minimum step length field
% hObject    handle to min_step_length_edit (see GCBO)
% eventdata  reserved - to be defined in a future version of MATLAB
% handles    structure with handles and user data (see GUIDATA)

% Get the contents of min_step_length_edit
input = str2double(get(hObject,'String'));

% Error checking
% In all cases, the final min step length is less than max step length.
if (isnan(input))
    % Ensure a number
    max_allowable_sl = str2double(get(handles.max_step_length_edit,'String')) - str2double(get(handles.search_block_length_edit,'String'));
    set(hObject,'String',num2str(min([0.3 max_allowable_sl])))
elseif (input<0)
    % Ensure a positive number
    max_allowable_sl = str2double(get(handles.max_step_length_edit,'String')) - str2double(get(handles.search_block_length_edit,'String'));
    set(hObject,'String',num2str(min([0.3 max_allowable_sl])))
elseif (input+str2double(get(handles.search_block_length_edit,'String')) > str2double(get(handles.max_step_length_edit,'String')))
    % Ensure that the min step length is less than the max step length
    new_max_sl = input + str2double(get(handles.search_block_length_edit,'String'));
    set(handles.max_step_length_edit,'String',num2str(new_max_sl))
end
guidata(hObject, handles);


% --- Executes during object creation, after setting all properties.
function min_step_length_edit_CreateFcn(hObject, eventdata, handles)
% hObject    handle to min_step_length_edit (see GCBO)
% eventdata  reserved - to be defined in a future version of MATLAB
% handles    empty - handles not created until after all CreateFcns called

% Hint: edit controls usually have a white background on Windows.
%       See ISPC and COMPUTER.
if ispc && isequal(get(hObject,'BackgroundColor'), get(0,'defaultUicontrolBackgroundColor'))
    set(hObject,'BackgroundColor','white');
end


function max_step_length_edit_Callback(hObject, eventdata, handles)
% Provides error checking for the mas step length field
% hObject    handle to max_step_length_edit (see GCBO)
% eventdata  reserved - to be defined in a future version of MATLAB
% handles    structure with handles and user data (see GUIDATA)

% Get the contents of max_step_legnth
input = str2double(get(hObject,'String'));

% Error checking
% In all cases, the final max step length is greater than the min step
% length.
if (isnan(input))
    % Ensure a number
    min_allowable_sl = str2double(get(handles.min_step_length_edit,'String')) + str2double(get(handles.search_block_length_edit,'String'));
    set(hObject,'String',num2str(max([0.65 min_allowable_sl])))
elseif (input<0)
    % Ensure a posivive number
    min_allowable_sl = str2double(get(handles.min_step_length_edit,'String')) + str2double(get(handles.search_block_length_edit,'String'));
    set(hObject,'String',num2str(max([0.65 min_allowable_sl])))
elseif (input < str2double(get(handles.min_step_length_edit,'String'))+str2double(get(handles.search_block_length_edit,'String')))
    % Ensure max step length is greater than min step length
    new_min_sl = input - str2double(get(handles.search_block_length_edit,'String'));
    set(handles.min_step_length_edit,'String',num2str(new_min_sl))
end
guidata(hObject, handles);


% --- Executes during object creation, after setting all properties.
function max_step_length_edit_CreateFcn(hObject, eventdata, handles)
% hObject    handle to max_step_length_edit (see GCBO)
% eventdata  reserved - to be defined in a future version of MATLAB
% handles    empty - handles not created until after all CreateFcns called

% Hint: edit controls usually have a white background on Windows.
%       See ISPC and COMPUTER.
if ispc && isequal(get(hObject,'BackgroundColor'), get(0,'defaultUicontrolBackgroundColor'))
    set(hObject,'BackgroundColor','white');
end


function search_block_length_edit_Callback(hObject, eventdata, handles)
% Provides error checking for search block length field
% hObject    handle to search_block_length_edit (see GCBO)
% eventdata  reserved - to be defined in a future version of MATLAB
% handles    structure with handles and user data (see GUIDATA)

% Store the contents
input = str2double(get(hObject,'String'));

% Error checking
if (isnan(input))
    set(hObject,'String','0.01')
elseif (input < 0)
    set(hObject,'String','0.01')
end
guidata(hObject, handles);


% --- Executes during object creation, after setting all properties.
function search_block_length_edit_CreateFcn(hObject, eventdata, handles)
% hObject    handle to search_block_length_edit (see GCBO)
% eventdata  reserved - to be defined in a future version of MATLAB
% handles    empty - handles not created until after all CreateFcns called

% Hint: edit controls usually have a white background on Windows.
%       See ISPC and COMPUTER.
if ispc && isequal(get(hObject,'BackgroundColor'), get(0,'defaultUicontrolBackgroundColor'))
    set(hObject,'BackgroundColor','white');
end

% --- Executes on button press in max_dur_checkbox.
function max_dur_checkbox_Callback(hObject, eventdata, handles)
% hObject    handle to max_dur_checkbox (see GCBO)
% eventdata  reserved - to be defined in a future version of MATLAB
% handles    structure with handles and user data (see GUIDATA)

% Hint: get(hObject,'Value') returns toggle state of max_dur_checkbox


% --- Executes on button press in max_iter_checkbox.
function max_iter_checkbox_Callback(hObject, eventdata, handles)
% hObject    handle to max_iter_checkbox (see GCBO)
% eventdata  reserved - to be defined in a future version of MATLAB
% handles    structure with handles and user data (see GUIDATA)

% Hint: get(hObject,'Value') returns toggle state of max_iter_checkbox


function max_iter_edit_Callback(hObject, eventdata, handles)
% Provides error checking for the max iteration field
% hObject    handle to max_iter_edit (see GCBO)
% eventdata  reserved - to be defined in a future version of MATLAB
% handles    structure with handles and user data (see GUIDATA)

% Store the contents
input = str2double(get(hObject,'String'));

% Error checking
if (isnan(input))
    set(hObject,'String','200')
elseif (input<1)
    set(hObject,'String','200')
end
guidata(hObject, handles);


% --- Executes during object creation, after setting all properties.
function max_iter_edit_CreateFcn(hObject, eventdata, handles)
% hObject    handle to max_iter_edit (see GCBO)
% eventdata  reserved - to be defined in a future version of MATLAB
% handles    empty - handles not created until after all CreateFcns called

% Hint: edit controls usually have a white background on Windows.
%       See ISPC and COMPUTER.
if ispc && isequal(get(hObject,'BackgroundColor'), get(0,'defaultUicontrolBackgroundColor'))
    set(hObject,'BackgroundColor','white');
end


function max_dur_edit_Callback(hObject, eventdata, handles)
% Provides error checking for the max duration field
% hObject    handle to max_dur_edit (see GCBO)
% eventdata  reserved - to be defined in a future version of MATLAB
% handles    structure with handles and user data (see GUIDATA)

% Store the contents
input = str2double(get(hObject,'String'));

% Error checking
if (isnan(input))
    set(hObject,'String','14')
elseif (input<0)
    set(hObject,'String','14')
end
guidata(hObject, handles);


% --- Executes during object creation, after setting all properties.
function max_dur_edit_CreateFcn(hObject, eventdata, handles)
% hObject    handle to max_dur_edit (see GCBO)
% eventdata  reserved - to be defined in a future version of MATLAB
% handles    empty - handles not created until after all CreateFcns called

% Hint: edit controls usually have a white background on Windows.
%       See ISPC and COMPUTER.
if ispc && isequal(get(hObject,'BackgroundColor'), get(0,'defaultUicontrolBackgroundColor'))
    set(hObject,'BackgroundColor','white');
end


% --- Executes on button press in start_button.
function start_button_Callback(hObject, eventdata, handles)
% Runs the optimization
% hObject    handle to start_button (see GCBO)
% eventdata  reserved - to be defined in a future version of MATLAB
% handles    structure with handles and user data (see GUIDATA)

% Get the search parameters and set optimization details.  This must be
% done before the GUI is closed.
max_step_length   = str2double(get(handles.max_step_length_edit,'String'));     % max allowable step length
min_step_length   = str2double(get(handles.min_step_length_edit,'String'));     % min allowable step length
block_step_length = str2double(get(handles.search_block_length_edit,'String')); % block length for search
use_max_time = get(handles.max_dur_checkbox,'Value') == 1;
start_time   = clock;
max_duration = str2double(get(handles.max_dur_edit,'String'))*3600; % maximum duration in seconds
use_max_iter = get(handles.max_iter_checkbox,'Value') == 1;
max_iter = str2double(get(handles.max_iter_edit,'String'));
% initial direction of search, updated as needed
if get(handles.incrStepLength_radiobutton,'Value') == 1;
    s_dir = 1; 
else
    s_dir = -1;
end

% Close the GUI
delete(handles.optimize_step_length_gui)
commandwindow

% Get the seed file
load modelname

[filename, pathname, filterindex] = ...
    uigetfile('*.m', 'Choose gait file', ...
    ['models' filesep modelname filesep 'opt_data' filesep]);

if filterindex==0
    errordlg('No gait selected','Error');
    return
end

k = strfind(pathname, 'opt_data');
subfolder = pathname(k+9:end-1);

% Check that the subfolder exists and create it if needed
if exist([modelpath filesep 'sim_data' filesep subfolder],'file') ~= 7
    mkdir([modelpath filesep 'sim_data' filesep subfolder])
end

% Create the results file
[startFile, editFile] = SHSu_Optimize_Step_Length();
results_file = [modelpath filesep 'opt_data' filesep subfolder filesep 'optimize_step_length_results.csv'];
feval(startFile,results_file,filename);

% First optimization (from selected file)
iter=1;
t_start = cputime; % start timer.
[OUT sim_filename] = SHS_Optimize([pathname filename],'NoPrompt');
SIM_OUT  = SHS_Simulate(2,sim_filename);
optimization_data = extract_data(OUT,iter,t_start);
feval(editFile,results_file,SIM_OUT,optimization_data);

% Depending on what the user selected, loop until the maximum time is
% exceeded, or the maximum iterations is exceeded.  If the user did not
% choose at least one stopping criteria, the function will loop forever.  
iter = iter+1;
stop_optimization = (use_max_time && etime(clock,start_time) > max_duration) || (use_max_iter && iter > max_iter);
t_start = cputime; % start timer.
while ~stop_optimization
    % Prepare new constraints
    [IN s_dir] = alter_param(OUT, max_step_length, min_step_length, block_step_length, s_dir);
    
    % Optimize for new constraints
    [OUT sim_filename] = SHS_Optimize(IN, subfolder, 'NoPrompt');
    SIM_OUT  = SHS_Simulate(2,sim_filename);
    
    % Update results file
    optimization_data = extract_data(OUT,iter,t_start);
    feval(editFile,results_file,SIM_OUT,optimization_data);
    
    iter = iter+1;
    stop_optimization = (use_max_time && etime(clock,start_time) > max_duration) || (use_max_iter && iter > max_iter) || (s_dir == 0);
    t_start = cputime;
end


% --- Executes on button press in stop_button.
function stop_button_Callback(hObject, eventdata, handles)
% hObject    handle to stop_button (see GCBO)
% eventdata  reserved - to be defined in a future version of MATLAB
% handles    structure with handles and user data (see GUIDATA)


% --------------------------------------------------------------------
function optimization_data = extract_data(OUT,iter,t_start)
% This function extracts the values that we wish to track for all models.

constr_num_max_sl = find_constr_index(OUT, 'max_step_length');
constr_num_min_sl = find_constr_index(OUT, 'min_step_length');

time = fix(clock);

% Save data
optimization_data.iteration = iter;
optimization_data.time      = cputime - t_start;
optimization_data.upper_sl  = OUT.constr_params(constr_num_max_sl).value;
optimization_data.lower_sl  = OUT.constr_params(constr_num_min_sl).value;
optimization_data.day       = time(2);
optimization_data.month     = time(3);
optimization_data.year      = time(1);
optimization_data.hour      = time(4);
optimization_data.minute    = time(5);
optimization_data.exitflag  = OUT.exitflag;
optimization_data.cost      = OUT.unscaled_objval;


% --------------------------------------------------------------------
function [NEW s_dir] = alter_param(OLD, max_step_length, min_step_length, block_step_length, s_dir)
% This function alters the constraints in a gait structure for
% optimization.  It creates a new structure of constraints, NEW, that have 
% different step length constraints then found in the original structure, 
% OLD. 

% Find constraint index number
constr_num_max_sl = find_constr_index(OLD, 'max_step_length');
constr_num_min_sl = find_constr_index(OLD, 'min_step_length');

% Get the old step length constraints
lower_sl = OLD.constr_params(constr_num_min_sl).value;
upper_sl = OLD.constr_params(constr_num_max_sl).value;

% Check that the difference between the old step length constraints is
% equal to the search block size
if ~((lower_sl+block_step_length)==upper_sl)
    disp('Step constraint/search block size mismatch. Repairing.')
    upper_sl=lower_sl+block_step_length;
end

% Determine if search block should be incremented or decremented
if (lower_sl<=min_step_length)&&(upper_sl>=max_step_length)
    % bounds are narrower than search block
    disp('Bounds on step length are narrower than search block.')
    disp('Optimization will exit after next run.')
    % Causes optimization routine to exit after this run.  
    s_dir=0;
elseif lower_sl<=min_step_length
    % If beneath lower bound, increase, set direction.
    s_dir=1;
elseif upper_sl>=max_step_length
    % If above upper bound, decrease, set direction.
    s_dir=-1;
elseif (upper_sl>=max_step_length && lower_sl>min_step_length) || (lower_sl<=min_step_length && upper_sl<max_step_length)
    % If at boundary, change direction.
    s_dir=-s_dir;
end

% Set increment
increment=s_dir*block_step_length;

% Initial assignement assumes most fields are unchanged
NEW = OLD; 

% Update step length constriants
NEW.constr_params(constr_num_min_sl).value=lower_sl+increment;
NEW.constr_params(constr_num_max_sl).value=upper_sl+increment;

    
% --------------------------------------------------------------------
function constr_num = find_constr_index(OUT, field)
% Finds the index number of the constraing with description matching FIELD.
if isfield(OUT,'constr_params')
    l=length(OUT.constr_params);
    constr_params=OUT.constr_params;
elseif isfield(OUT,'extra_data')
    l=length(OUT.extra_data.constr_params);
    constr_params=OUT.extra_data.constr_params;
end

for i=1:l
    if strcmpi(constr_params(i).field,field)
        constr_num=i;
        break
    end
end
