# Supplementary material for: Quantifying the effect of sagittal plane joint angle variability on bipedal fall risk
Source: PLoS One. 2022 Jan 26;17(1):e0262749. doi: 10.1371/journal.pone.0262749 (PMC8791504; doi:10.1371/journal.pone.0262749)
Supplement: S1 File — Matlab code used to generate the simulations. (ZIP) [file pone.0262749.s001.zip › S1_File/RADIUS/MATLAB/menu/optimizeVaryLC.m]

function varargout = optimizeVaryLC(varargin)
% optimizeVaryLC M-file for optimizeVaryLC.fig
% This function is used to perform optimizations over a range of search
% sizes.  It is heavily based off of the function opt_gait_step_length. 
% It presents the user with GUI to set the optimization criteria and then
% performs the optimizations.
%
% See also: GUIDE, GUIDATA, GUIHANDLES
% 
% Created by GUIDE v2.5 24-Aug-2011 13:25:17
% Modified by Anne Martin 25-Aug-2011
% Modified by Anne Martin 13-Mar-2013

% Begin initialization code - DO NOT EDIT
gui_Singleton = 1;
gui_State = struct('gui_Name',       mfilename, ...
    'gui_Singleton',  gui_Singleton, ...
    'gui_OpeningFcn', @optimizeVaryLC_OpeningFcn, ...
    'gui_OutputFcn',  @optimizeVaryLC_OutputFcn, ...
    'gui_LayoutFcn',  [] , ...
    'gui_Callback',   []);
if nargin && ischar(varargin{1})
    gui_State.gui_Callback = str2func(varargin{1});
end

if nargout
    [varargout{1:nargout}] = gui_mainfcn(gui_State, varargin{:});
else
    gui_mainfcn(gui_State, varargin{:});
end
% End initialization code - DO NOT EDIT


% --- Executes just before optimizeVaryLC is made visible.
function optimizeVaryLC_OpeningFcn(hObject, eventdata, handles, varargin)
% This function has no output args, see OutputFcn.
% hObject    handle to figure
% eventdata  reserved - to be defined in a future version of MATLAB
% handles    structure with handles and user data (see GUIDATA)
% varargin   command line arguments to optimizeVaryLC (see VARARGIN)

% Choose default command line output for optimizeVaryLC
handles.output = hObject;

% Update handles structure
guidata(hObject, handles);

% UIWAIT makes optimizeVaryLC wait for user response (see UIRESUME)
uiwait(handles.optimize_step_length_gui);


% --- Outputs from this function are returned to the command line.
function varargout = optimizeVaryLC_OutputFcn(hObject, eventdata, handles)
% varargout  cell array for returning output args (see VARARGOUT);
% hObject    handle to figure
% eventdata  reserved - to be defined in a future version of MATLAB
% handles    structure with handles and user data (see GUIDATA)

% Get default command line output from handles structure
% varargout{1} = handles.output;


function search_block_length_edit_Callback(hObject, eventdata, handles)
% Provides error checking for search block length field
% hObject    handle to search_block_length_edit (see GCBO)
% eventdata  reserved - to be defined in a future version of MATLAB
% handles    structure with handles and user data (see GUIDATA)

% Store the contents
input = str2double(get(hObject,'String'));

% Error checking
if (isnan(input))
    set(hObject,'String','0.05')
elseif (input < 0)
    set(hObject,'String','0.05')
end
guidata(hObject, handles);


% --- Executes during object creation, after setting all properties.
function search_block_length_edit_CreateFcn(hObject, eventdata, handles)
% hObject    handle to search_block_length_edit (see GCBO)
% eventdata  reserved - to be defined in a future version of MATLAB
% handles    empty - handles not created until after all CreateFcns called

% Hint: edit controls usually have a white background on Windows.
%       See ISPC and COMPUTER.
if ispc && isequal(get(hObject,'BackgroundColor'), get(0,'defaultUicontrolBackgroundColor'))
    set(hObject,'BackgroundColor','white');
end


function max_dur_edit_Callback(hObject, eventdata, handles)
% Provides error checking for the max duration field
% hObject    handle to max_dur_edit (see GCBO)
% eventdata  reserved - to be defined in a future version of MATLAB
% handles    structure with handles and user data (see GUIDATA)

% Store the contents
input = str2double(get(hObject,'String'));

% Error checking
if (isnan(input))
    set(hObject,'String','14')
elseif (input<0)
    set(hObject,'String','14')
end
guidata(hObject, handles);


% --- Executes during object creation, after setting all properties.
function max_dur_edit_CreateFcn(hObject, eventdata, handles)
% hObject    handle to max_dur_edit (see GCBO)
% eventdata  reserved - to be defined in a future version of MATLAB
% handles    empty - handles not created until after all CreateFcns called

% Hint: edit controls usually have a white background on Windows.
%       See ISPC and COMPUTER.
if ispc && isequal(get(hObject,'BackgroundColor'), get(0,'defaultUicontrolBackgroundColor'))
    set(hObject,'BackgroundColor','white');
end


% --- Executes on button press in start_button.
function start_button_Callback(hObject, eventdata, handles)
% Runs the optimization
% hObject    handle to start_button (see GCBO)
% eventdata  reserved - to be defined in a future version of MATLAB
% handles    structure with handles and user data (see GUIDATA)

% Get the search parameters and set optimization details.  This must be
% done before the GUI is closed.
max_search_size   = str2double(get(handles.max_search_size_edit,'String'));     % max allowable step length
min_search_size   = str2double(get(handles.min_search_size_edit,'String'));     % min allowable step length
block_step_length = str2double(get(handles.search_block_length_edit,'String')); % block length for search
use_max_time = get(handles.max_dur_checkbox,'Value') == 1;
start_time   = clock;
max_duration = str2double(get(handles.max_dur_edit,'String'))*3600; % maximum duration in seconds

numIter = round((max_search_size - min_search_size)/block_step_length)+1;

% Close the GUI
delete(handles.optimize_step_length_gui)
commandwindow

% Get the seed file
load modelname

[filename, pathname, filterindex] = ...
    uigetfile('*.m', 'Choose gait file', ...
    ['models' filesep modelname filesep 'gaitFiles' filesep]);

if filterindex==0
    errordlg('No gait selected','Error');
    return
end

k = strfind(pathname, 'gaitFiles');
subfolder = pathname(k+10:end-1);

p = path;
path(pathname,p);
origGait = feval(filename(1:end-2));
path(p);
param_freedom_num = find_constr_index(origGait, 'paramFreedom');
origGait.fminconParams(param_freedom_num).value = min_search_size;

% Check that the subfolder exists and create it if needed
if exist([modelpath filesep 'simData' filesep subfolder],'file') ~= 7
    mkdir([modelpath filesep 'simData' filesep subfolder])
end

% First optimization (from selected file)
iter=1;
optimizeBasic(origGait, subfolder, 'NoPrompt');

% Depending on what the user selected, loop until the maximum time is
% exceeded, or until all of the search sizes have been tried.
iter = iter+1;
stop_optimization = (use_max_time && etime(clock,start_time) > max_duration) || (iter > numIter);
while ~stop_optimization
    % Prepare new constraints
    origGait.fminconParams(param_freedom_num).value = origGait.fminconParams(param_freedom_num).value+block_step_length;
    
    % Optimize for new constraints
    optimizeBasic(origGait, subfolder, 'NoPrompt');
    
    iter = iter+1;
    stop_optimization = (use_max_time && etime(clock,start_time) > max_duration) || (iter > numIter);
end


% --- Executes on button press in stop_button.
function stop_button_Callback(hObject, eventdata, handles)
% hObject    handle to stop_button (see GCBO)
% eventdata  reserved - to be defined in a future version of MATLAB
% handles    structure with handles and user data (see GUIDATA)

    
% --------------------------------------------------------------------
function constr_num = find_constr_index(OUT, field)
% Finds the index number of the constraing with description matching FIELD.
l=length(OUT.fminconParams);
fminconParams=OUT.fminconParams;

for i=1:l
    if strcmpi(fminconParams(i).field,field)
        constr_num=i;
        break
    end
end


function min_search_size_edit_Callback(hObject, eventdata, handles)
% hObject    handle to min_search_size_edit (see GCBO)
% eventdata  reserved - to be defined in a future version of MATLAB
% handles    structure with handles and user data (see GUIDATA)

% Hints: get(hObject,'String') returns contents of min_search_size_edit as text
%        str2double(get(hObject,'String')) returns contents of min_search_size_edit as a double

% Get the contents of min_search_size_edit
input = str2double(get(hObject,'String'));

% Error checking
% In all cases, the final min step length is less than max step length.
if (isnan(input))
    % Ensure a number
    max_allowable_sl = str2double(get(handles.max_search_size_edit,'String')) - str2double(get(handles.search_block_length_edit,'String'));
    set(hObject,'String',num2str(min([0.1 max_allowable_sl])))
elseif (input<0)
    % Ensure a positive number
    max_allowable_sl = str2double(get(handles.max_search_size_edit,'String')) - str2double(get(handles.search_block_length_edit,'String'));
    set(hObject,'String',num2str(min([0.1 max_allowable_sl])))
elseif (input+str2double(get(handles.search_block_length_edit,'String')) > str2double(get(handles.max_search_size_edit,'String')))
    % Ensure that the min step length is less than the max step length
    new_max_sl = input + str2double(get(handles.search_block_length_edit,'String'));
    set(handles.max_search_size_edit,'String',num2str(new_max_sl))
end
guidata(hObject, handles);


% --- Executes during object creation, after setting all properties.
function min_search_size_edit_CreateFcn(hObject, eventdata, handles)
% hObject    handle to min_search_size_edit (see GCBO)
% eventdata  reserved - to be defined in a future version of MATLAB
% handles    empty - handles not created until after all CreateFcns called

% Hint: edit controls usually have a white background on Windows.
%       See ISPC and COMPUTER.
if ispc && isequal(get(hObject,'BackgroundColor'), get(0,'defaultUicontrolBackgroundColor'))
    set(hObject,'BackgroundColor','white');
end


function max_search_size_edit_Callback(hObject, eventdata, handles)
% hObject    handle to max_search_size_edit (see GCBO)
% eventdata  reserved - to be defined in a future version of MATLAB
% handles    structure with handles and user data (see GUIDATA)

% Hints: get(hObject,'String') returns contents of max_search_size_edit as text
%        str2double(get(hObject,'String')) returns contents of max_search_size_edit as a double

% Get the contents of max_step_legnth
input = str2double(get(hObject,'String'));

% Error checking
% In all cases, the final max step length is greater than the min step
% length.
if (isnan(input))
    % Ensure a number
    min_allowable_sl = str2double(get(handles.min_search_size_edit,'String')) + str2double(get(handles.search_block_length_edit,'String'));
    set(hObject,'String',num2str(max([1 min_allowable_sl])))
elseif (input<0)
    % Ensure a posivive number
    min_allowable_sl = str2double(get(handles.min_search_size_edit,'String')) + str2double(get(handles.search_block_length_edit,'String'));
    set(hObject,'String',num2str(max([1 min_allowable_sl])))
elseif (input < str2double(get(handles.min_search_size_edit,'String'))+str2double(get(handles.search_block_length_edit,'String')))
    % Ensure max step length is greater than min step length
    new_min_sl = input - str2double(get(handles.search_block_length_edit,'String'));
    set(handles.min_search_size_edit,'String',num2str(new_min_sl))
end
guidata(hObject, handles);


% --- Executes during object creation, after setting all properties.
function max_search_size_edit_CreateFcn(hObject, eventdata, handles)
% hObject    handle to max_search_size_edit (see GCBO)
% eventdata  reserved - to be defined in a future version of MATLAB
% handles    empty - handles not created until after all CreateFcns called

% Hint: edit controls usually have a white background on Windows.
%       See ISPC and COMPUTER.
if ispc && isequal(get(hObject,'BackgroundColor'), get(0,'defaultUicontrolBackgroundColor'))
    set(hObject,'BackgroundColor','white');
end
