# Supplementary material for: Quantifying the effect of sagittal plane joint angle variability on bipedal fall risk
Source: PLoS One. 2022 Jan 26;17(1):e0262749. doi: 10.1371/journal.pone.0262749 (PMC8791504; doi:10.1371/journal.pone.0262749)
Supplement: S1 File — Matlab code used to generate the simulations. (ZIP) [file pone.0262749.s001.zip › S1_File/RADIUS/MATLAB/menu/walk.m]

function [out, savefile]=walk(varargin)
% This function simulates a gait from a given gait file.
%
% walk() allows the user to choose the gait file to be simulated, the
% number of steps to simulate, and whether to save the gait.  If the gait
% is saved, the file is located at
% models/<current model>/simData/<subfolder>/<name gait file>_<num steps>steps.mat
% where <subfolder> and <name gait file> are determined from the selected
% gait file.
%
% walk(loadfile) simulates the specified gait, where loadfile is a
% string with the name of the desired gait file located in the
% models/<current model>/gaitFiles folder.  loadfile may contain
% subdirectories.  If no such file exists, an error is returned.  The
% number of steps simulated is determined by the
% icData.numSteps field in the gait file.  By default, the
% simulation is saved.  The default save location is
% models/<current model>/simData/<loadfile>_<numSteps>steps.mat
%
% walk(OUTstruct) directly simulates a gait from the structure
% loaded by a gait file.  The number of steps simulated is determined by
% the integrator_settings.numSteps field in the gait file.  By default, the
% simulation is NOT saved.  The default save location is 
% models/<current model>/simData/run_data_i.mat where i is an automatically
% generated number.
%
% walk(..., dispBool) specifies whether to display information about each
% step.  The default is true (display information)
%
% walk(..., dispBool, saveFlag) changes the whether or not the simulation
% is saved.
% * When saveFlag <= 0, an OUT structure is not saved
% * When saveFlag >= 1, the OUT structure is saved
%
% walk(..., dispBool, saveFlag, savefile) changes the whether or not the
% simulation is saved and specifies where to save the file.  savefile must
% be the complete path.
% * When saveFlag <= 0, an OUT structure is not saved
% * When saveFlag >= 1, the OUT structure is saved at
%   models/<current model>/simData/<savefile>
%
% Eric R. Westervelt
% 10/18/05
%
% Added input arguments and associated code.  Note that for most models,
% SHSu_Simulate_init will need to be changed to accept 2 input arguments
% Ben McCandless
% 2/20/2008
%
% Changed save_flag from a boolean (Yes/No) flag to a numeric flag
% Anne Martin
% 4/22/2011
%
% Converted from SHS_Sim's SHS_Simulate function into the main simulation
% function for RADIUS and improved the save functionality
% Anne Martin
% 6/11/2014
%
% Can now change the search path so that the folder containing the control
% functions is first.  This allows multiple controllers to have the same
% name but ensures that the correct version is called.
% Anne Martin
% 8/20/2014


%% Set up
% Get the gait file
% No input arguments, ask the user what they want
if isempty(varargin)
    [icData,integratorSettings,modelParams,ctrlParams,saveFlag,savefile,gaitFile]=walkInit();
% A struct containing the gait information is passed in - pull out the
% needed fields
elseif isstruct(varargin{1})
    icData = varargin{1}.icData;
    integratorSettings = varargin{1}.integratorSettings;
    modelParams = varargin{1}.modelParams;
    ctrlParams = varargin{1}.ctrlParams;
    gaitFile = varargin{1};
    saveFlag = 0;
    savefile = gen_tmp_save_filename([filesep 'simData'],'run_data','mat');
% The name of the gait file is passed in - get the needed info out of it
elseif ischar(varargin{1})
    [subfolder,filename]=fileparts(varargin{1});
    if ~isempty(subfolder)
        subfolder = [filesep subfolder];
    end
    load('modelname.mat')
    p = path;
    path([modelpath filesep 'gaitFiles' subfolder],p)
    gaitFile = eval(filename);
    icData = gaitFile.icData;
    integratorSettings = gaitFile.integratorSettings;
    modelParams = gaitFile.modelParams;
    ctrlParams = gaitFile.ctrlParams;
    saveFlag = 1;
    savefile = [modelpath filesep 'simData' subfolder filesep filename '_' num2str(icData.numSteps) 'steps.mat'];
else
    error('RADIUS:argChk','The first argument for walk() must be a gait struct or gait file')
end

% Check that we actually need to simulate
if isempty(icData)
    out = '';
    savefile = '';
    return
end

% See about display
if nargin >= 2
    dispBool = varargin{2};
else
    dispBool = true;
end

% See about saving
if nargin >= 3
    saveFlag = varargin{3};
    if nargin >= 4
        savefile = varargin{4};
    end
end

if saveFlag > 0
    savepath=fileparts(savefile);
    if exist(savepath,'file') ~= 7
        mkdir(savepath)
    end
end

% Change the path to allow control functions to be stored in multiple
% folders
if isfield(ctrlParams,'functionFolder') && strcmp(ctrlParams.functionFolder,'') % Allow for the control function to not be in a subfolder
    load('modelname.mat')
	path([modelpath filesep 'MATLAB' filesep 'controlFunctions'], path)
elseif isfield(ctrlParams,'functionFolder')
    load('modelname.mat')
	path([modelpath filesep 'MATLAB' filesep 'controlFunctions' filesep ctrlParams.functionFolder], path)
end


% Extract some useful data
numSteps = icData.numSteps;
N = round(length(icData.x0)/2);


%% Simulate
tstart = 0;
xPlus = icData.x0;
options = odeset('RelTol',integratorSettings.RelTol,'AbsTol',integratorSettings.AbsTol,'Events',@isEndOfStep);
eventIndex = zeros(1,numSteps+1);
event = zeros(1,numSteps);
t = zeros(1,250*numSteps);
x = zeros(2*N,250*numSteps);
g = zeros(2,numSteps);

if isfield(ctrlParams,'startOfStepInitialize') && ~isempty(ctrlParams.startOfStepInitialize)
    [modelParams,ctrlParams] = feval(ctrlParams.startOfStepInitialize,[],xPlus,0,[],[],0,modelParams,ctrlParams,false);
end
for j=1:numSteps
    % Run the simulation using the full set of equations
    [tTemp,xTemp,~,~,eventTemp]=ode15s(@swingDynamics,[tstart tstart+4],xPlus,options,j,modelParams,ctrlParams);
    if isempty(eventTemp)
        event(j) = 100;
    else
        event(j) = eventTemp(end);
    end
    eventIndex(j+1) = eventIndex(j)+length(tTemp);
    t(eventIndex(j)+1:eventIndex(j+1)) = tTemp';
    x(:,eventIndex(j)+1:eventIndex(j+1)) = xTemp';
    % Make sure the step completed
    if event(j) > 1
        if dispBool
            displayOutput(tTemp',xTemp',event(j),j,modelParams,ctrlParams)
        end
        numSteps = j-1;
        break
    end
    % Display information about the step
    if dispBool
        displayOutput(tTemp',xTemp',event(j),j,modelParams,ctrlParams)
    end
    % Get ready for the next step
    [xPlus, g(:,j)] = impactEvent(x(:,eventIndex(j+1)), j, modelParams);
    tstart = tTemp(end) + 10*eps;
    if isfield(ctrlParams,'startOfStepInitialize') && ~isempty(ctrlParams.startOfStepInitialize)
        [modelParams,ctrlParams] = feval(ctrlParams.startOfStepInitialize,x(:,eventIndex(j+1)),xPlus,eventTemp,tTemp',xTemp',j,modelParams,ctrlParams,false);
    end
end

% Get rid of any extra space in the results
t = t(1:eventIndex(j+1));
x = x(:,1:eventIndex(j+1));
event = event(1:j);
eventIndex = eventIndex(1:j+1);
if numSteps > 0
    g = g(:,1:numSteps);
else
    g = [];
end


%% Store
% Calculate a bunch of stuff about the gait
output = simOutput(t,x,event,eventIndex,g,numSteps,modelParams,ctrlParams);
% output = simOutputMinimal(t,x,event,eventIndex,g,numSteps,modelParams,ctrlParams);

% Store it in a struct
out.runDate = datestr(now);
out.t = t;
out.x = x;
out.eventFlag = event;
out.eventIndex = eventIndex;
out.numSteps = numSteps;
out.output = output;
out.modelParams = modelParams;
out.ctrlParams = ctrlParams;
out.icData = icData;
out.integratorSettings = integratorSettings;
out.extraData = gaitFile;

% Save
if (saveFlag > 0)    
    save(savefile,'out');
end
