# Supplementary material for: Quantifying the effect of sagittal plane joint angle variability on bipedal fall risk
Source: PLoS One. 2022 Jan 26;17(1):e0262749. doi: 10.1371/journal.pone.0262749 (PMC8791504; doi:10.1371/journal.pone.0262749)
Supplement: S1 File — Matlab code used to generate the simulations. (ZIP) [file pone.0262749.s001.zip › S1_File/RADIUS/models/HEALTHY_HUMAN_REAL_ANKLE/docs/extendedEOM_sixLink.nb]

(* Content-type: application/vnd.wolfram.mathematica *)

(*** Wolfram Notebook File ***)
(* http://www.wolfram.com/nb *)

(* CreatedBy='Mathematica 10.2' *)

(*CacheID: 234*)
(* Internal cache information:
NotebookFileLineBreakTest
NotebookFileLineBreakTest
NotebookDataPosition[       158,          7]
NotebookDataLength[     81242,       2635]
NotebookOptionsPosition[     72041,       2315]
NotebookOutlinePosition[     72382,       2330]
CellTagsIndexPosition[     72339,       2327]
WindowFrame->Normal*)

(* Beginning of Notebook Content *)
Notebook[{
Cell[BoxData[
 RowBox[{
  RowBox[{"(*", " ", 
   RowBox[{"Define", " ", "the", " ", "generalized", " ", "coordinates"}], 
   " ", "*)"}], "\[IndentingNewLine]", 
  RowBox[{
   RowBox[{
    RowBox[{"q", "=", 
     RowBox[{"{", 
      RowBox[{"q1", ",", "q2", ",", "q3", ",", "q4", ",", "q5", ",", "q6"}], 
      "}"}]}], ";"}], "\[IndentingNewLine]", 
   RowBox[{
    RowBox[{"qe", "=", 
     RowBox[{"{", 
      RowBox[{
      "q1", ",", "q2", ",", "q3", ",", "q4", ",", "q5", ",", "q6", ",", "xH", 
       ",", "yH"}], "}"}]}], ";"}], "\[IndentingNewLine]", 
   RowBox[{
    RowBox[{"dq", "=", 
     RowBox[{"{", 
      RowBox[{
      "dq1", ",", "dq2", ",", "dq3", ",", "dq4", ",", "dq5", ",", "dq6"}], 
      "}"}]}], ";"}], "\[IndentingNewLine]", 
   RowBox[{
    RowBox[{"dqe", "=", 
     RowBox[{"{", 
      RowBox[{
      "dq1", ",", "dq2", ",", "dq3", ",", "dq4", ",", "dq5", ",", "dq6", ",", 
       "dxH", ",", "dyH"}], "}"}]}], ";"}]}]}]], "Input",
 CellChangeTimes->{{3.673789777822036*^9, 3.673789822259036*^9}, {
  3.673791489592036*^9, 3.673791495756036*^9}}],

Cell[BoxData[
 RowBox[{
  RowBox[{"(*", " ", "Positions", " ", "*)"}], "\[IndentingNewLine]", 
  RowBox[{
   RowBox[{
    RowBox[{"rH", "=", 
     RowBox[{"{", 
      RowBox[{"xH", ",", " ", "yH", ",", " ", "0"}], "}"}]}], ";"}], "\n", 
   RowBox[{
    RowBox[{"rH2STM", "=", 
     RowBox[{"{", 
      RowBox[{
       RowBox[{"ct", "*", 
        RowBox[{"Sin", "[", "q1", "]"}]}], ",", 
       RowBox[{
        RowBox[{"-", "ct"}], "*", 
        RowBox[{"Cos", "[", "q1", "]"}]}], ",", " ", "0"}], "}"}]}], ";"}], 
   "\n", 
   RowBox[{
    RowBox[{"rH2FTM", "=", 
     RowBox[{"{", 
      RowBox[{
       RowBox[{"ct", "*", 
        RowBox[{"Sin", "[", 
         RowBox[{"q1", "+", "q2"}], "]"}]}], ",", 
       RowBox[{
        RowBox[{"-", "ct"}], "*", 
        RowBox[{"Cos", "[", 
         RowBox[{"q1", "+", "q2"}], "]"}]}], ",", "0"}], "}"}]}], ";"}], "\n", 
   RowBox[{
    RowBox[{"rH2SK", "=", 
     RowBox[{"{", 
      RowBox[{
       RowBox[{"Lt", "*", 
        RowBox[{"Sin", "[", "q1", "]"}]}], ",", 
       RowBox[{
        RowBox[{"-", "Lt"}], "*", 
        RowBox[{"Cos", "[", "q1", "]"}]}], ",", " ", "0"}], "}"}]}], ";"}], 
   "\[IndentingNewLine]", 
   RowBox[{
    RowBox[{"rH2FK", "=", 
     RowBox[{"{", 
      RowBox[{
       RowBox[{"Lt", "*", 
        RowBox[{"Sin", "[", 
         RowBox[{"q1", "+", "q2"}], "]"}]}], ",", 
       RowBox[{
        RowBox[{"-", "Lt"}], "*", 
        RowBox[{"Cos", "[", 
         RowBox[{"q1", "+", "q2"}], "]"}]}], ",", "0"}], "}"}]}], ";"}], "\n", 
   RowBox[{
    RowBox[{"rSK2SSM", "=", 
     RowBox[{"{", 
      RowBox[{
       RowBox[{"cs", "*", 
        RowBox[{"Sin", "[", 
         RowBox[{"q1", "+", "q3"}], "]"}]}], ",", 
       RowBox[{
        RowBox[{"-", "cs"}], "*", 
        RowBox[{"Cos", "[", 
         RowBox[{"q1", "+", "q3"}], "]"}]}], ",", "0"}], "}"}]}], ";"}], "\n", 
   RowBox[{
    RowBox[{"rFK2FSM", "=", 
     RowBox[{"{", 
      RowBox[{
       RowBox[{"cs", "*", 
        RowBox[{"Sin", "[", 
         RowBox[{"q1", "+", "q2", "+", "q4"}], "]"}]}], ",", 
       RowBox[{
        RowBox[{"-", "cs"}], "*", 
        RowBox[{"Cos", "[", 
         RowBox[{"q1", "+", "q2", "+", "q4"}], "]"}]}], ",", "0"}], "}"}]}], 
    ";"}], "\n", 
   RowBox[{
    RowBox[{"rSK2SA", "=", 
     RowBox[{"{", 
      RowBox[{
       RowBox[{"Ls", "*", 
        RowBox[{"Sin", "[", 
         RowBox[{"q1", "+", "q3"}], "]"}]}], ",", 
       RowBox[{
        RowBox[{"-", "Ls"}], "*", 
        RowBox[{"Cos", "[", 
         RowBox[{"q1", "+", "q3"}], "]"}]}], ",", " ", "0"}], "}"}]}], ";"}], 
   "\n", 
   RowBox[{
    RowBox[{"rFK2FA", "=", 
     RowBox[{"{", 
      RowBox[{
       RowBox[{"Ls", "*", 
        RowBox[{"Sin", "[", 
         RowBox[{"q1", "+", "q2", "+", "q4"}], "]"}]}], ",", 
       RowBox[{
        RowBox[{"-", "Ls"}], "*", 
        RowBox[{"Cos", "[", 
         RowBox[{"q1", "+", "q2", "+", "q4"}], "]"}]}], ",", "0"}], "}"}]}], 
    ";"}], "\n", 
   RowBox[{
    RowBox[{"rSA2SC", "=", 
     RowBox[{"{", 
      RowBox[{
       RowBox[{
        RowBox[{"xf", "*", 
         RowBox[{"Sin", "[", 
          RowBox[{"q1", "+", "q3", "+", "q5"}], "]"}]}], "+", 
        RowBox[{"yf", "*", 
         RowBox[{"Cos", "[", 
          RowBox[{"q1", "+", "q3", "+", "q5"}], "]"}]}]}], ",", " ", 
       RowBox[{
        RowBox[{
         RowBox[{"-", "xf"}], "*", 
         RowBox[{"Cos", "[", 
          RowBox[{"q1", "+", "q3", "+", "q5"}], "]"}]}], "+", 
        RowBox[{"yf", "*", 
         RowBox[{"Sin", "[", 
          RowBox[{"q1", "+", "q3", "+", "q5"}], "]"}]}], "-", "R"}], ",", " ",
        "0"}], "}"}]}], ";"}], "\n", 
   RowBox[{
    RowBox[{"rFA2FC", "=", 
     RowBox[{"{", 
      RowBox[{
       RowBox[{
        RowBox[{"xf", "*", 
         RowBox[{"Sin", "[", 
          RowBox[{"q1", "+", "q2", "+", "q4", "+", "q6"}], "]"}]}], "+", 
        RowBox[{"yf", "*", 
         RowBox[{"Cos", "[", 
          RowBox[{"q1", "+", "q2", "+", "q4", "+", "q6"}], "]"}]}]}], ",", 
       " ", 
       RowBox[{
        RowBox[{
         RowBox[{"-", "xf"}], "*", 
         RowBox[{"Cos", "[", 
          RowBox[{"q1", "+", "q2", "+", "q4", "+", "q6"}], "]"}]}], "+", 
        RowBox[{"yf", "*", 
         RowBox[{"Sin", "[", 
          RowBox[{"q1", "+", "q2", "+", "q4", "+", "q6"}], "]"}]}], "-", 
        "R"}], ",", " ", "0"}], "}"}]}], ";"}], "\n", 
   RowBox[{
    RowBox[{"rSA2SFM", "=", 
     RowBox[{"{", 
      RowBox[{
       RowBox[{
        RowBox[{
         RowBox[{"-", "cf7y"}], "*", 
         RowBox[{"Cos", "[", 
          RowBox[{"q1", "+", "q3", "+", "q5"}], "]"}]}], "+", 
        RowBox[{"cf7x", "*", 
         RowBox[{"Sin", "[", 
          RowBox[{"q1", "+", "q3", "+", "q5"}], "]"}]}]}], ",", 
       RowBox[{
        RowBox[{
         RowBox[{"-", "cf7y"}], "*", 
         RowBox[{"Sin", "[", 
          RowBox[{"q1", "+", "q3", "+", "q5"}], "]"}]}], "-", 
        RowBox[{"cf7x", "*", 
         RowBox[{"Cos", "[", 
          RowBox[{"q1", "+", "q3", "+", "q5"}], "]"}]}]}], ",", "0"}], 
      "}"}]}], ";"}], "\n", 
   RowBox[{
    RowBox[{"rFA2FFM", "=", 
     RowBox[{"{", 
      RowBox[{
       RowBox[{
        RowBox[{
         RowBox[{"-", "cf7y"}], "*", 
         RowBox[{"Cos", "[", 
          RowBox[{"q1", "+", "q2", "+", "q4", "+", "q6"}], "]"}]}], "+", 
        RowBox[{"cf7x", "*", 
         RowBox[{"Sin", "[", 
          RowBox[{"q1", "+", "q2", "+", "q4", "+", "q6"}], "]"}]}]}], ",", 
       RowBox[{
        RowBox[{
         RowBox[{"-", "cf7y"}], "*", 
         RowBox[{"Sin", "[", 
          RowBox[{"q1", "+", "q2", "+", "q4", "+", "q6"}], "]"}]}], "-", 
        RowBox[{"cf7x", "*", 
         RowBox[{"Cos", "[", 
          RowBox[{"q1", "+", "q2", "+", "q4", "+", "q6"}], "]"}]}]}], ",", 
       "0"}], "}"}]}], ";"}]}]}]], "Input",
 CellChangeTimes->{{3.673789841943036*^9, 3.673790152625036*^9}, {
  3.7035160433704147`*^9, 3.703516115525629*^9}}],

Cell[BoxData[
 RowBox[{
  RowBox[{"(*", " ", 
   RowBox[{"Angular", " ", "velocities"}], " ", "*)"}], "\[IndentingNewLine]", 
  RowBox[{
   RowBox[{
    RowBox[{"wST", "=", 
     RowBox[{"{", 
      RowBox[{"0", ",", "0", ",", "dq1"}], "}"}]}], ";"}], 
   "\[IndentingNewLine]", 
   RowBox[{
    RowBox[{"wFT", "=", 
     RowBox[{"{", 
      RowBox[{"0", ",", "0", ",", 
       RowBox[{"dq1", "+", "dq2"}]}], "}"}]}], ";"}], "\[IndentingNewLine]", 
   RowBox[{
    RowBox[{"wSS", "=", 
     RowBox[{"{", 
      RowBox[{"0", ",", "0", ",", 
       RowBox[{"dq1", "+", "dq3"}]}], "}"}]}], ";"}], "\[IndentingNewLine]", 
   RowBox[{
    RowBox[{"wFS", "=", 
     RowBox[{"{", 
      RowBox[{"0", ",", "0", ",", 
       RowBox[{"dq1", "+", "dq2", "+", "dq4"}]}], "}"}]}], ";"}], 
   "\[IndentingNewLine]", 
   RowBox[{
    RowBox[{"wSF", "=", 
     RowBox[{"{", 
      RowBox[{"0", ",", "0", ",", 
       RowBox[{"dq1", "+", "dq3", "+", "dq5"}]}], "}"}]}], ";"}], 
   "\[IndentingNewLine]", 
   RowBox[{
    RowBox[{"wFF", "=", 
     RowBox[{"{", 
      RowBox[{"0", ",", "0", ",", 
       RowBox[{"dq1", "+", "dq2", "+", "dq4", "+", "dq6"}]}], "}"}]}], 
    ";"}]}]}]], "Input"],

Cell[BoxData[
 RowBox[{
  RowBox[{"(*", " ", 
   RowBox[{"COM", " ", "velocities"}], " ", "*)"}], "\n", 
  RowBox[{
   RowBox[{
    RowBox[{"vH", "=", 
     RowBox[{"{", 
      RowBox[{"dxH", ",", " ", "dyH", ",", " ", "0"}], "}"}]}], ";"}], "\n", 
   "\[IndentingNewLine]", 
   RowBox[{
    RowBox[{"vSTM", "=", 
     RowBox[{"vH", "+", 
      RowBox[{"Cross", "[", 
       RowBox[{"wST", ",", "rH2STM"}], "]"}]}]}], ";"}], "\n", 
   RowBox[{
    RowBox[{"vFTM", "=", 
     RowBox[{"vH", "+", 
      RowBox[{"Cross", "[", 
       RowBox[{"wFT", ",", "rH2FTM"}], "]"}]}]}], ";"}], "\n", 
   RowBox[{
    RowBox[{"vSK", "=", 
     RowBox[{"vH", "+", 
      RowBox[{"Cross", "[", 
       RowBox[{"wST", ",", "rH2SK"}], "]"}]}]}], ";"}], "\n", 
   RowBox[{
    RowBox[{"vFK", "=", 
     RowBox[{"vH", "+", 
      RowBox[{"Cross", "[", 
       RowBox[{"wFT", ",", "rH2FK"}], "]"}]}]}], ";"}], "\n", 
   RowBox[{
    RowBox[{"vSSM", "=", 
     RowBox[{"vSK", "+", 
      RowBox[{"Cross", "[", 
       RowBox[{"wSS", ",", "rSK2SSM"}], "]"}]}]}], ";"}], "\n", 
   RowBox[{
    RowBox[{"vFSM", "=", 
     RowBox[{"vFK", "+", 
      RowBox[{"Cross", "[", 
       RowBox[{"wFS", ",", "rFK2FSM"}], "]"}]}]}], ";"}], "\n", 
   RowBox[{
    RowBox[{"vSA", "=", 
     RowBox[{"vSK", "+", 
      RowBox[{"Cross", "[", 
       RowBox[{"wSS", ",", "rSK2SA"}], "]"}]}]}], ";"}], "\n", 
   RowBox[{
    RowBox[{"vFA", "=", 
     RowBox[{"vFK", "+", 
      RowBox[{"Cross", "[", 
       RowBox[{"wFS", ",", "rFK2FA"}], "]"}]}]}], ";"}], "\n", 
   RowBox[{
    RowBox[{"vSFM", "=", 
     RowBox[{"vSA", "+", 
      RowBox[{"Cross", "[", 
       RowBox[{"wSF", ",", "rSA2SFM"}], "]"}]}]}], ";"}], "\n", 
   RowBox[{
    RowBox[{"vFFM", "=", 
     RowBox[{"vFA", "+", 
      RowBox[{"Cross", "[", 
       RowBox[{"wFF", ",", "rFA2FFM"}], "]"}]}]}], ";"}], "\n"}]}]], "Input",
 CellChangeTimes->{{3.6737901829480357`*^9, 3.6737902938070354`*^9}, {
  3.673790337294036*^9, 3.6737903377010355`*^9}}],

Cell[BoxData[
 RowBox[{
  RowBox[{"(*", " ", 
   RowBox[{"Kinetic", " ", "Energy"}], " ", "*)"}], "\n", 
  RowBox[{
   RowBox[{
    RowBox[{"kH", "=", 
     RowBox[{
      RowBox[{"1", "/", "2"}], "*", "mb", "*", 
      RowBox[{"(", 
       RowBox[{"vH", ".", "vH"}], ")"}]}]}], ";"}], "\[IndentingNewLine]", 
   RowBox[{
    RowBox[{"kST", "=", 
     RowBox[{
      RowBox[{
       RowBox[{"1", "/", "2"}], "*", "mt", "*", 
       RowBox[{"(", 
        RowBox[{"vSTM", ".", "vSTM"}], ")"}]}], "+", 
      RowBox[{
       RowBox[{"1", "/", "2"}], "*", "Jt", "*", 
       RowBox[{"(", 
        RowBox[{"wST", ".", "wST"}], ")"}]}]}]}], ";"}], 
   "\[IndentingNewLine]", 
   RowBox[{
    RowBox[{"kFT", "=", 
     RowBox[{
      RowBox[{
       RowBox[{"1", "/", "2"}], "*", "mt", "*", 
       RowBox[{"(", 
        RowBox[{"vFTM", ".", "vFTM"}], ")"}]}], "+", 
      RowBox[{
       RowBox[{"1", "/", "2"}], "*", "Jt", "*", 
       RowBox[{"(", 
        RowBox[{"wFT", ".", "wFT"}], ")"}]}]}]}], ";"}], 
   "\[IndentingNewLine]", 
   RowBox[{
    RowBox[{"kSS", "=", 
     RowBox[{
      RowBox[{
       RowBox[{"1", "/", "2"}], "*", "ms", "*", 
       RowBox[{"(", 
        RowBox[{"vSSM", ".", "vSSM"}], ")"}]}], "+", 
      RowBox[{
       RowBox[{"1", "/", "2"}], "*", "Js", "*", 
       RowBox[{"(", 
        RowBox[{"wSS", ".", "wSS"}], ")"}]}]}]}], ";"}], 
   "\[IndentingNewLine]", 
   RowBox[{
    RowBox[{"kFS", "=", 
     RowBox[{
      RowBox[{
       RowBox[{"1", "/", "2"}], "*", "ms", "*", 
       RowBox[{"(", 
        RowBox[{"vFSM", ".", "vFSM"}], ")"}]}], "+", 
      RowBox[{
       RowBox[{"1", "/", "2"}], "*", "Js", "*", 
       RowBox[{"(", 
        RowBox[{"wFS", ".", "wFS"}], ")"}]}]}]}], ";"}], 
   "\[IndentingNewLine]", 
   RowBox[{
    RowBox[{"kSF", "=", 
     RowBox[{
      RowBox[{"1", "/", "2"}], "*", "mf", "*", 
      RowBox[{"(", 
       RowBox[{"vSFM", ".", "vSFM"}], ")"}]}]}], ";"}], "\[IndentingNewLine]", 
   RowBox[{
    RowBox[{"kFF", "=", 
     RowBox[{
      RowBox[{"1", "/", "2"}], "*", "mf", "*", 
      RowBox[{"(", 
       RowBox[{"vFFM", ".", "vFFM"}], ")"}]}]}], ";"}], "\[IndentingNewLine]", 
   RowBox[{
    RowBox[{"T", "=", 
     RowBox[{"CoefficientList", "[", 
      RowBox[{
       RowBox[{
       "kH", "+", "kST", "+", "kFT", "+", "kSS", "+", "kFS", "+", "kSF", "+", 
        "kFF"}], ",", "dqe"}], "]"}]}], ";"}]}]}]], "Input",
 CellChangeTimes->{{3.6737903078620358`*^9, 3.6737903143190355`*^9}, 
   3.673790350917036*^9, 3.673790777781036*^9, 3.6737915280100355`*^9}],

Cell[BoxData[{
 RowBox[{
  RowBox[{"d11", "=", 
   RowBox[{"FullSimplify", "[", 
    RowBox[{"2", "*", 
     RowBox[{"T", "[", 
      RowBox[{"[", 
       RowBox[{
       "3", ",", "1", ",", "1", ",", "1", ",", "1", ",", "1", ",", "1", ",", 
        "1"}], "]"}], "]"}]}], "]"}]}], ";"}], "\[IndentingNewLine]", 
 RowBox[{
  RowBox[{"d12", "=", 
   RowBox[{"FullSimplify", "[", 
    RowBox[{"T", "[", 
     RowBox[{"[", 
      RowBox[{
      "2", ",", "2", ",", "1", ",", "1", ",", "1", ",", "1", ",", "1", ",", 
       "1"}], "]"}], "]"}], "]"}]}], ";"}], "\[IndentingNewLine]", 
 RowBox[{
  RowBox[{"d13", "=", 
   RowBox[{"FullSimplify", "[", 
    RowBox[{"T", "[", 
     RowBox[{"[", 
      RowBox[{
      "2", ",", "1", ",", "2", ",", "1", ",", "1", ",", "1", ",", "1", ",", 
       "1"}], "]"}], "]"}], "]"}]}], ";"}], "\[IndentingNewLine]", 
 RowBox[{
  RowBox[{"d14", "=", 
   RowBox[{"FullSimplify", "[", 
    RowBox[{"T", "[", 
     RowBox[{"[", 
      RowBox[{
      "2", ",", "1", ",", "1", ",", "2", ",", "1", ",", "1", ",", "1", ",", 
       "1"}], "]"}], "]"}], "]"}]}], ";"}], "\[IndentingNewLine]", 
 RowBox[{
  RowBox[{"d15", "=", 
   RowBox[{"FullSimplify", "[", 
    RowBox[{"T", "[", 
     RowBox[{"[", 
      RowBox[{
      "2", ",", "1", ",", "1", ",", "1", ",", "2", ",", "1", ",", "1", ",", 
       "1"}], "]"}], "]"}], "]"}]}], ";"}], "\[IndentingNewLine]", 
 RowBox[{
  RowBox[{"d16", "=", 
   RowBox[{"FullSimplify", "[", 
    RowBox[{"T", "[", 
     RowBox[{"[", 
      RowBox[{
      "2", ",", "1", ",", "1", ",", "1", ",", "1", ",", "2", ",", "1", ",", 
       "1"}], "]"}], "]"}], "]"}]}], ";"}], "\[IndentingNewLine]", 
 RowBox[{
  RowBox[{"d17", "=", 
   RowBox[{"FullSimplify", "[", 
    RowBox[{"T", "[", 
     RowBox[{"[", 
      RowBox[{
      "2", ",", "1", ",", "1", ",", "1", ",", "1", ",", "1", ",", "2", ",", 
       "1"}], "]"}], "]"}], "]"}]}], ";"}], "\[IndentingNewLine]", 
 RowBox[{
  RowBox[{"d18", "=", 
   RowBox[{"FullSimplify", "[", 
    RowBox[{"T", "[", 
     RowBox[{"[", 
      RowBox[{
      "2", ",", "1", ",", "1", ",", "1", ",", "1", ",", "1", ",", "1", ",", 
       "2"}], "]"}], "]"}], "]"}]}], ";"}]}], "Input",
 CellChangeTimes->{{3.6737907406160355`*^9, 3.673790769276036*^9}}],

Cell[BoxData[{
 RowBox[{
  RowBox[{"d22", "=", 
   RowBox[{"FullSimplify", "[", 
    RowBox[{"2", "*", 
     RowBox[{"T", "[", 
      RowBox[{"[", 
       RowBox[{
       "1", ",", "3", ",", "1", ",", "1", ",", "1", ",", "1", ",", "1", ",", 
        "1"}], "]"}], "]"}]}], "]"}]}], ";"}], "\[IndentingNewLine]", 
 RowBox[{
  RowBox[{"d23", "=", 
   RowBox[{"FullSimplify", "[", 
    RowBox[{"T", "[", 
     RowBox[{"[", 
      RowBox[{
      "1", ",", "2", ",", "2", ",", "1", ",", "1", ",", "1", ",", "1", ",", 
       "1"}], "]"}], "]"}], "]"}]}], ";"}], "\[IndentingNewLine]", 
 RowBox[{
  RowBox[{"d24", "=", 
   RowBox[{"FullSimplify", "[", 
    RowBox[{"T", "[", 
     RowBox[{"[", 
      RowBox[{
      "1", ",", "2", ",", "1", ",", "2", ",", "1", ",", "1", ",", "1", ",", 
       "1"}], "]"}], "]"}], "]"}]}], ";"}], "\[IndentingNewLine]", 
 RowBox[{
  RowBox[{"d25", "=", 
   RowBox[{"FullSimplify", "[", 
    RowBox[{"T", "[", 
     RowBox[{"[", 
      RowBox[{
      "1", ",", "2", ",", "1", ",", "1", ",", "2", ",", "1", ",", "1", ",", 
       "1"}], "]"}], "]"}], "]"}]}], ";"}], "\[IndentingNewLine]", 
 RowBox[{
  RowBox[{"d26", "=", 
   RowBox[{"FullSimplify", "[", 
    RowBox[{"T", "[", 
     RowBox[{"[", 
      RowBox[{
      "1", ",", "2", ",", "1", ",", "1", ",", "1", ",", "2", ",", "1", ",", 
       "1"}], "]"}], "]"}], "]"}]}], ";"}], "\[IndentingNewLine]", 
 RowBox[{
  RowBox[{"d27", "=", 
   RowBox[{"FullSimplify", "[", 
    RowBox[{"T", "[", 
     RowBox[{"[", 
      RowBox[{
      "1", ",", "2", ",", "1", ",", "1", ",", "1", ",", "1", ",", "2", ",", 
       "1"}], "]"}], "]"}], "]"}]}], ";"}], "\[IndentingNewLine]", 
 RowBox[{
  RowBox[{"d28", "=", 
   RowBox[{"FullSimplify", "[", 
    RowBox[{"T", "[", 
     RowBox[{"[", 
      RowBox[{
      "1", ",", "2", ",", "1", ",", "1", ",", "1", ",", "1", ",", "1", ",", 
       "2"}], "]"}], "]"}], "]"}]}], ";"}]}], "Input",
 CellChangeTimes->{{3.673790793684036*^9, 3.673790836417036*^9}}],

Cell[BoxData[{
 RowBox[{
  RowBox[{"d33", "=", 
   RowBox[{"FullSimplify", "[", 
    RowBox[{"2", "*", 
     RowBox[{"T", "[", 
      RowBox[{"[", 
       RowBox[{
       "1", ",", "1", ",", "3", ",", "1", ",", "1", ",", "1", ",", "1", ",", 
        "1"}], "]"}], "]"}]}], "]"}]}], ";"}], "\[IndentingNewLine]", 
 RowBox[{
  RowBox[{"d34", "=", 
   RowBox[{"FullSimplify", "[", 
    RowBox[{"T", "[", 
     RowBox[{"[", 
      RowBox[{
      "1", ",", "1", ",", "2", ",", "2", ",", "1", ",", "1", ",", "1", ",", 
       "1"}], "]"}], "]"}], "]"}]}], ";"}], "\[IndentingNewLine]", 
 RowBox[{
  RowBox[{"d35", "=", 
   RowBox[{"FullSimplify", "[", 
    RowBox[{"T", "[", 
     RowBox[{"[", 
      RowBox[{
      "1", ",", "1", ",", "2", ",", "1", ",", "2", ",", "1", ",", "1", ",", 
       "1"}], "]"}], "]"}], "]"}]}], ";"}], "\[IndentingNewLine]", 
 RowBox[{
  RowBox[{"d36", "=", 
   RowBox[{"FullSimplify", "[", 
    RowBox[{"T", "[", 
     RowBox[{"[", 
      RowBox[{
      "1", ",", "1", ",", "2", ",", "1", ",", "1", ",", "2", ",", "1", ",", 
       "1"}], "]"}], "]"}], "]"}]}], ";"}], "\[IndentingNewLine]", 
 RowBox[{
  RowBox[{"d37", "=", 
   RowBox[{"FullSimplify", "[", 
    RowBox[{"T", "[", 
     RowBox[{"[", 
      RowBox[{
      "1", ",", "1", ",", "2", ",", "1", ",", "1", ",", "1", ",", "2", ",", 
       "1"}], "]"}], "]"}], "]"}]}], ";"}], "\[IndentingNewLine]", 
 RowBox[{
  RowBox[{"d38", "=", 
   RowBox[{"FullSimplify", "[", 
    RowBox[{"T", "[", 
     RowBox[{"[", 
      RowBox[{
      "1", ",", "1", ",", "2", ",", "1", ",", "1", ",", "1", ",", "1", ",", 
       "2"}], "]"}], "]"}], "]"}]}], ";"}]}], "Input",
 CellChangeTimes->{{3.673790848521036*^9, 3.673790889598036*^9}}],

Cell[BoxData[{
 RowBox[{
  RowBox[{"d44", "=", 
   RowBox[{"FullSimplify", "[", 
    RowBox[{"2", "*", 
     RowBox[{"T", "[", 
      RowBox[{"[", 
       RowBox[{
       "1", ",", "1", ",", "1", ",", "3", ",", "1", ",", "1", ",", "1", ",", 
        "1"}], "]"}], "]"}]}], "]"}]}], ";"}], "\[IndentingNewLine]", 
 RowBox[{
  RowBox[{"d45", "=", 
   RowBox[{"FullSimplify", "[", 
    RowBox[{"T", "[", 
     RowBox[{"[", 
      RowBox[{
      "1", ",", "1", ",", "1", ",", "2", ",", "2", ",", "1", ",", "1", ",", 
       "1"}], "]"}], "]"}], "]"}]}], ";"}], "\[IndentingNewLine]", 
 RowBox[{
  RowBox[{"d46", "=", 
   RowBox[{"FullSimplify", "[", 
    RowBox[{"T", "[", 
     RowBox[{"[", 
      RowBox[{
      "1", ",", "1", ",", "1", ",", "2", ",", "1", ",", "2", ",", "1", ",", 
       "1"}], "]"}], "]"}], "]"}]}], ";"}], "\[IndentingNewLine]", 
 RowBox[{
  RowBox[{"d47", "=", 
   RowBox[{"FullSimplify", "[", 
    RowBox[{"T", "[", 
     RowBox[{"[", 
      RowBox[{
      "1", ",", "1", ",", "1", ",", "2", ",", "1", ",", "1", ",", "2", ",", 
       "1"}], "]"}], "]"}], "]"}]}], ";"}], "\[IndentingNewLine]", 
 RowBox[{
  RowBox[{"d48", "=", 
   RowBox[{"FullSimplify", "[", 
    RowBox[{"T", "[", 
     RowBox[{"[", 
      RowBox[{
      "1", ",", "1", ",", "1", ",", "2", ",", "1", ",", "1", ",", "1", ",", 
       "2"}], "]"}], "]"}], "]"}]}], ";"}]}], "Input",
 CellChangeTimes->{{3.6737908993100357`*^9, 3.6737909394750357`*^9}}],

Cell[BoxData[{
 RowBox[{
  RowBox[{"d55", "=", 
   RowBox[{"FullSimplify", "[", 
    RowBox[{"2", "*", 
     RowBox[{"T", "[", 
      RowBox[{"[", 
       RowBox[{
       "1", ",", "1", ",", "1", ",", "1", ",", "3", ",", "1", ",", "1", ",", 
        "1"}], "]"}], "]"}]}], "]"}]}], ";"}], "\[IndentingNewLine]", 
 RowBox[{
  RowBox[{"d56", "=", 
   RowBox[{"FullSimplify", "[", 
    RowBox[{"T", "[", 
     RowBox[{"[", 
      RowBox[{
      "1", ",", "1", ",", "1", ",", "1", ",", "2", ",", "2", ",", "1", ",", 
       "1"}], "]"}], "]"}], "]"}]}], ";"}], "\[IndentingNewLine]", 
 RowBox[{
  RowBox[{"d57", "=", 
   RowBox[{"FullSimplify", "[", 
    RowBox[{"T", "[", 
     RowBox[{"[", 
      RowBox[{
      "1", ",", "1", ",", "1", ",", "1", ",", "2", ",", "1", ",", "2", ",", 
       "1"}], "]"}], "]"}], "]"}]}], ";"}], "\[IndentingNewLine]", 
 RowBox[{
  RowBox[{"d58", "=", 
   RowBox[{"FullSimplify", "[", 
    RowBox[{"T", "[", 
     RowBox[{"[", 
      RowBox[{
      "1", ",", "1", ",", "1", ",", "1", ",", "2", ",", "1", ",", "1", ",", 
       "2"}], "]"}], "]"}], "]"}]}], ";"}]}], "Input",
 CellChangeTimes->{{3.673790945532036*^9, 3.6737909623380356`*^9}}],

Cell[BoxData[{
 RowBox[{
  RowBox[{"d66", "=", 
   RowBox[{"FullSimplify", "[", 
    RowBox[{"2", "*", 
     RowBox[{"T", "[", 
      RowBox[{"[", 
       RowBox[{
       "1", ",", "1", ",", "1", ",", "1", ",", "1", ",", "3", ",", "1", ",", 
        "1"}], "]"}], "]"}]}], "]"}]}], ";"}], "\[IndentingNewLine]", 
 RowBox[{
  RowBox[{"d67", "=", 
   RowBox[{"FullSimplify", "[", 
    RowBox[{"T", "[", 
     RowBox[{"[", 
      RowBox[{
      "1", ",", "1", ",", "1", ",", "1", ",", "1", ",", "2", ",", "2", ",", 
       "1"}], "]"}], "]"}], "]"}]}], ";"}], "\[IndentingNewLine]", 
 RowBox[{
  RowBox[{"d68", "=", 
   RowBox[{"FullSimplify", "[", 
    RowBox[{"T", "[", 
     RowBox[{"[", 
      RowBox[{
      "1", ",", "1", ",", "1", ",", "1", ",", "1", ",", "2", ",", "1", ",", 
       "2"}], "]"}], "]"}], "]"}]}], ";"}]}], "Input",
 CellChangeTimes->{{3.6737909696260357`*^9, 3.6737909861610355`*^9}}],

Cell[BoxData[{
 RowBox[{
  RowBox[{"d77", "=", 
   RowBox[{"FullSimplify", "[", 
    RowBox[{"2", "*", 
     RowBox[{"T", "[", 
      RowBox[{"[", 
       RowBox[{
       "1", ",", "1", ",", "1", ",", "1", ",", "1", ",", "1", ",", "3", ",", 
        "1"}], "]"}], "]"}]}], "]"}]}], ";"}], "\[IndentingNewLine]", 
 RowBox[{
  RowBox[{"d78", "=", 
   RowBox[{"FullSimplify", "[", 
    RowBox[{"T", "[", 
     RowBox[{"[", 
      RowBox[{
      "1", ",", "1", ",", "1", ",", "1", ",", "1", ",", "1", ",", "2", ",", 
       "2"}], "]"}], "]"}], "]"}]}], ";"}], "\[IndentingNewLine]", 
 RowBox[{
  RowBox[{"d88", "=", 
   RowBox[{"FullSimplify", "[", 
    RowBox[{"2", "*", 
     RowBox[{"T", "[", 
      RowBox[{"[", 
       RowBox[{
       "1", ",", "1", ",", "1", ",", "1", ",", "1", ",", "1", ",", "1", ",", 
        "3"}], "]"}], "]"}]}], "]"}]}], ";"}]}], "Input",
 CellChangeTimes->{{3.673790996993036*^9, 3.673791024582036*^9}}],

Cell[CellGroupData[{

Cell[BoxData["d88"], "Input",
 CellChangeTimes->{{3.6737917485030355`*^9, 3.6737917492770357`*^9}}],

Cell[BoxData[
 RowBox[{"mb", "+", 
  RowBox[{"2", " ", 
   RowBox[{"(", 
    RowBox[{"mf", "+", "ms", "+", "mt"}], ")"}]}]}]], "Output",
 CellChangeTimes->{3.673791750202036*^9, 3.7035161938584623`*^9}]
}, Open  ]],

Cell[BoxData[
 RowBox[{
  RowBox[{"dMat", "=", 
   RowBox[{"{", 
    RowBox[{
     RowBox[{"{", 
      RowBox[{
      "d11", ",", "d12", ",", "d13", ",", "d14", ",", "d15", ",", "d16", ",", 
       "d17", ",", "d18"}], "}"}], ",", 
     RowBox[{"{", 
      RowBox[{
      "d12", ",", "d22", ",", "d23", ",", "d24", ",", "d25", ",", "d26", ",", 
       "d27", ",", "d28"}], "}"}], ",", 
     RowBox[{"{", 
      RowBox[{
      "d13", ",", "d23", ",", "d33", ",", "d34", ",", "d35", ",", "d36", ",", 
       "d37", ",", "d38"}], "}"}], ",", 
     RowBox[{"{", 
      RowBox[{
      "d14", ",", "d24", ",", "d34", ",", "d44", ",", "d45", ",", "d46", ",", 
       "d47", ",", "d48"}], "}"}], ",", 
     RowBox[{"{", 
      RowBox[{
      "d15", ",", "d25", ",", "d35", ",", "d45", ",", "d55", ",", "d56", ",", 
       "d57", ",", "d58"}], "}"}], ",", 
     RowBox[{"{", 
      RowBox[{
      "d16", ",", "d26", ",", "d36", ",", "d46", ",", "d56", ",", "d66", ",", 
       "d67", ",", "d68"}], "}"}], ",", 
     RowBox[{"{", 
      RowBox[{
      "d17", ",", "d27", ",", "d37", ",", "d47", ",", "d57", ",", "d67", ",", 
       "d77", ",", "d78"}], "}"}], ",", 
     RowBox[{"{", 
      RowBox[{
      "d18", ",", "d28", ",", "d38", ",", "d48", ",", "d58", ",", "d68", ",", 
       "d78", ",", "d88"}], "}"}]}], "}"}]}], ";"}]], "Input",
 CellChangeTimes->{{3.6737910371260357`*^9, 3.673791114561036*^9}, {
  3.6737917845480356`*^9, 3.6737917851650357`*^9}, {3.673791821443036*^9, 
  3.6737918214810357`*^9}}],

Cell[CellGroupData[{

Cell[BoxData[
 RowBox[{"If", "[", 
  RowBox[{
   RowBox[{
    RowBox[{"Collect", "[", 
     RowBox[{
      RowBox[{"Simplify", "[", 
       RowBox[{"Collect", "[", 
        RowBox[{
         RowBox[{"Expand", "[", 
          RowBox[{
          "kH", "+", "kST", "+", "kFT", "+", "kSS", "+", "kFS", "+", "kSF", 
           "+", "kFF", "-", 
           RowBox[{
            RowBox[{"1", "/", "2"}], "*", 
            RowBox[{"dqe", ".", "dMat", ".", "dqe"}]}]}], "]"}], ",", "dqe"}],
         "]"}], "]"}], ",", "dqe"}], "]"}], "\[Equal]", "0"}], ",", 
   "\"\<Correct\>\"", ",", "\"\<Incorrect\>\"", ",", "\"\<Huh\>\""}], 
  "]"}]], "Input",
 CellChangeTimes->{{3.673791557792036*^9, 3.673791562656036*^9}}],

Cell[BoxData["\<\"Correct\"\>"], "Output",
 CellChangeTimes->{{3.6737915609680357`*^9, 3.6737915649180355`*^9}, 
   3.6737917891490355`*^9, 3.673791824919036*^9, 3.7035161996650424`*^9}]
}, Open  ]],

Cell[CellGroupData[{

Cell[BoxData[
 RowBox[{"CForm", "[", "d11", "]"}]], "Input"],

Cell["\<\
2*(Js + Jt + (Power(cf7x,2) + Power(cf7y,2) + Power(Ls,2) + Power(Lt,2))*mf + \
Power(cs,2)*ms + Power(Lt,2)*ms + Power(ct,2)*mt + 
     Lt*(Ls*mf + cs*ms)*Cos(q3) + Lt*(Ls*mf + cs*ms)*Cos(q4) + 
     mf*(cf7x*Ls*Cos(q5) + cf7x*Lt*Cos(q3 + q5) + cf7x*Ls*Cos(q6) + \
cf7x*Lt*Cos(q4 + q6) + cf7y*Ls*Sin(q5) + cf7y*Lt*Sin(q3 + q5) + 
        cf7y*Ls*Sin(q6) + cf7y*Lt*Sin(q4 + q6)))\
\>", "Output",
 CellChangeTimes->{3.6737930985880356`*^9, 3.7035162019812737`*^9}]
}, Open  ]],

Cell[CellGroupData[{

Cell[BoxData[
 RowBox[{"CForm", "[", "d12", "]"}]], "Input",
 CellChangeTimes->{{3.6737911351610355`*^9, 3.673791135248036*^9}}],

Cell["\<\
Js + Jt + (Power(cf7x,2) + Power(cf7y,2) + Power(Ls,2) + Power(Lt,2))*mf + \
Power(cs,2)*ms + Power(Lt,2)*ms + Power(ct,2)*mt + 
   2*Lt*(Ls*mf + cs*ms)*Cos(q4) + 2*mf*(cf7x*Ls*Cos(q6) + cf7x*Lt*Cos(q4 + \
q6) + cf7y*Ls*Sin(q6) + cf7y*Lt*Sin(q4 + q6))\
\>", "Output",
 CellChangeTimes->{3.673793106472036*^9, 3.7035162236884446`*^9}]
}, Open  ]],

Cell[CellGroupData[{

Cell[BoxData[
 RowBox[{"CForm", "[", "d13", "]"}]], "Input",
 CellChangeTimes->{{3.673791137288036*^9, 3.673791137384036*^9}}],

Cell["\<\
Js + (Power(cf7x,2) + Power(cf7y,2) + Power(Ls,2))*mf + Power(cs,2)*ms + \
Lt*(Ls*mf + cs*ms)*Cos(q3) + 
   mf*(2*cf7x*Ls*Cos(q5) + cf7x*Lt*Cos(q3 + q5) + 2*cf7y*Ls*Sin(q5) + \
cf7y*Lt*Sin(q3 + q5))\
\>", "Output",
 CellChangeTimes->{3.673793114844036*^9, 3.7035162324683228`*^9}]
}, Open  ]],

Cell[CellGroupData[{

Cell[BoxData[
 RowBox[{"CForm", "[", "d14", "]"}]], "Input",
 CellChangeTimes->{{3.6737911394480357`*^9, 3.6737911401280355`*^9}}],

Cell["\<\
Js + (Power(cf7x,2) + Power(cf7y,2) + Power(Ls,2))*mf + Power(cs,2)*ms + \
Lt*(Ls*mf + cs*ms)*Cos(q4) + 
   mf*(2*cf7x*Ls*Cos(q6) + cf7x*Lt*Cos(q4 + q6) + 2*cf7y*Ls*Sin(q6) + \
cf7y*Lt*Sin(q4 + q6))\
\>", "Output",
 CellChangeTimes->{3.6737931227770357`*^9, 3.7035162415562315`*^9}]
}, Open  ]],

Cell[CellGroupData[{

Cell[BoxData[
 RowBox[{"CForm", "[", "d15", "]"}]], "Input",
 CellChangeTimes->{{3.6737911422640357`*^9, 3.673791142351036*^9}}],

Cell["\<\
mf*(Power(cf7x,2) + Power(cf7y,2) + cf7x*Ls*Cos(q5) + cf7x*Lt*Cos(q3 + q5) + \
cf7y*Ls*Sin(q5) + cf7y*Lt*Sin(q3 + q5))\
\>", "Output",
 CellChangeTimes->{3.673793130873036*^9, 3.7035162497020454`*^9}]
}, Open  ]],

Cell[CellGroupData[{

Cell[BoxData[
 RowBox[{"CForm", "[", "d16", "]"}]], "Input",
 CellChangeTimes->{{3.673791144447036*^9, 3.6737911445270357`*^9}}],

Cell["\<\
mf*(Power(cf7x,2) + Power(cf7y,2) + cf7x*Ls*Cos(q6) + cf7x*Lt*Cos(q4 + q6) + \
cf7y*Ls*Sin(q6) + cf7y*Lt*Sin(q4 + q6))\
\>", "Output",
 CellChangeTimes->{3.673793139781036*^9, 3.7035162587419496`*^9}]
}, Open  ]],

Cell[CellGroupData[{

Cell[BoxData[
 RowBox[{"CForm", "[", "d17", "]"}]], "Input",
 CellChangeTimes->{{3.6737911464550357`*^9, 3.6737911465670357`*^9}}],

Cell["\<\
(Lt*(mf + ms) + ct*mt)*Cos(q1) + (Lt*(mf + ms) + ct*mt)*Cos(q1 + q2) + \
Ls*mf*Cos(q1 + q3) + cs*ms*Cos(q1 + q3) + 
   Ls*mf*Cos(q1 + q2 + q4) + cs*ms*Cos(q1 + q2 + q4) + cf7x*mf*Cos(q1 + q3 + \
q5) + cf7x*mf*Cos(q1 + q2 + q4 + q6) + 
   cf7y*mf*Sin(q1 + q3 + q5) + cf7y*mf*Sin(q1 + q2 + q4 + q6)\
\>", "Output",
 CellChangeTimes->{3.6737931481750355`*^9, 3.7035162665827336`*^9}]
}, Open  ]],

Cell[CellGroupData[{

Cell[BoxData[
 RowBox[{"CForm", "[", "d18", "]"}]], "Input",
 CellChangeTimes->{{3.6737911485030355`*^9, 3.6737911486470356`*^9}}],

Cell["\<\
-(cf7y*mf*Cos(q1 + q3 + q5)) - cf7y*mf*Cos(q1 + q2 + q4 + q6) + Lt*mf*Sin(q1) \
+ Lt*ms*Sin(q1) + ct*mt*Sin(q1) + Lt*mf*Sin(q1 + q2) + 
   Lt*ms*Sin(q1 + q2) + ct*mt*Sin(q1 + q2) + Ls*mf*Sin(q1 + q3) + \
cs*ms*Sin(q1 + q3) + Ls*mf*Sin(q1 + q2 + q4) + 
   cs*ms*Sin(q1 + q2 + q4) + cf7x*mf*Sin(q1 + q3 + q5) + cf7x*mf*Sin(q1 + q2 \
+ q4 + q6)\
\>", "Output",
 CellChangeTimes->{3.673793156785036*^9, 3.70351627504858*^9}]
}, Open  ]],

Cell[CellGroupData[{

Cell[BoxData[
 RowBox[{"CForm", "[", "d22", "]"}]], "Input",
 CellChangeTimes->{{3.6737911524080358`*^9, 3.6737911533990355`*^9}}],

Cell["\<\
Js + Jt + (Power(cf7x,2) + Power(cf7y,2) + Power(Ls,2) + Power(Lt,2))*mf + \
Power(cs,2)*ms + Power(Lt,2)*ms + Power(ct,2)*mt + 
   2*Lt*(Ls*mf + cs*ms)*Cos(q4) + 2*mf*(cf7x*Ls*Cos(q6) + cf7x*Lt*Cos(q4 + \
q6) + cf7y*Ls*Sin(q6) + cf7y*Lt*Sin(q4 + q6))\
\>", "Output",
 CellChangeTimes->{3.673793166181036*^9, 3.7035162883459096`*^9}]
}, Open  ]],

Cell[CellGroupData[{

Cell[BoxData[
 RowBox[{"CForm", "[", "d23", "]"}]], "Input",
 CellChangeTimes->{{3.673791159238036*^9, 3.6737911593660355`*^9}}],

Cell["0", "Output",
 CellChangeTimes->{3.6737931749410357`*^9, 3.703516296331708*^9}]
}, Open  ]],

Cell[CellGroupData[{

Cell[BoxData[
 RowBox[{"CForm", "[", "d24", "]"}]], "Input",
 CellChangeTimes->{{3.673791161207036*^9, 3.673791161294036*^9}}],

Cell["\<\
Js + (Power(cf7x,2) + Power(cf7y,2) + Power(Ls,2))*mf + Power(cs,2)*ms + \
Lt*(Ls*mf + cs*ms)*Cos(q4) + 
   mf*(2*cf7x*Ls*Cos(q6) + cf7x*Lt*Cos(q4 + q6) + 2*cf7y*Ls*Sin(q6) + \
cf7y*Lt*Sin(q4 + q6))\
\>", "Output",
 CellChangeTimes->{3.6737931861070356`*^9, 3.703516297878863*^9}]
}, Open  ]],

Cell[CellGroupData[{

Cell[BoxData[
 RowBox[{"CForm", "[", "d25", "]"}]], "Input",
 CellChangeTimes->{{3.673791163351036*^9, 3.6737911634300356`*^9}}],

Cell["0", "Output",
 CellChangeTimes->{3.6737931940140357`*^9, 3.703516306281703*^9}]
}, Open  ]],

Cell[CellGroupData[{

Cell[BoxData[
 RowBox[{"CForm", "[", "d26", "]"}]], "Input",
 CellChangeTimes->{{3.673791165271036*^9, 3.673791165358036*^9}}],

Cell["\<\
mf*(Power(cf7x,2) + Power(cf7y,2) + cf7x*Ls*Cos(q6) + cf7x*Lt*Cos(q4 + q6) + \
cf7y*Ls*Sin(q6) + cf7y*Lt*Sin(q4 + q6))\
\>", "Output",
 CellChangeTimes->{3.673793200157036*^9, 3.703516307662841*^9}]
}, Open  ]],

Cell[CellGroupData[{

Cell[BoxData[
 RowBox[{"CForm", "[", "d27", "]"}]], "Input",
 CellChangeTimes->{{3.673791167174036*^9, 3.6737911672860355`*^9}}],

Cell["\<\
(Lt*(mf + ms) + ct*mt)*Cos(q1 + q2) + (Ls*mf + cs*ms)*Cos(q1 + q2 + q4) + 
   mf*(cf7x*Cos(q1 + q2 + q4 + q6) + cf7y*Sin(q1 + q2 + q4 + q6))\
\>", "Output",
 CellChangeTimes->{3.673793208092036*^9, 3.7035163162607007`*^9}]
}, Open  ]],

Cell[CellGroupData[{

Cell[BoxData[
 RowBox[{"CForm", "[", "d28", "]"}]], "Input",
 CellChangeTimes->{{3.6737911689910355`*^9, 3.673791169414036*^9}}],

Cell["\<\
-(cf7y*mf*Cos(q1 + q2 + q4 + q6)) + (Lt*(mf + ms) + ct*mt)*Sin(q1 + q2) + \
(Ls*mf + cs*ms)*Sin(q1 + q2 + q4) + 
   cf7x*mf*Sin(q1 + q2 + q4 + q6)\
\>", "Output",
 CellChangeTimes->{3.673793216228036*^9, 3.703516324859561*^9}]
}, Open  ]],

Cell[CellGroupData[{

Cell[BoxData[
 RowBox[{"CForm", "[", "d33", "]"}]], "Input",
 CellChangeTimes->{{3.6737911721820354`*^9, 3.6737911732860355`*^9}}],

Cell["\<\
Js + (Power(cf7x,2) + Power(cf7y,2) + Power(Ls,2))*mf + Power(cs,2)*ms + \
2*Ls*mf*(cf7x*Cos(q5) + cf7y*Sin(q5))\
\>", "Output",
 CellChangeTimes->{3.673793226835036*^9, 3.7035163342485*^9}]
}, Open  ]],

Cell[CellGroupData[{

Cell[BoxData[
 RowBox[{"CForm", "[", "d34", "]"}]], "Input",
 CellChangeTimes->{{3.673791178230036*^9, 3.673791178309036*^9}}],

Cell["0", "Output",
 CellChangeTimes->{3.6737932354180355`*^9, 3.703516341617236*^9}]
}, Open  ]],

Cell[CellGroupData[{

Cell[BoxData[
 RowBox[{"CForm", "[", "d35", "]"}]], "Input",
 CellChangeTimes->{{3.673791179910036*^9, 3.6737911800530357`*^9}}],

Cell["\<\
mf*(Power(cf7x,2) + Power(cf7y,2) + cf7x*Ls*Cos(q5) + cf7y*Ls*Sin(q5))\
\>", "Output",
 CellChangeTimes->{3.673793238367036*^9, 3.703516342915366*^9}]
}, Open  ]],

Cell[CellGroupData[{

Cell[BoxData[
 RowBox[{"CForm", "[", "d36", "]"}]], "Input",
 CellChangeTimes->{{3.673791181822036*^9, 3.673791181901036*^9}}],

Cell["0", "Output",
 CellChangeTimes->{3.673793246306036*^9, 3.7035163550805826`*^9}]
}, Open  ]],

Cell[CellGroupData[{

Cell[BoxData[
 RowBox[{"CForm", "[", "d37", "]"}]], "Input",
 CellChangeTimes->{{3.6737911835810356`*^9, 3.673791183717036*^9}}],

Cell["\<\
(Ls*mf + cs*ms)*Cos(q1 + q3) + mf*(cf7x*Cos(q1 + q3 + q5) + cf7y*Sin(q1 + q3 \
+ q5))\
\>", "Output",
 CellChangeTimes->{3.6737932484810357`*^9, 3.7035163576108356`*^9}]
}, Open  ]],

Cell[CellGroupData[{

Cell[BoxData[
 RowBox[{"CForm", "[", "d38", "]"}]], "Input",
 CellChangeTimes->{{3.6737911856210356`*^9, 3.673791185677036*^9}}],

Cell["\<\
-(cf7y*mf*Cos(q1 + q3 + q5)) + (Ls*mf + cs*ms)*Sin(q1 + q3) + cf7x*mf*Sin(q1 \
+ q3 + q5)\
\>", "Output",
 CellChangeTimes->{3.673793265393036*^9, 3.703516365465621*^9}]
}, Open  ]],

Cell[CellGroupData[{

Cell[BoxData[
 RowBox[{"CForm", "[", "d44", "]"}]], "Input",
 CellChangeTimes->{{3.6737911877410355`*^9, 3.6737911887970357`*^9}}],

Cell["\<\
Js + (Power(cf7x,2) + Power(cf7y,2) + Power(Ls,2))*mf + Power(cs,2)*ms + \
2*Ls*mf*(cf7x*Cos(q6) + cf7y*Sin(q6))\
\>", "Output",
 CellChangeTimes->{3.6737932772080355`*^9, 3.703516376291703*^9}]
}, Open  ]],

Cell[CellGroupData[{

Cell[BoxData[
 RowBox[{"CForm", "[", "d45", "]"}]], "Input",
 CellChangeTimes->{{3.673791193677036*^9, 3.673791193756036*^9}}],

Cell["0", "Output",
 CellChangeTimes->{3.6737932863990355`*^9, 3.703516387177792*^9}]
}, Open  ]],

Cell[CellGroupData[{

Cell[BoxData[
 RowBox[{"CForm", "[", "d46", "]"}]], "Input",
 CellChangeTimes->{{3.673791195373036*^9, 3.673791195460036*^9}}],

Cell["\<\
mf*(Power(cf7x,2) + Power(cf7y,2) + cf7x*Ls*Cos(q6) + cf7y*Ls*Sin(q6))\
\>", "Output",
 CellChangeTimes->{3.673793288821036*^9, 3.7035163885939336`*^9}]
}, Open  ]],

Cell[CellGroupData[{

Cell[BoxData[
 RowBox[{"CForm", "[", "d47", "]"}]], "Input",
 CellChangeTimes->{{3.6737911980200357`*^9, 3.673791198228036*^9}}],

Cell["\<\
(Ls*mf + cs*ms)*Cos(q1 + q2 + q4) + mf*(cf7x*Cos(q1 + q2 + q4 + q6) + \
cf7y*Sin(q1 + q2 + q4 + q6))\
\>", "Output",
 CellChangeTimes->{3.673793298398036*^9, 3.7035163978028545`*^9}]
}, Open  ]],

Cell[CellGroupData[{

Cell[BoxData[
 RowBox[{"CForm", "[", "d48", "]"}]], "Input",
 CellChangeTimes->{{3.6737912005730357`*^9, 3.6737912006520357`*^9}}],

Cell["\<\
-(cf7y*mf*Cos(q1 + q2 + q4 + q6)) + (Ls*mf + cs*ms)*Sin(q1 + q2 + q4) + \
cf7x*mf*Sin(q1 + q2 + q4 + q6)\
\>", "Output",
 CellChangeTimes->{3.673793307117036*^9, 3.7035164072377977`*^9}]
}, Open  ]],

Cell[CellGroupData[{

Cell[BoxData[
 RowBox[{"CForm", "[", "d55", "]"}]], "Input",
 CellChangeTimes->{{3.673791202837036*^9, 3.673791203860036*^9}}],

Cell["(Power(cf7x,2) + Power(cf7y,2))*mf", "Output",
 CellChangeTimes->{3.6737933186260357`*^9, 3.7035164161756916`*^9}]
}, Open  ]],

Cell[CellGroupData[{

Cell[BoxData[
 RowBox[{"CForm", "[", "d56", "]"}]], "Input",
 CellChangeTimes->{{3.673791208485036*^9, 3.673791208556036*^9}}],

Cell["0", "Output",
 CellChangeTimes->{3.673793327749036*^9, 3.7035164243075047`*^9}]
}, Open  ]],

Cell[CellGroupData[{

Cell[BoxData[
 RowBox[{"CForm", "[", "d57", "]"}]], "Input",
 CellChangeTimes->{{3.673791209980036*^9, 3.673791213660036*^9}}],

Cell["mf*(cf7x*Cos(q1 + q3 + q5) + cf7y*Sin(q1 + q3 + q5))", "Output",
 CellChangeTimes->{3.6737933305670357`*^9, 3.703516425491623*^9}]
}, Open  ]],

Cell[CellGroupData[{

Cell[BoxData[
 RowBox[{"CForm", "[", "d58", "]"}]], "Input",
 CellChangeTimes->{{3.6737912167320356`*^9, 3.6737912173950357`*^9}}],

Cell["-(cf7y*mf*Cos(q1 + q3 + q5)) + cf7x*mf*Sin(q1 + q3 + q5)", "Output",
 CellChangeTimes->{3.673793340749036*^9, 3.703516436173691*^9}]
}, Open  ]],

Cell[CellGroupData[{

Cell[BoxData[
 RowBox[{"CForm", "[", "d66", "]"}]], "Input",
 CellChangeTimes->{{3.673791313334036*^9, 3.6737913145500355`*^9}}],

Cell["(Power(cf7x,2) + Power(cf7y,2))*mf", "Output",
 CellChangeTimes->{3.6737933504280357`*^9, 3.7035164453146048`*^9}]
}, Open  ]],

Cell[CellGroupData[{

Cell[BoxData[
 RowBox[{"CForm", "[", "d67", "]"}]], "Input",
 CellChangeTimes->{{3.673791319414036*^9, 3.673791320030036*^9}}],

Cell["\<\
mf*(cf7x*Cos(q1 + q2 + q4 + q6) + cf7y*Sin(q1 + q2 + q4 + q6))\
\>", "Output",
 CellChangeTimes->{3.673793360839036*^9, 3.703516454833557*^9}]
}, Open  ]],

Cell[CellGroupData[{

Cell[BoxData[
 RowBox[{"CForm", "[", "d68", "]"}]], "Input",
 CellChangeTimes->{{3.6737913221660357`*^9, 3.6737913226780357`*^9}}],

Cell["\<\
-(cf7y*mf*Cos(q1 + q2 + q4 + q6)) + cf7x*mf*Sin(q1 + q2 + q4 + q6)\
\>", "Output",
 CellChangeTimes->{3.6737933686520357`*^9, 3.703516462704344*^9}]
}, Open  ]],

Cell[CellGroupData[{

Cell[BoxData[
 RowBox[{"CForm", "[", "d77", "]"}]], "Input",
 CellChangeTimes->{{3.673791325406036*^9, 3.673791326325036*^9}}],

Cell["mb + 2*(mf + ms + mt)", "Output",
 CellChangeTimes->{3.673793379795036*^9, 3.703516473639437*^9}]
}, Open  ]],

Cell[CellGroupData[{

Cell[BoxData[
 RowBox[{"CForm", "[", "d78", "]"}]], "Input",
 CellChangeTimes->{{3.6737913283500357`*^9, 3.673791329421036*^9}}],

Cell["0", "Output",
 CellChangeTimes->{3.6737933877700357`*^9, 3.703516475519625*^9}]
}, Open  ]],

Cell[CellGroupData[{

Cell[BoxData[
 RowBox[{"CForm", "[", "d88", "]"}]], "Input",
 CellChangeTimes->{{3.6737913310690355`*^9, 3.673791332005036*^9}}],

Cell["mb + 2*(mf + ms + mt)", "Output",
 CellChangeTimes->{3.6737933948710356`*^9, 3.7035164768707604`*^9}]
}, Open  ]],

Cell[BoxData[
 RowBox[{
  RowBox[{"(*", " ", 
   RowBox[{
    RowBox[{
     RowBox[{"Double", " ", "Support"}], " ", "-", " ", 
     RowBox[{"Find", " ", "the", " ", "constraint"}]}], ",", " ", 
    RowBox[{"Method", " ", "1"}]}], " ", "*)"}], "\[IndentingNewLine]", 
  RowBox[{
   RowBox[{
    RowBox[{"vFAPlus", "=", 
     RowBox[{"-", 
      RowBox[{"Cross", "[", 
       RowBox[{"wFF", ",", "rFA2FC"}], "]"}]}]}], ";"}], "\n", 
   RowBox[{
    RowBox[{"vFKPlus", "=", 
     RowBox[{"vFAPlus", "-", 
      RowBox[{"Cross", "[", 
       RowBox[{"wFS", ",", "rFK2FA"}], "]"}]}]}], ";"}], "\n", 
   RowBox[{
    RowBox[{"vHPlus", "=", 
     RowBox[{"vFKPlus", "-", 
      RowBox[{"Cross", "[", 
       RowBox[{"wFT", ",", "rH2FK"}], "]"}]}]}], ";"}]}]}]], "Input",
 CellChangeTimes->{{3.673791374360036*^9, 3.673791459575036*^9}, 
   3.673793518978036*^9}],

Cell[BoxData[{
 RowBox[{
  RowBox[{"vecLoopX", "=", 
   RowBox[{"CoefficientList", "[", 
    RowBox[{
     RowBox[{
      RowBox[{"vH", "[", 
       RowBox[{"[", "1", "]"}], "]"}], "-", 
      RowBox[{"vHPlus", "[", 
       RowBox[{"[", "1", "]"}], "]"}]}], ",", "dqe"}], "]"}]}], 
  ";"}], "\[IndentingNewLine]", 
 RowBox[{
  RowBox[{"vHPlusXDim", "=", 
   RowBox[{"Dimensions", "[", "vecLoopX", "]"}]}], 
  ";"}], "\[IndentingNewLine]", 
 RowBox[{
  RowBox[{"ex1", "=", 
   RowBox[{"If", "[", 
    RowBox[{
     RowBox[{
      RowBox[{"vHPlusXDim", "[", 
       RowBox[{"[", "1", "]"}], "]"}], "\[Equal]", "2"}], ",", 
     RowBox[{"FullSimplify", "[", 
      RowBox[{"vecLoopX", "[", 
       RowBox[{"[", 
        RowBox[{
        "2", ",", "1", ",", "1", ",", "1", ",", "1", ",", "1", ",", "1", ",", 
         "1"}], "]"}], "]"}], "]"}], ",", "0"}], "]"}]}], 
  ";"}], "\[IndentingNewLine]", 
 RowBox[{
  RowBox[{"ex2", "=", 
   RowBox[{"If", "[", 
    RowBox[{
     RowBox[{
      RowBox[{"vHPlusXDim", "[", 
       RowBox[{"[", "2", "]"}], "]"}], "\[Equal]", "2"}], ",", 
     RowBox[{"FullSimplify", "[", 
      RowBox[{"vecLoopX", "[", 
       RowBox[{"[", 
        RowBox[{
        "1", ",", "2", ",", "1", ",", "1", ",", "1", ",", "1", ",", "1", ",", 
         "1"}], "]"}], "]"}], "]"}], ",", "0"}], "]"}]}], 
  ";"}], "\[IndentingNewLine]", 
 RowBox[{
  RowBox[{"ex3", "=", 
   RowBox[{"If", "[", 
    RowBox[{
     RowBox[{
      RowBox[{"vHPlusXDim", "[", 
       RowBox[{"[", "3", "]"}], "]"}], "\[Equal]", "2"}], ",", 
     RowBox[{"FullSimplify", "[", 
      RowBox[{"vecLoopX", "[", 
       RowBox[{"[", 
        RowBox[{
        "1", ",", "1", ",", "2", ",", "1", ",", "1", ",", "1", ",", "1", ",", 
         "1"}], "]"}], "]"}], "]"}], ",", "0"}], "]"}]}], 
  ";"}], "\[IndentingNewLine]", 
 RowBox[{
  RowBox[{"ex4", "=", 
   RowBox[{"If", "[", 
    RowBox[{
     RowBox[{
      RowBox[{"vHPlusXDim", "[", 
       RowBox[{"[", "4", "]"}], "]"}], "\[Equal]", "2"}], ",", 
     RowBox[{"FullSimplify", "[", 
      RowBox[{"vecLoopX", "[", 
       RowBox[{"[", 
        RowBox[{
        "1", ",", "1", ",", "1", ",", "2", ",", "1", ",", "1", ",", "1", ",", 
         "1"}], "]"}], "]"}], "]"}], ",", "0"}], "]"}]}], 
  ";"}], "\[IndentingNewLine]", 
 RowBox[{
  RowBox[{"ex5", "=", 
   RowBox[{"If", "[", 
    RowBox[{
     RowBox[{
      RowBox[{"vHPlusXDim", "[", 
       RowBox[{"[", "5", "]"}], "]"}], "\[Equal]", "2"}], ",", 
     RowBox[{"FullSimplify", "[", 
      RowBox[{"vecLoopX", "[", 
       RowBox[{"[", 
        RowBox[{
        "1", ",", "1", ",", "1", ",", "1", ",", "2", ",", "1", ",", "1", ",", 
         "1"}], "]"}], "]"}], "]"}], ",", "0"}], "]"}]}], 
  ";"}], "\[IndentingNewLine]", 
 RowBox[{
  RowBox[{"ex6", "=", 
   RowBox[{"If", "[", 
    RowBox[{
     RowBox[{
      RowBox[{"vHPlusXDim", "[", 
       RowBox[{"[", "6", "]"}], "]"}], "\[Equal]", "2"}], ",", 
     RowBox[{"FullSimplify", "[", 
      RowBox[{"vecLoopX", "[", 
       RowBox[{"[", 
        RowBox[{
        "1", ",", "1", ",", "1", ",", "1", ",", "1", ",", "2", ",", "1", ",", 
         "1"}], "]"}], "]"}], "]"}], ",", "0"}], "]"}]}], 
  ";"}], "\[IndentingNewLine]", 
 RowBox[{
  RowBox[{"ex7", "=", 
   RowBox[{"If", "[", 
    RowBox[{
     RowBox[{
      RowBox[{"vHPlusXDim", "[", 
       RowBox[{"[", "7", "]"}], "]"}], "\[Equal]", "2"}], ",", 
     RowBox[{"FullSimplify", "[", 
      RowBox[{"vecLoopX", "[", 
       RowBox[{"[", 
        RowBox[{
        "1", ",", "1", ",", "1", ",", "1", ",", "1", ",", "1", ",", "2", ",", 
         "1"}], "]"}], "]"}], "]"}], ",", "0"}], "]"}]}], 
  ";"}], "\[IndentingNewLine]", 
 RowBox[{
  RowBox[{"ex8", "=", 
   RowBox[{"If", "[", 
    RowBox[{
     RowBox[{
      RowBox[{"vHPlusXDim", "[", 
       RowBox[{"[", "8", "]"}], "]"}], "\[Equal]", "2"}], ",", 
     RowBox[{"FullSimplify", "[", 
      RowBox[{"vecLoopX", "[", 
       RowBox[{"[", 
        RowBox[{
        "1", ",", "1", ",", "1", ",", "1", ",", "1", ",", "1", ",", "1", ",", 
         "2"}], "]"}], "]"}], "]"}], ",", "0"}], "]"}]}], ";"}]}], "Input",
 CellChangeTimes->{{3.6737935267370358`*^9, 3.673793594638036*^9}, {
  3.673793706282036*^9, 3.673793711071036*^9}, {3.673793771565036*^9, 
  3.673793829785036*^9}, {3.673795043348036*^9, 3.673795069195036*^9}, {
  3.673795117071036*^9, 3.673795263023036*^9}}],

Cell[CellGroupData[{

Cell[BoxData[
 RowBox[{"CForm", "[", "ex1", "]"}]], "Input",
 CellChangeTimes->{{3.673793848337036*^9, 3.6737938547910357`*^9}}],

Cell["\<\
R + Lt*Cos(q1 + q2) + Ls*Cos(q1 + q2 + q4) + xf*Cos(q1 + q2 + q4 + q6) - \
yf*Sin(q1 + q2 + q4 + q6)\
\>", "Output",
 CellChangeTimes->{3.6737938896420355`*^9, 3.6737952736120358`*^9, 
  3.703516494250498*^9}]
}, Open  ]],

Cell[CellGroupData[{

Cell[BoxData[
 RowBox[{"CForm", "[", "ex2", "]"}]], "Input",
 CellChangeTimes->{{3.6737938707340355`*^9, 3.673793872920036*^9}}],

Cell["\<\
R + Lt*Cos(q1 + q2) + Ls*Cos(q1 + q2 + q4) + xf*Cos(q1 + q2 + q4 + q6) - \
yf*Sin(q1 + q2 + q4 + q6)\
\>", "Output",
 CellChangeTimes->{3.6737938910730357`*^9, 3.673795275910036*^9, 
  3.703516505759649*^9}]
}, Open  ]],

Cell[CellGroupData[{

Cell[BoxData[
 RowBox[{"CForm", "[", "ex3", "]"}]], "Input",
 CellChangeTimes->{3.673793878590036*^9}],

Cell["0", "Output",
 CellChangeTimes->{3.673793893125036*^9, 3.673795277143036*^9, 
  3.7035165353306055`*^9}]
}, Open  ]],

Cell[CellGroupData[{

Cell[BoxData[
 RowBox[{"CForm", "[", "ex4", "]"}]], "Input",
 CellChangeTimes->{3.6737938855330358`*^9}],

Cell["\<\
R + Ls*Cos(q1 + q2 + q4) + xf*Cos(q1 + q2 + q4 + q6) - yf*Sin(q1 + q2 + q4 + \
q6)\
\>", "Output",
 CellChangeTimes->{3.673794106469036*^9, 3.673795306485036*^9, 
  3.703516537592832*^9}]
}, Open  ]],

Cell[CellGroupData[{

Cell[BoxData[
 RowBox[{"CForm", "[", "ex5", "]"}]], "Input",
 CellChangeTimes->{3.6737938833260355`*^9}],

Cell["0", "Output",
 CellChangeTimes->{3.6737941111160355`*^9, 3.6737953298000355`*^9, 
  3.703516547338806*^9}]
}, Open  ]],

Cell[CellGroupData[{

Cell[BoxData[
 RowBox[{"CForm", "[", "ex6", "]"}]], "Input",
 CellChangeTimes->{3.6737938812370358`*^9}],

Cell["R + xf*Cos(q1 + q2 + q4 + q6) - yf*Sin(q1 + q2 + q4 + q6)", "Output",
 CellChangeTimes->{3.673794113250036*^9, 3.673795332978036*^9, 
  3.7035165491459875`*^9}]
}, Open  ]],

Cell[CellGroupData[{

Cell[BoxData[
 RowBox[{"CForm", "[", "ex7", "]"}]], "Input",
 CellChangeTimes->{{3.673795346314036*^9, 3.673795346634036*^9}}],

Cell["1", "Output",
 CellChangeTimes->{3.673795353592036*^9, 3.7035165585639286`*^9}]
}, Open  ]],

Cell[CellGroupData[{

Cell[BoxData[
 RowBox[{"CForm", "[", "ex8", "]"}]], "Input",
 CellChangeTimes->{{3.673795350434036*^9, 3.6737953510500355`*^9}}],

Cell["0", "Output",
 CellChangeTimes->{3.673795355375036*^9, 3.7035165596730394`*^9}]
}, Open  ]],

Cell[BoxData[{
 RowBox[{
  RowBox[{"vecLoopY", "=", 
   RowBox[{"CoefficientList", "[", 
    RowBox[{
     RowBox[{
      RowBox[{"vH", "[", 
       RowBox[{"[", "2", "]"}], "]"}], "-", 
      RowBox[{"vHPlus", "[", 
       RowBox[{"[", "2", "]"}], "]"}]}], ",", "dqe"}], "]"}]}], 
  ";"}], "\[IndentingNewLine]", 
 RowBox[{
  RowBox[{"vHPlusYDim", "=", 
   RowBox[{"Dimensions", "[", "vecLoopY", "]"}]}], 
  ";"}], "\[IndentingNewLine]", 
 RowBox[{
  RowBox[{"ey1", "=", 
   RowBox[{"If", "[", 
    RowBox[{
     RowBox[{
      RowBox[{"vHPlusYDim", "[", 
       RowBox[{"[", "1", "]"}], "]"}], "\[Equal]", "2"}], ",", 
     RowBox[{"FullSimplify", "[", 
      RowBox[{"vecLoopY", "[", 
       RowBox[{"[", 
        RowBox[{
        "2", ",", "1", ",", "1", ",", "1", ",", "1", ",", "1", ",", "1", ",", 
         "1"}], "]"}], "]"}], "]"}], ",", "0"}], "]"}]}], 
  ";"}], "\[IndentingNewLine]", 
 RowBox[{
  RowBox[{"ey2", "=", 
   RowBox[{"If", "[", 
    RowBox[{
     RowBox[{
      RowBox[{"vHPlusYDim", "[", 
       RowBox[{"[", "2", "]"}], "]"}], "\[Equal]", "2"}], ",", 
     RowBox[{"FullSimplify", "[", 
      RowBox[{"vecLoopY", "[", 
       RowBox[{"[", 
        RowBox[{
        "1", ",", "2", ",", "1", ",", "1", ",", "1", ",", "1", ",", "1", ",", 
         "1"}], "]"}], "]"}], "]"}], ",", "0"}], "]"}]}], 
  ";"}], "\[IndentingNewLine]", 
 RowBox[{
  RowBox[{"ey3", "=", 
   RowBox[{"If", "[", 
    RowBox[{
     RowBox[{
      RowBox[{"vHPlusYDim", "[", 
       RowBox[{"[", "3", "]"}], "]"}], "\[Equal]", "2"}], ",", 
     RowBox[{"FullSimplify", "[", 
      RowBox[{"vecLoopY", "[", 
       RowBox[{"[", 
        RowBox[{
        "1", ",", "1", ",", "2", ",", "1", ",", "1", ",", "1", ",", "1", ",", 
         "1"}], "]"}], "]"}], "]"}], ",", "0"}], "]"}]}], 
  ";"}], "\[IndentingNewLine]", 
 RowBox[{
  RowBox[{"ey4", "=", 
   RowBox[{"If", "[", 
    RowBox[{
     RowBox[{
      RowBox[{"vHPlusYDim", "[", 
       RowBox[{"[", "4", "]"}], "]"}], "\[Equal]", "2"}], ",", 
     RowBox[{"FullSimplify", "[", 
      RowBox[{"vecLoopY", "[", 
       RowBox[{"[", 
        RowBox[{
        "1", ",", "1", ",", "1", ",", "2", ",", "1", ",", "1", ",", "1", ",", 
         "1"}], "]"}], "]"}], "]"}], ",", "0"}], "]"}]}], 
  ";"}], "\[IndentingNewLine]", 
 RowBox[{
  RowBox[{"ey5", "=", 
   RowBox[{"If", "[", 
    RowBox[{
     RowBox[{
      RowBox[{"vHPlusYDim", "[", 
       RowBox[{"[", "5", "]"}], "]"}], "\[Equal]", "2"}], ",", 
     RowBox[{"FullSimplify", "[", 
      RowBox[{"vecLoopY", "[", 
       RowBox[{"[", 
        RowBox[{
        "1", ",", "1", ",", "1", ",", "1", ",", "2", ",", "1", ",", "1", ",", 
         "1"}], "]"}], "]"}], "]"}], ",", "0"}], "]"}]}], 
  ";"}], "\[IndentingNewLine]", 
 RowBox[{
  RowBox[{"ey6", "=", 
   RowBox[{"If", "[", 
    RowBox[{
     RowBox[{
      RowBox[{"vHPlusYDim", "[", 
       RowBox[{"[", "6", "]"}], "]"}], "\[Equal]", "2"}], ",", 
     RowBox[{"FullSimplify", "[", 
      RowBox[{"vecLoopY", "[", 
       RowBox[{"[", 
        RowBox[{
        "1", ",", "1", ",", "1", ",", "1", ",", "1", ",", "2", ",", "1", ",", 
         "1"}], "]"}], "]"}], "]"}], ",", "0"}], "]"}]}], 
  ";"}], "\[IndentingNewLine]", 
 RowBox[{
  RowBox[{"ey7", "=", 
   RowBox[{"If", "[", 
    RowBox[{
     RowBox[{
      RowBox[{"vHPlusYDim", "[", 
       RowBox[{"[", "7", "]"}], "]"}], "\[Equal]", "2"}], ",", 
     RowBox[{"FullSimplify", "[", 
      RowBox[{"vecLoopY", "[", 
       RowBox[{"[", 
        RowBox[{
        "1", ",", "1", ",", "1", ",", "1", ",", "1", ",", "1", ",", "2", ",", 
         "1"}], "]"}], "]"}], "]"}], ",", "0"}], "]"}]}], 
  ";"}], "\[IndentingNewLine]", 
 RowBox[{
  RowBox[{"ey8", "=", 
   RowBox[{"If", "[", 
    RowBox[{
     RowBox[{
      RowBox[{"vHPlusYDim", "[", 
       RowBox[{"[", "8", "]"}], "]"}], "\[Equal]", "2"}], ",", 
     RowBox[{"FullSimplify", "[", 
      RowBox[{"vecLoopY", "[", 
       RowBox[{"[", 
        RowBox[{
        "1", ",", "1", ",", "1", ",", "1", ",", "1", ",", "1", ",", "1", ",", 
         "2"}], "]"}], "]"}], "]"}], ",", "0"}], "]"}]}], ";"}]}], "Input",
 CellChangeTimes->{{3.673795368089036*^9, 3.673795403511036*^9}}],

Cell[CellGroupData[{

Cell[BoxData[
 RowBox[{"CForm", "[", "ey1", "]"}]], "Input",
 CellChangeTimes->{{3.6737954156470356`*^9, 3.673795416127036*^9}}],

Cell["\<\
yf*Cos(q1 + q2 + q4 + q6) + Lt*Sin(q1 + q2) + Ls*Sin(q1 + q2 + q4) + \
xf*Sin(q1 + q2 + q4 + q6)\
\>", "Output",
 CellChangeTimes->{3.673795467738036*^9, 3.703516563587431*^9}]
}, Open  ]],

Cell[CellGroupData[{

Cell[BoxData[
 RowBox[{"CForm", "[", "ey2", "]"}]], "Input",
 CellChangeTimes->{{3.673795428190036*^9, 3.6737954282700357`*^9}}],

Cell["\<\
yf*Cos(q1 + q2 + q4 + q6) + Lt*Sin(q1 + q2) + Ls*Sin(q1 + q2 + q4) + \
xf*Sin(q1 + q2 + q4 + q6)\
\>", "Output",
 CellChangeTimes->{3.673795479453036*^9, 3.7035165721902914`*^9}]
}, Open  ]],

Cell[CellGroupData[{

Cell[BoxData[
 RowBox[{"CForm", "[", "ey3", "]"}]], "Input",
 CellChangeTimes->{{3.673795431789036*^9, 3.673795431901036*^9}}],

Cell["0", "Output",
 CellChangeTimes->{3.673795489202036*^9, 3.703516581061178*^9}]
}, Open  ]],

Cell[CellGroupData[{

Cell[BoxData[
 RowBox[{"CForm", "[", "ey4", "]"}]], "Input",
 CellChangeTimes->{3.673795436445036*^9}],

Cell["\<\
yf*Cos(q1 + q2 + q4 + q6) + Ls*Sin(q1 + q2 + q4) + xf*Sin(q1 + q2 + q4 + q6)\
\>", "Output",
 CellChangeTimes->{3.673795492370036*^9, 3.703516582139286*^9}]
}, Open  ]],

Cell[CellGroupData[{

Cell[BoxData[
 RowBox[{"CForm", "[", "ey5", "]"}]], "Input",
 CellChangeTimes->{3.673795439309036*^9}],

Cell["0", "Output",
 CellChangeTimes->{3.673795499280036*^9, 3.7035165919352655`*^9}]
}, Open  ]],

Cell[CellGroupData[{

Cell[BoxData[
 RowBox[{"CForm", "[", "ey6", "]"}]], "Input",
 CellChangeTimes->{3.673795441061036*^9}],

Cell["yf*Cos(q1 + q2 + q4 + q6) + xf*Sin(q1 + q2 + q4 + q6)", "Output",
 CellChangeTimes->{3.673795502999036*^9, 3.7035165928853607`*^9}]
}, Open  ]],

Cell[CellGroupData[{

Cell[BoxData[
 RowBox[{"CForm", "[", "ey7", "]"}]], "Input",
 CellChangeTimes->{3.6737954431490355`*^9}],

Cell["0", "Output",
 CellChangeTimes->{3.673795506952036*^9, 3.703516602020274*^9}]
}, Open  ]],

Cell[CellGroupData[{

Cell[BoxData[
 RowBox[{"CForm", "[", "ey8", "]"}]], "Input",
 CellChangeTimes->{3.6737954452130356`*^9}],

Cell["1", "Output",
 CellChangeTimes->{3.6737955095140357`*^9, 3.7035166032523975`*^9}]
}, Open  ]],

Cell[BoxData[
 RowBox[{
  RowBox[{"(*", " ", 
   RowBox[{"C", " ", "matrix"}], " ", "*)"}], "\[IndentingNewLine]", 
  RowBox[{
   RowBox[{
    RowBox[{"cMat", "=", 
     RowBox[{"{", 
      RowBox[{
       RowBox[{"{", 
        RowBox[{
        "0", ",", "0", ",", "0", ",", "0", ",", "0", ",", "0", ",", "0", ",", 
         "0"}], "}"}], ",", 
       RowBox[{"{", 
        RowBox[{
        "0", ",", "0", ",", "0", ",", "0", ",", "0", ",", "0", ",", "0", ",", 
         "0"}], "}"}], ",", 
       RowBox[{"{", 
        RowBox[{
        "0", ",", "0", ",", "0", ",", "0", ",", "0", ",", "0", ",", "0", ",", 
         "0"}], "}"}], ",", 
       RowBox[{"{", 
        RowBox[{
        "0", ",", "0", ",", "0", ",", "0", ",", "0", ",", "0", ",", "0", ",", 
         "0"}], "}"}], ",", 
       RowBox[{"{", 
        RowBox[{
        "0", ",", "0", ",", "0", ",", "0", ",", "0", ",", "0", ",", "0", ",", 
         "0"}], "}"}], ",", 
       RowBox[{"{", 
        RowBox[{
        "0", ",", "0", ",", "0", ",", "0", ",", "0", ",", "0", ",", "0", ",", 
         "0"}], "}"}], ",", 
       RowBox[{"{", 
        RowBox[{
        "0", ",", "0", ",", "0", ",", "0", ",", "0", ",", "0", ",", "0", ",", 
         "0"}], "}"}], ",", 
       RowBox[{"{", 
        RowBox[{
        "0", ",", "0", ",", "0", ",", "0", ",", "0", ",", "0", ",", "0", ",", 
         "0"}], "}"}]}], "}"}]}], ";"}], "\n", 
   RowBox[{
    RowBox[{"For", "[", 
     RowBox[{
      RowBox[{"k", "=", "1"}], ",", 
      RowBox[{"k", "<", "9"}], ",", 
      RowBox[{"k", "++"}], ",", "\[IndentingNewLine]", 
      RowBox[{"For", "[", 
       RowBox[{
        RowBox[{"j", "=", "1"}], ",", 
        RowBox[{"j", "<", "9"}], ",", 
        RowBox[{"j", "++"}], ",", "\[IndentingNewLine]", 
        RowBox[{"For", "[", 
         RowBox[{
          RowBox[{"i", "=", "1"}], ",", 
          RowBox[{"i", "<", "9"}], ",", 
          RowBox[{"i", "++"}], ",", 
          RowBox[{
           RowBox[{"cMat", "[", 
            RowBox[{"[", 
             RowBox[{"k", ",", "j"}], "]"}], "]"}], "=", 
           RowBox[{
            RowBox[{"cMat", "[", 
             RowBox[{"[", 
              RowBox[{"k", ",", "j"}], "]"}], "]"}], "+", 
            RowBox[{
             RowBox[{"1", "/", "2"}], "*", 
             RowBox[{"(", 
              RowBox[{
               RowBox[{"D", "[", 
                RowBox[{
                 RowBox[{"dMat", "[", 
                  RowBox[{"[", 
                   RowBox[{"k", ",", "j"}], "]"}], "]"}], ",", 
                 RowBox[{"qe", "[", 
                  RowBox[{"[", "i", "]"}], "]"}]}], "]"}], "+", 
               RowBox[{"D", "[", 
                RowBox[{
                 RowBox[{"dMat", "[", 
                  RowBox[{"[", 
                   RowBox[{"k", ",", "i"}], "]"}], "]"}], ",", 
                 RowBox[{"qe", "[", 
                  RowBox[{"[", "j", "]"}], "]"}]}], "]"}], "-", 
               RowBox[{"D", "[", 
                RowBox[{
                 RowBox[{"dMat", "[", 
                  RowBox[{"[", 
                   RowBox[{"i", ",", "j"}], "]"}], "]"}], ",", 
                 RowBox[{"qe", "[", 
                  RowBox[{"[", "k", "]"}], "]"}]}], "]"}]}], ")"}], "*", 
             RowBox[{"dqe", "[", 
              RowBox[{"[", "i", "]"}], "]"}]}]}]}]}], "]"}]}], "]"}]}], "]"}],
     ";"}]}]}]], "Input",
 CellChangeTimes->{{3.673796015341036*^9, 3.6737960584350357`*^9}}],

Cell[BoxData[{
 RowBox[{
  RowBox[{"c71", "=", 
   RowBox[{"Simplify", "[", 
    RowBox[{"cMat", "[", 
     RowBox[{"[", 
      RowBox[{"7", ",", "1"}], "]"}], "]"}], "]"}]}], 
  ";"}], "\[IndentingNewLine]", 
 RowBox[{
  RowBox[{"c72", "=", 
   RowBox[{"Simplify", "[", 
    RowBox[{"cMat", "[", 
     RowBox[{"[", 
      RowBox[{"7", ",", "2"}], "]"}], "]"}], "]"}]}], 
  ";"}], "\[IndentingNewLine]", 
 RowBox[{
  RowBox[{"c73", "=", 
   RowBox[{"Simplify", "[", 
    RowBox[{"cMat", "[", 
     RowBox[{"[", 
      RowBox[{"7", ",", "3"}], "]"}], "]"}], "]"}]}], 
  ";"}], "\[IndentingNewLine]", 
 RowBox[{
  RowBox[{"c74", "=", 
   RowBox[{"Simplify", "[", 
    RowBox[{"cMat", "[", 
     RowBox[{"[", 
      RowBox[{"7", ",", "4"}], "]"}], "]"}], "]"}]}], 
  ";"}], "\[IndentingNewLine]", 
 RowBox[{
  RowBox[{"c75", "=", 
   RowBox[{"Simplify", "[", 
    RowBox[{"cMat", "[", 
     RowBox[{"[", 
      RowBox[{"7", ",", "5"}], "]"}], "]"}], "]"}]}], 
  ";"}], "\[IndentingNewLine]", 
 RowBox[{
  RowBox[{"c76", "=", 
   RowBox[{"Simplify", "[", 
    RowBox[{"cMat", "[", 
     RowBox[{"[", 
      RowBox[{"7", ",", "6"}], "]"}], "]"}], "]"}]}], 
  ";"}], "\[IndentingNewLine]", 
 RowBox[{
  RowBox[{"c77", "=", 
   RowBox[{"Simplify", "[", 
    RowBox[{"cMat", "[", 
     RowBox[{"[", 
      RowBox[{"7", ",", "7"}], "]"}], "]"}], "]"}]}], 
  ";"}], "\[IndentingNewLine]", 
 RowBox[{
  RowBox[{"c78", "=", 
   RowBox[{"Simplify", "[", 
    RowBox[{"cMat", "[", 
     RowBox[{"[", 
      RowBox[{"7", ",", "8"}], "]"}], "]"}], "]"}]}], ";"}]}], "Input",
 CellChangeTimes->{{3.673796095696036*^9, 3.6737961152790356`*^9}}],

Cell[BoxData[{
 RowBox[{
  RowBox[{"c81", "=", 
   RowBox[{"Simplify", "[", 
    RowBox[{"cMat", "[", 
     RowBox[{"[", 
      RowBox[{"8", ",", "1"}], "]"}], "]"}], "]"}]}], 
  ";"}], "\[IndentingNewLine]", 
 RowBox[{
  RowBox[{"c82", "=", 
   RowBox[{"Simplify", "[", 
    RowBox[{"cMat", "[", 
     RowBox[{"[", 
      RowBox[{"8", ",", "2"}], "]"}], "]"}], "]"}]}], 
  ";"}], "\[IndentingNewLine]", 
 RowBox[{
  RowBox[{"c83", "=", 
   RowBox[{"Simplify", "[", 
    RowBox[{"cMat", "[", 
     RowBox[{"[", 
      RowBox[{"8", ",", "3"}], "]"}], "]"}], "]"}]}], 
  ";"}], "\[IndentingNewLine]", 
 RowBox[{
  RowBox[{"c84", "=", 
   RowBox[{"Simplify", "[", 
    RowBox[{"cMat", "[", 
     RowBox[{"[", 
      RowBox[{"8", ",", "4"}], "]"}], "]"}], "]"}]}], 
  ";"}], "\[IndentingNewLine]", 
 RowBox[{
  RowBox[{"c85", "=", 
   RowBox[{"Simplify", "[", 
    RowBox[{"cMat", "[", 
     RowBox[{"[", 
      RowBox[{"8", ",", "5"}], "]"}], "]"}], "]"}]}], 
  ";"}], "\[IndentingNewLine]", 
 RowBox[{
  RowBox[{"c86", "=", 
   RowBox[{"Simplify", "[", 
    RowBox[{"cMat", "[", 
     RowBox[{"[", 
      RowBox[{"8", ",", "6"}], "]"}], "]"}], "]"}]}], 
  ";"}], "\[IndentingNewLine]", 
 RowBox[{
  RowBox[{"c87", "=", 
   RowBox[{"Simplify", "[", 
    RowBox[{"cMat", "[", 
     RowBox[{"[", 
      RowBox[{"8", ",", "7"}], "]"}], "]"}], "]"}]}], 
  ";"}], "\[IndentingNewLine]", 
 RowBox[{
  RowBox[{"c88", "=", 
   RowBox[{"Simplify", "[", 
    RowBox[{"cMat", "[", 
     RowBox[{"[", 
      RowBox[{"8", ",", "8"}], "]"}], "]"}], "]"}]}], ";"}]}], "Input",
 CellChangeTimes->{{3.673796122111036*^9, 3.673796132998036*^9}}],

Cell[CellGroupData[{

Cell[BoxData[
 RowBox[{"CForm", "[", "c71", "]"}]], "Input",
 CellChangeTimes->{{3.673796139483036*^9, 3.673796144525036*^9}}],

Cell["\<\
cf7y*(dq1 + dq3 + dq5)*mf*Cos(q1 + q3 + q5) + cf7y*(dq1 + dq2 + dq4 + \
dq6)*mf*Cos(q1 + q2 + q4 + q6) - dq1*Lt*mf*Sin(q1) - 
   dq1*Lt*ms*Sin(q1) - ct*dq1*mt*Sin(q1) - dq1*Lt*mf*Sin(q1 + q2) - \
dq2*Lt*mf*Sin(q1 + q2) - dq1*Lt*ms*Sin(q1 + q2) - 
   dq2*Lt*ms*Sin(q1 + q2) - ct*dq1*mt*Sin(q1 + q2) - ct*dq2*mt*Sin(q1 + q2) - \
dq1*Ls*mf*Sin(q1 + q3) - dq3*Ls*mf*Sin(q1 + q3) - 
   cs*dq1*ms*Sin(q1 + q3) - cs*dq3*ms*Sin(q1 + q3) - dq1*Ls*mf*Sin(q1 + q2 + \
q4) - dq2*Ls*mf*Sin(q1 + q2 + q4) - 
   dq4*Ls*mf*Sin(q1 + q2 + q4) - cs*dq1*ms*Sin(q1 + q2 + q4) - \
cs*dq2*ms*Sin(q1 + q2 + q4) - cs*dq4*ms*Sin(q1 + q2 + q4) - 
   cf7x*dq1*mf*Sin(q1 + q3 + q5) - cf7x*dq3*mf*Sin(q1 + q3 + q5) - \
cf7x*dq5*mf*Sin(q1 + q3 + q5) - 
   cf7x*dq1*mf*Sin(q1 + q2 + q4 + q6) - cf7x*dq2*mf*Sin(q1 + q2 + q4 + q6) - \
cf7x*dq4*mf*Sin(q1 + q2 + q4 + q6) - 
   cf7x*dq6*mf*Sin(q1 + q2 + q4 + q6)\
\>", "Output",
 CellChangeTimes->{{3.6737972653760357`*^9, 3.673797271973036*^9}, 
   3.703516753222393*^9}]
}, Open  ]],

Cell[CellGroupData[{

Cell[BoxData[
 RowBox[{"CForm", "[", "c72", "]"}]], "Input",
 CellChangeTimes->{{3.6737961501490355`*^9, 3.6737961502370358`*^9}}],

Cell["\<\
cf7y*(dq1 + dq2 + dq4 + dq6)*mf*Cos(q1 + q2 + q4 + q6) - (dq1 + dq2)*(Lt*(mf \
+ ms) + ct*mt)*Sin(q1 + q2) - 
   dq1*Ls*mf*Sin(q1 + q2 + q4) - dq2*Ls*mf*Sin(q1 + q2 + q4) - \
dq4*Ls*mf*Sin(q1 + q2 + q4) - cs*dq1*ms*Sin(q1 + q2 + q4) - 
   cs*dq2*ms*Sin(q1 + q2 + q4) - cs*dq4*ms*Sin(q1 + q2 + q4) - \
cf7x*dq1*mf*Sin(q1 + q2 + q4 + q6) - 
   cf7x*dq2*mf*Sin(q1 + q2 + q4 + q6) - cf7x*dq4*mf*Sin(q1 + q2 + q4 + q6) - \
cf7x*dq6*mf*Sin(q1 + q2 + q4 + q6)\
\>", "Output",
 CellChangeTimes->{3.6737972808590355`*^9, 3.7035167620532756`*^9}]
}, Open  ]],

Cell[CellGroupData[{

Cell[BoxData[
 RowBox[{"CForm", "[", "c73", "]"}]], "Input",
 CellChangeTimes->{{3.673796152221036*^9, 3.6737961529090357`*^9}}],

Cell["\<\
cf7y*(dq1 + dq3 + dq5)*mf*Cos(q1 + q3 + q5) - (dq1 + dq3)*(Ls*mf + \
cs*ms)*Sin(q1 + q3) - cf7x*(dq1 + dq3 + dq5)*mf*Sin(q1 + q3 + q5)\
\>", "Output",
 CellChangeTimes->{3.6737972890480356`*^9, 3.703516771203191*^9}]
}, Open  ]],

Cell[CellGroupData[{

Cell[BoxData[
 RowBox[{"CForm", "[", "c74", "]"}]], "Input",
 CellChangeTimes->{{3.673796154717036*^9, 3.6737961555170355`*^9}}],

Cell["\<\
cf7y*(dq1 + dq2 + dq4 + dq6)*mf*Cos(q1 + q2 + q4 + q6) - (dq1 + dq2 + \
dq4)*(Ls*mf + cs*ms)*Sin(q1 + q2 + q4) - 
   cf7x*(dq1 + dq2 + dq4 + dq6)*mf*Sin(q1 + q2 + q4 + q6)\
\>", "Output",
 CellChangeTimes->{3.673797296821036*^9, 3.7035167796430345`*^9}]
}, Open  ]],

Cell[CellGroupData[{

Cell[BoxData[
 RowBox[{"CForm", "[", "c75", "]"}]], "Input",
 CellChangeTimes->{{3.6737961571090355`*^9, 3.673796157676036*^9}}],

Cell["\<\
(dq1 + dq3 + dq5)*mf*(cf7y*Cos(q1 + q3 + q5) - cf7x*Sin(q1 + q3 + q5))\
\>", "Output",
 CellChangeTimes->{3.6737973073120356`*^9, 3.7035167867997503`*^9}]
}, Open  ]],

Cell[CellGroupData[{

Cell[BoxData[
 RowBox[{"CForm", "[", "c76", "]"}]], "Input",
 CellChangeTimes->{{3.6737961593560357`*^9, 3.6737961601720357`*^9}}],

Cell["\<\
(dq1 + dq2 + dq4 + dq6)*mf*(cf7y*Cos(q1 + q2 + q4 + q6) - cf7x*Sin(q1 + q2 + \
q4 + q6))\
\>", "Output",
 CellChangeTimes->{3.673797315804036*^9, 3.7035167949825687`*^9}]
}, Open  ]],

Cell[CellGroupData[{

Cell[BoxData[
 RowBox[{"CForm", "[", "c77", "]"}]], "Input",
 CellChangeTimes->{{3.6737961616920357`*^9, 3.673796162068036*^9}}],

Cell["0", "Output",
 CellChangeTimes->{3.673797326269036*^9, 3.703516805340604*^9}]
}, Open  ]],

Cell[CellGroupData[{

Cell[BoxData[
 RowBox[{"CForm", "[", "c78", "]"}]], "Input",
 CellChangeTimes->{{3.673796163420036*^9, 3.6737961641320357`*^9}}],

Cell["0", "Output",
 CellChangeTimes->{3.6737973276020355`*^9, 3.703516806707741*^9}]
}, Open  ]],

Cell[CellGroupData[{

Cell[BoxData[
 RowBox[{"CForm", "[", "c81", "]"}]], "Input",
 CellChangeTimes->{{3.673796166492036*^9, 3.6737961668360357`*^9}}],

Cell["\<\
dq1*(Lt*(mf + ms) + ct*mt)*Cos(q1) + (dq1 + dq2)*(Lt*(mf + ms) + \
ct*mt)*Cos(q1 + q2) + dq1*Ls*mf*Cos(q1 + q3) + 
   dq3*Ls*mf*Cos(q1 + q3) + cs*dq1*ms*Cos(q1 + q3) + cs*dq3*ms*Cos(q1 + q3) + \
dq1*Ls*mf*Cos(q1 + q2 + q4) + 
   dq2*Ls*mf*Cos(q1 + q2 + q4) + dq4*Ls*mf*Cos(q1 + q2 + q4) + \
cs*dq1*ms*Cos(q1 + q2 + q4) + cs*dq2*ms*Cos(q1 + q2 + q4) + 
   cs*dq4*ms*Cos(q1 + q2 + q4) + cf7x*dq1*mf*Cos(q1 + q3 + q5) + \
cf7x*dq3*mf*Cos(q1 + q3 + q5) + cf7x*dq5*mf*Cos(q1 + q3 + q5) + 
   cf7x*dq1*mf*Cos(q1 + q2 + q4 + q6) + cf7x*dq2*mf*Cos(q1 + q2 + q4 + q6) + \
cf7x*dq4*mf*Cos(q1 + q2 + q4 + q6) + 
   cf7x*dq6*mf*Cos(q1 + q2 + q4 + q6) + cf7y*dq1*mf*Sin(q1 + q3 + q5) + \
cf7y*dq3*mf*Sin(q1 + q3 + q5) + 
   cf7y*dq5*mf*Sin(q1 + q3 + q5) + cf7y*dq1*mf*Sin(q1 + q2 + q4 + q6) + \
cf7y*dq2*mf*Sin(q1 + q2 + q4 + q6) + 
   cf7y*dq4*mf*Sin(q1 + q2 + q4 + q6) + cf7y*dq6*mf*Sin(q1 + q2 + q4 + q6)\
\>", "Output",
 CellChangeTimes->{3.6737973289510355`*^9, 3.703516808187889*^9}]
}, Open  ]],

Cell[CellGroupData[{

Cell[BoxData[
 RowBox[{"CForm", "[", "c82", "]"}]], "Input",
 CellChangeTimes->{{3.673796170308036*^9, 3.673796172164036*^9}}],

Cell["\<\
(dq1 + dq2)*(Lt*(mf + ms) + ct*mt)*Cos(q1 + q2) + (dq1 + dq2 + dq4)*(Ls*mf + \
cs*ms)*Cos(q1 + q2 + q4) + 
   (dq1 + dq2 + dq4 + dq6)*mf*(cf7x*Cos(q1 + q2 + q4 + q6) + cf7y*Sin(q1 + q2 \
+ q4 + q6))\
\>", "Output",
 CellChangeTimes->{3.6737973381660357`*^9, 3.7035168181668863`*^9}]
}, Open  ]],

Cell[CellGroupData[{

Cell[BoxData[
 RowBox[{"CForm", "[", "c83", "]"}]], "Input",
 CellChangeTimes->{{3.673796177019036*^9, 3.673796178683036*^9}}],

Cell["\<\
(dq1 + dq3)*(Ls*mf + cs*ms)*Cos(q1 + q3) + (dq1 + dq3 + dq5)*mf*(cf7x*Cos(q1 \
+ q3 + q5) + cf7y*Sin(q1 + q3 + q5))\
\>", "Output",
 CellChangeTimes->{3.6737973465620356`*^9, 3.703516826620732*^9}]
}, Open  ]],

Cell[CellGroupData[{

Cell[BoxData[
 RowBox[{"CForm", "[", "c84", "]"}]], "Input",
 CellChangeTimes->{{3.6737961801870356`*^9, 3.6737961806590357`*^9}}],

Cell["\<\
(dq1 + dq2 + dq4)*(Ls*mf + cs*ms)*Cos(q1 + q2 + q4) + (dq1 + dq2 + dq4 + \
dq6)*mf*
    (cf7x*Cos(q1 + q2 + q4 + q6) + cf7y*Sin(q1 + q2 + q4 + q6))\
\>", "Output",
 CellChangeTimes->{3.6737973552010355`*^9, 3.7035168363006997`*^9}]
}, Open  ]],

Cell[CellGroupData[{

Cell[BoxData[
 RowBox[{"CForm", "[", "c85", "]"}]], "Input",
 CellChangeTimes->{{3.6737961838590355`*^9, 3.673796184755036*^9}}],

Cell["\<\
(dq1 + dq3 + dq5)*mf*(cf7x*Cos(q1 + q3 + q5) + cf7y*Sin(q1 + q3 + q5))\
\>", "Output",
 CellChangeTimes->{3.673797364045036*^9, 3.703516844746544*^9}]
}, Open  ]],

Cell[CellGroupData[{

Cell[BoxData[
 RowBox[{"CForm", "[", "c86", "]"}]], "Input",
 CellChangeTimes->{{3.6737961865790358`*^9, 3.673796187243036*^9}}],

Cell["\<\
(dq1 + dq2 + dq4 + dq6)*mf*(cf7x*Cos(q1 + q2 + q4 + q6) + cf7y*Sin(q1 + q2 + \
q4 + q6))\
\>", "Output",
 CellChangeTimes->{3.673797372393036*^9, 3.7035168540064697`*^9}]
}, Open  ]],

Cell[CellGroupData[{

Cell[BoxData[
 RowBox[{"CForm", "[", "c87", "]"}]], "Input",
 CellChangeTimes->{{3.673796189499036*^9, 3.6737961900430355`*^9}}],

Cell["0", "Output",
 CellChangeTimes->{3.673797381019036*^9, 3.7035168630093703`*^9}]
}, Open  ]],

Cell[CellGroupData[{

Cell[BoxData[
 RowBox[{"CForm", "[", "c88", "]"}]], "Input",
 CellChangeTimes->{{3.6737961918990355`*^9, 3.673796192426036*^9}}],

Cell["0", "Output",
 CellChangeTimes->{3.6737973822580357`*^9, 3.703516864886558*^9}]
}, Open  ]],

Cell[BoxData[
 RowBox[{
  RowBox[{"(*", " ", 
   RowBox[{
    RowBox[{
    "Single", " ", "Support", " ", "but", " ", "Extended", " ", 
     "Coordinates"}], " ", "-", " ", 
    RowBox[{"find", " ", "the", " ", "gravity", " ", "matrix"}]}], " ", 
   "*)"}], "\[IndentingNewLine]", 
  RowBox[{
   RowBox[{
    RowBox[{"grav", "=", 
     RowBox[{"{", 
      RowBox[{
       RowBox[{"g", "*", 
        RowBox[{"Sin", "[", "gamma", "]"}]}], ",", 
       RowBox[{"g", "*", 
        RowBox[{"Cos", "[", "gamma", "]"}]}], ",", "0"}], "}"}]}], ";"}], 
   "\[IndentingNewLine]", 
   RowBox[{
    RowBox[{"Ve", "=", 
     RowBox[{
      RowBox[{
       RowBox[{"-", "mb"}], "*", 
       RowBox[{"(", 
        RowBox[{"grav", ".", "rH"}], ")"}]}], "-", 
      RowBox[{"mt", "*", 
       RowBox[{"(", 
        RowBox[{"grav", ".", 
         RowBox[{"(", 
          RowBox[{"rH", "+", "rH2STM"}], ")"}]}], ")"}]}], "-", 
      RowBox[{"mt", "*", 
       RowBox[{"(", 
        RowBox[{"grav", ".", 
         RowBox[{"(", 
          RowBox[{"rH", "+", "rH2FTM"}], ")"}]}], ")"}]}], "-", 
      RowBox[{"ms", "*", 
       RowBox[{"(", 
        RowBox[{"grav", ".", 
         RowBox[{"(", 
          RowBox[{"rH", "+", "rH2SK", "+", "rSK2SSM"}], ")"}]}], ")"}]}], "-", 
      RowBox[{"ms", "*", 
       RowBox[{"(", 
        RowBox[{"grav", ".", 
         RowBox[{"(", 
          RowBox[{"rH", "+", "rH2FK", "+", "rFK2FSM"}], ")"}]}], ")"}]}], "-", 
      RowBox[{"mf", "*", 
       RowBox[{"(", 
        RowBox[{"grav", ".", 
         RowBox[{"(", 
          RowBox[{"rH", "+", "rH2SK", "+", "rSK2SA", "+", "rSA2SFM"}], 
          ")"}]}], ")"}]}], "-", 
      RowBox[{"mf", "*", 
       RowBox[{"(", 
        RowBox[{"grav", ".", 
         RowBox[{"(", 
          RowBox[{"rH", "+", "rH2FK", "+", "rFK2FA", "+", "rFA2FFM"}], 
          ")"}]}], ")"}]}]}]}], ";"}], "\n", 
   RowBox[{
    RowBox[{"ge1", "=", 
     RowBox[{"Simplify", "[", 
      RowBox[{"D", "[", 
       RowBox[{
        RowBox[{"-", "Ve"}], ",", 
        RowBox[{"qe", "[", 
         RowBox[{"[", "1", "]"}], "]"}]}], "]"}], "]"}]}], ";", 
    RowBox[{"ge2", "=", 
     RowBox[{"Simplify", "[", 
      RowBox[{"D", "[", 
       RowBox[{
        RowBox[{"-", "Ve"}], ",", 
        RowBox[{"qe", "[", 
         RowBox[{"[", "2", "]"}], "]"}]}], "]"}], "]"}]}], ";", 
    RowBox[{"ge3", "=", 
     RowBox[{"Simplify", "[", 
      RowBox[{"D", "[", 
       RowBox[{
        RowBox[{"-", "Ve"}], ",", 
        RowBox[{"qe", "[", 
         RowBox[{"[", "3", "]"}], "]"}]}], "]"}], "]"}]}], ";", 
    RowBox[{"ge4", "=", 
     RowBox[{"Simplify", "[", 
      RowBox[{"D", "[", 
       RowBox[{
        RowBox[{"-", "Ve"}], ",", 
        RowBox[{"qe", "[", 
         RowBox[{"[", "4", "]"}], "]"}]}], "]"}], "]"}]}], ";", 
    RowBox[{"ge5", "=", 
     RowBox[{"Simplify", "[", 
      RowBox[{"D", "[", 
       RowBox[{
        RowBox[{"-", "Ve"}], ",", 
        RowBox[{"qe", "[", 
         RowBox[{"[", "5", "]"}], "]"}]}], "]"}], "]"}]}], ";", 
    RowBox[{"ge6", "=", 
     RowBox[{"Simplify", "[", 
      RowBox[{"D", "[", 
       RowBox[{
        RowBox[{"-", "Ve"}], ",", 
        RowBox[{"qe", "[", 
         RowBox[{"[", "6", "]"}], "]"}]}], "]"}], "]"}]}], ";", 
    RowBox[{"ge7", "=", 
     RowBox[{"Simplify", "[", 
      RowBox[{"D", "[", 
       RowBox[{
        RowBox[{"-", "Ve"}], ",", 
        RowBox[{"qe", "[", 
         RowBox[{"[", "7", "]"}], "]"}]}], "]"}], "]"}]}], ";", 
    RowBox[{"ge8", "=", 
     RowBox[{"Simplify", "[", 
      RowBox[{"D", "[", 
       RowBox[{
        RowBox[{"-", "Ve"}], ",", 
        RowBox[{"qe", "[", 
         RowBox[{"[", "8", "]"}], "]"}]}], "]"}], "]"}]}], ";"}]}]}]], "Input",
 CellChangeTimes->{{3.6737978415100355`*^9, 3.673798129222036*^9}, {
  3.673798192749036*^9, 3.673798197282036*^9}}],

Cell[CellGroupData[{

Cell[BoxData[
 RowBox[{"CForm", "[", "ge7", "]"}]], "Input",
 CellChangeTimes->{{3.673798139578036*^9, 3.6737981468290358`*^9}, {
  3.6737981872270355`*^9, 3.673798188667036*^9}}],

Cell["g*(mb + 2*(mf + ms + mt))*Sin(gamma)", "Output",
 CellChangeTimes->{3.6737981477080355`*^9, 3.673798199634036*^9, 
  3.703516879352004*^9}]
}, Open  ]],

Cell[CellGroupData[{

Cell[BoxData[
 RowBox[{"CForm", "[", "ge8", "]"}]], "Input",
 CellChangeTimes->{{3.6737981722910357`*^9, 3.6737981725950356`*^9}}],

Cell["g*(mb + 2*(mf + ms + mt))*Cos(gamma)", "Output",
 CellChangeTimes->{{3.673798174090036*^9, 3.673798201181036*^9}, 
   3.703516881789248*^9}]
}, Open  ]]
},
WindowSize->{1193, 992},
WindowMargins->{{16, Automatic}, {Automatic, 0}},
FrontEndVersion->"10.2 for Microsoft Windows (64-bit) (July 7, 2015)",
StyleDefinitions->"Default.nb"
]
(* End of Notebook Content *)

(* Internal cache information *)
(*CellTagsOutline
CellTagsIndex->{}
*)
(*CellTagsIndex
CellTagsIndex->{}
*)
(*NotebookFileOutline
Notebook[{
Cell[558, 20, 1074, 30, 112, "Input"],
Cell[1635, 52, 5890, 181, 292, "Input"],
Cell[7528, 235, 1175, 37, 152, "Input"],
Cell[8706, 274, 1973, 61, 292, "Input"],
Cell[10682, 337, 2533, 79, 192, "Input"],
Cell[13218, 418, 2243, 66, 172, "Input"],
Cell[15464, 486, 1973, 58, 152, "Input"],
Cell[17440, 546, 1705, 50, 132, "Input"],
Cell[19148, 598, 1441, 42, 112, "Input"],
Cell[20592, 642, 1171, 34, 92, "Input"],
Cell[21766, 678, 905, 26, 72, "Input"],
Cell[22674, 706, 931, 27, 72, "Input"],
Cell[CellGroupData[{
Cell[23630, 737, 99, 1, 31, "Input"],
Cell[23732, 740, 202, 5, 31, "Output"]
}, Open  ]],
Cell[23949, 748, 1503, 39, 72, "Input"],
Cell[CellGroupData[{
Cell[25477, 791, 706, 19, 52, "Input"],
Cell[26186, 812, 186, 2, 31, "Output"]
}, Open  ]],
Cell[CellGroupData[{
Cell[26409, 819, 60, 1, 31, "Input"],
Cell[26472, 822, 473, 8, 96, "Output"]
}, Open  ]],
Cell[CellGroupData[{
Cell[26982, 835, 128, 2, 31, "Input"],
Cell[27113, 839, 343, 6, 62, "Output"]
}, Open  ]],
Cell[CellGroupData[{
Cell[27493, 850, 126, 2, 31, "Input"],
Cell[27622, 854, 290, 6, 62, "Output"]
}, Open  ]],
Cell[CellGroupData[{
Cell[27949, 865, 130, 2, 31, "Input"],
Cell[28082, 869, 292, 6, 62, "Output"]
}, Open  ]],
Cell[CellGroupData[{
Cell[28411, 880, 128, 2, 31, "Input"],
Cell[28542, 884, 210, 4, 45, "Output"]
}, Open  ]],
Cell[CellGroupData[{
Cell[28789, 893, 128, 2, 31, "Input"],
Cell[28920, 897, 210, 4, 45, "Output"]
}, Open  ]],
Cell[CellGroupData[{
Cell[29167, 906, 130, 2, 31, "Input"],
Cell[29300, 910, 390, 7, 79, "Output"]
}, Open  ]],
Cell[CellGroupData[{
Cell[29727, 922, 130, 2, 31, "Input"],
Cell[29860, 926, 430, 8, 79, "Output"]
}, Open  ]],
Cell[CellGroupData[{
Cell[30327, 939, 130, 2, 31, "Input"],
Cell[30460, 943, 343, 6, 62, "Output"]
}, Open  ]],
Cell[CellGroupData[{
Cell[30840, 954, 128, 2, 31, "Input"],
Cell[30971, 958, 85, 1, 45, "Output"]
}, Open  ]],
Cell[CellGroupData[{
Cell[31093, 964, 126, 2, 31, "Input"],
Cell[31222, 968, 290, 6, 62, "Output"]
}, Open  ]],
Cell[CellGroupData[{
Cell[31549, 979, 128, 2, 31, "Input"],
Cell[31680, 983, 85, 1, 45, "Output"]
}, Open  ]],
Cell[CellGroupData[{
Cell[31802, 989, 126, 2, 31, "Input"],
Cell[31931, 993, 208, 4, 45, "Output"]
}, Open  ]],
Cell[CellGroupData[{
Cell[32176, 1002, 128, 2, 31, "Input"],
Cell[32307, 1006, 232, 4, 62, "Output"]
}, Open  ]],
Cell[CellGroupData[{
Cell[32576, 1015, 128, 2, 31, "Input"],
Cell[32707, 1019, 236, 5, 62, "Output"]
}, Open  ]],
Cell[CellGroupData[{
Cell[32980, 1029, 130, 2, 31, "Input"],
Cell[33113, 1033, 200, 4, 45, "Output"]
}, Open  ]],
Cell[CellGroupData[{
Cell[33350, 1042, 126, 2, 31, "Input"],
Cell[33479, 1046, 85, 1, 45, "Output"]
}, Open  ]],
Cell[CellGroupData[{
Cell[33601, 1052, 128, 2, 31, "Input"],
Cell[33732, 1056, 160, 3, 45, "Output"]
}, Open  ]],
Cell[CellGroupData[{
Cell[33929, 1064, 126, 2, 31, "Input"],
Cell[34058, 1068, 85, 1, 45, "Output"]
}, Open  ]],
Cell[CellGroupData[{
Cell[34180, 1074, 128, 2, 31, "Input"],
Cell[34311, 1078, 179, 4, 45, "Output"]
}, Open  ]],
Cell[CellGroupData[{
Cell[34527, 1087, 128, 2, 31, "Input"],
Cell[34658, 1091, 179, 4, 45, "Output"]
}, Open  ]],
Cell[CellGroupData[{
Cell[34874, 1100, 130, 2, 31, "Input"],
Cell[35007, 1104, 204, 4, 45, "Output"]
}, Open  ]],
Cell[CellGroupData[{
Cell[35248, 1113, 126, 2, 31, "Input"],
Cell[35377, 1117, 85, 1, 45, "Output"]
}, Open  ]],
Cell[CellGroupData[{
Cell[35499, 1123, 126, 2, 31, "Input"],
Cell[35628, 1127, 162, 3, 45, "Output"]
}, Open  ]],
Cell[CellGroupData[{
Cell[35827, 1135, 128, 2, 31, "Input"],
Cell[35958, 1139, 192, 4, 45, "Output"]
}, Open  ]],
Cell[CellGroupData[{
Cell[36187, 1148, 130, 2, 31, "Input"],
Cell[36320, 1152, 196, 4, 45, "Output"]
}, Open  ]],
Cell[CellGroupData[{
Cell[36553, 1161, 126, 2, 31, "Input"],
Cell[36682, 1165, 120, 1, 45, "Output"]
}, Open  ]],
Cell[CellGroupData[{
Cell[36839, 1171, 126, 2, 31, "Input"],
Cell[36968, 1175, 85, 1, 45, "Output"]
}, Open  ]],
Cell[CellGroupData[{
Cell[37090, 1181, 126, 2, 31, "Input"],
Cell[37219, 1185, 136, 1, 45, "Output"]
}, Open  ]],
Cell[CellGroupData[{
Cell[37392, 1191, 130, 2, 31, "Input"],
Cell[37525, 1195, 138, 1, 45, "Output"]
}, Open  ]],
Cell[CellGroupData[{
Cell[37700, 1201, 128, 2, 31, "Input"],
Cell[37831, 1205, 120, 1, 45, "Output"]
}, Open  ]],
Cell[CellGroupData[{
Cell[37988, 1211, 126, 2, 31, "Input"],
Cell[38117, 1215, 152, 3, 45, "Output"]
}, Open  ]],
Cell[CellGroupData[{
Cell[38306, 1223, 130, 2, 31, "Input"],
Cell[38439, 1227, 158, 3, 45, "Output"]
}, Open  ]],
Cell[CellGroupData[{
Cell[38634, 1235, 126, 2, 31, "Input"],
Cell[38763, 1239, 103, 1, 45, "Output"]
}, Open  ]],
Cell[CellGroupData[{
Cell[38903, 1245, 128, 2, 31, "Input"],
Cell[39034, 1249, 85, 1, 45, "Output"]
}, Open  ]],
Cell[CellGroupData[{
Cell[39156, 1255, 128, 2, 31, "Input"],
Cell[39287, 1259, 107, 1, 45, "Output"]
}, Open  ]],
Cell[39409, 1263, 856, 25, 92, "Input"],
Cell[40268, 1290, 4340, 129, 212, "Input"],
Cell[CellGroupData[{
Cell[44633, 1423, 128, 2, 31, "Input"],
Cell[44764, 1427, 219, 5, 45, "Output"]
}, Open  ]],
Cell[CellGroupData[{
Cell[45020, 1437, 128, 2, 31, "Input"],
Cell[45151, 1441, 217, 5, 45, "Output"]
}, Open  ]],
Cell[CellGroupData[{
Cell[45405, 1451, 102, 2, 31, "Input"],
Cell[45510, 1455, 110, 2, 45, "Output"]
}, Open  ]],
Cell[CellGroupData[{
Cell[45657, 1462, 104, 2, 31, "Input"],
Cell[45764, 1466, 197, 5, 45, "Output"]
}, Open  ]],
Cell[CellGroupData[{
Cell[45998, 1476, 104, 2, 31, "Input"],
Cell[46105, 1480, 112, 2, 45, "Output"]
}, Open  ]],
Cell[CellGroupData[{
Cell[46254, 1487, 104, 2, 31, "Input"],
Cell[46361, 1491, 166, 2, 45, "Output"]
}, Open  ]],
Cell[CellGroupData[{
Cell[46564, 1498, 126, 2, 31, "Input"],
Cell[46693, 1502, 85, 1, 45, "Output"]
}, Open  ]],
Cell[CellGroupData[{
Cell[46815, 1508, 128, 2, 31, "Input"],
Cell[46946, 1512, 85, 1, 45, "Output"]
}, Open  ]],
Cell[47046, 1516, 4145, 126, 212, "Input"],
Cell[CellGroupData[{
Cell[51216, 1646, 128, 2, 31, "Input"],
Cell[51347, 1650, 186, 4, 45, "Output"]
}, Open  ]],
Cell[CellGroupData[{
Cell[51570, 1659, 128, 2, 31, "Input"],
Cell[51701, 1663, 188, 4, 45, "Output"]
}, Open  ]],
Cell[CellGroupData[{
Cell[51926, 1672, 126, 2, 31, "Input"],
Cell[52055, 1676, 83, 1, 45, "Output"]
}, Open  ]],
Cell[CellGroupData[{
Cell[52175, 1682, 102, 2, 31, "Input"],
Cell[52280, 1686, 166, 3, 45, "Output"]
}, Open  ]],
Cell[CellGroupData[{
Cell[52483, 1694, 102, 2, 31, "Input"],
Cell[52588, 1698, 85, 1, 45, "Output"]
}, Open  ]],
Cell[CellGroupData[{
Cell[52710, 1704, 102, 2, 31, "Input"],
Cell[52815, 1708, 137, 1, 45, "Output"]
}, Open  ]],
Cell[CellGroupData[{
Cell[52989, 1714, 104, 2, 31, "Input"],
Cell[53096, 1718, 83, 1, 45, "Output"]
}, Open  ]],
Cell[CellGroupData[{
Cell[53216, 1724, 104, 2, 31, "Input"],
Cell[53323, 1728, 87, 1, 45, "Output"]
}, Open  ]],
Cell[53425, 1732, 3406, 93, 152, "Input"],
Cell[56834, 1827, 1626, 56, 172, "Input"],
Cell[58463, 1885, 1624, 56, 172, "Input"],
Cell[CellGroupData[{
Cell[60112, 1945, 126, 2, 31, "Input"],
Cell[60241, 1949, 996, 18, 164, "Output"]
}, Open  ]],
Cell[CellGroupData[{
Cell[61274, 1972, 130, 2, 31, "Input"],
Cell[61407, 1976, 546, 10, 96, "Output"]
}, Open  ]],
Cell[CellGroupData[{
Cell[61990, 1991, 128, 2, 31, "Input"],
Cell[62121, 1995, 226, 4, 45, "Output"]
}, Open  ]],
Cell[CellGroupData[{
Cell[62384, 2004, 128, 2, 31, "Input"],
Cell[62515, 2008, 263, 5, 62, "Output"]
}, Open  ]],
Cell[CellGroupData[{
Cell[62815, 2018, 128, 2, 31, "Input"],
Cell[62946, 2022, 164, 3, 45, "Output"]
}, Open  ]],
Cell[CellGroupData[{
Cell[63147, 2030, 130, 2, 31, "Input"],
Cell[63280, 2034, 180, 4, 45, "Output"]
}, Open  ]],
Cell[CellGroupData[{
Cell[63497, 2043, 128, 2, 31, "Input"],
Cell[63628, 2047, 83, 1, 45, "Output"]
}, Open  ]],
Cell[CellGroupData[{
Cell[63748, 2053, 128, 2, 31, "Input"],
Cell[63879, 2057, 85, 1, 45, "Output"]
}, Open  ]],
Cell[CellGroupData[{
Cell[64001, 2063, 128, 2, 31, "Input"],
Cell[64132, 2067, 986, 17, 164, "Output"]
}, Open  ]],
Cell[CellGroupData[{
Cell[65155, 2089, 126, 2, 31, "Input"],
Cell[65284, 2093, 292, 6, 62, "Output"]
}, Open  ]],
Cell[CellGroupData[{
Cell[65613, 2104, 126, 2, 31, "Input"],
Cell[65742, 2108, 207, 4, 45, "Output"]
}, Open  ]],
Cell[CellGroupData[{
Cell[65986, 2117, 130, 2, 31, "Input"],
Cell[66119, 2121, 241, 5, 62, "Output"]
}, Open  ]],
Cell[CellGroupData[{
Cell[66397, 2131, 128, 2, 31, "Input"],
Cell[66528, 2135, 160, 3, 45, "Output"]
}, Open  ]],
Cell[CellGroupData[{
Cell[66725, 2143, 128, 2, 31, "Input"],
Cell[66856, 2147, 180, 4, 45, "Output"]
}, Open  ]],
Cell[CellGroupData[{
Cell[67073, 2156, 128, 2, 31, "Input"],
Cell[67204, 2160, 85, 1, 45, "Output"]
}, Open  ]],
Cell[CellGroupData[{
Cell[67326, 2166, 128, 2, 31, "Input"],
Cell[67457, 2170, 85, 1, 45, "Output"]
}, Open  ]],
Cell[67557, 2174, 3800, 116, 252, "Input"],
Cell[CellGroupData[{
Cell[71382, 2294, 179, 3, 31, "Input"],
Cell[71564, 2299, 145, 2, 45, "Output"]
}, Open  ]],
Cell[CellGroupData[{
Cell[71746, 2306, 130, 2, 64, "Input"],
Cell[71879, 2310, 146, 2, 45, "Output"]
}, Open  ]]
}
]
*)

(* End of internal cache information *)
