# Supplementary material for: Quantifying the effect of sagittal plane joint angle variability on bipedal fall risk
Source: PLoS One. 2022 Jan 26;17(1):e0262749. doi: 10.1371/journal.pone.0262749 (PMC8791504; doi:10.1371/journal.pone.0262749)
Supplement: S1 File — Matlab code used to generate the simulations. (ZIP) [file pone.0262749.s001.zip › S1_File/RADIUS/models/HEALTHY_HUMAN_REAL_ANKLE/docs/swingPhaseEOM_sixLink.nb]

(* Content-type: application/vnd.wolfram.mathematica *)

(*** Wolfram Notebook File ***)
(* http://www.wolfram.com/nb *)

(* CreatedBy='Mathematica 8.0' *)

(*CacheID: 234*)
(* Internal cache information:
NotebookFileLineBreakTest
NotebookFileLineBreakTest
NotebookDataPosition[       157,          7]
NotebookDataLength[    148914,       3935]
NotebookOptionsPosition[    137027,       3531]
NotebookOutlinePosition[    137446,       3547]
CellTagsIndexPosition[    137403,       3544]
WindowFrame->Normal*)

(* Beginning of Notebook Content *)
Notebook[{
Cell[BoxData[
 RowBox[{
  RowBox[{"(*", " ", 
   RowBox[{"Define", " ", "the", " ", "generalized", " ", "coordinates"}], 
   " ", "*)"}], "\[IndentingNewLine]", 
  RowBox[{
   RowBox[{
    RowBox[{"q", "=", 
     RowBox[{"{", 
      RowBox[{"q1", ",", "q2", ",", "q3", ",", "q4", ",", "q5", ",", "q6"}], 
      "}"}]}], ";"}], "\[IndentingNewLine]", 
   RowBox[{
    RowBox[{"dq", "=", 
     RowBox[{"{", 
      RowBox[{
      "dq1", ",", "dq2", ",", "dq3", ",", "dq4", ",", "dq5", ",", "dq6"}], 
      "}"}]}], ";"}], "\[IndentingNewLine]", 
   RowBox[{
    RowBox[{"ddq", "=", 
     RowBox[{"{", 
      RowBox[{
      "ddq1", ",", "ddq2", ",", "ddq3", ",", "ddq4", ",", "ddq5", ",", 
       "ddq6"}], "}"}]}], ";"}], "\[IndentingNewLine]", 
   RowBox[{
    RowBox[{"dddq", "=", 
     RowBox[{"{", 
      RowBox[{
      "dddq1", ",", "dddq2", ",", "dddq3", ",", "dddq4", ",", "dddq5", ",", 
       "dddq6"}], "}"}]}], ";"}]}]}]], "Input",
 CellChangeTimes->{{3.5484369190559745`*^9, 3.5484369537229743`*^9}, {
  3.559054578335*^9, 3.5590545885620003`*^9}, {3.568393616626*^9, 
  3.568393642*^9}}],

Cell[BoxData[
 RowBox[{
  RowBox[{"(*", " ", "Positions", " ", "*)"}], "\[IndentingNewLine]", 
  RowBox[{
   RowBox[{
    RowBox[{"rSC2ST", "=", 
     RowBox[{"{", 
      RowBox[{"0", ",", "R", ",", "0"}], "}"}]}], ";"}], 
   "\[IndentingNewLine]", 
   RowBox[{
    RowBox[{"rST2SA", "=", 
     RowBox[{"{", 
      RowBox[{
       RowBox[{
        RowBox[{
         RowBox[{"-", "xf"}], "*", 
         RowBox[{"Sin", "[", 
          RowBox[{"q1", "+", "q3", "+", "q5"}], "]"}]}], "-", 
        RowBox[{"yf", "*", 
         RowBox[{"Cos", "[", 
          RowBox[{"q1", "+", "q3", "+", "q5"}], "]"}]}]}], ",", 
       RowBox[{
        RowBox[{"xf", "*", 
         RowBox[{"Cos", "[", 
          RowBox[{"q1", "+", "q3", "+", "q5"}], "]"}]}], "-", 
        RowBox[{"yf", "*", 
         RowBox[{"Sin", "[", 
          RowBox[{"q1", "+", "q3", "+", "q5"}], "]"}]}]}], ",", "0"}], 
      "}"}]}], ";"}], "\[IndentingNewLine]", 
   RowBox[{
    RowBox[{"rSA2SK", "=", 
     RowBox[{"{", 
      RowBox[{
       RowBox[{
        RowBox[{"-", "Ls"}], "*", 
        RowBox[{"Sin", "[", 
         RowBox[{"q1", "+", "q3"}], "]"}]}], ",", 
       RowBox[{"Ls", "*", 
        RowBox[{"Cos", "[", 
         RowBox[{"q1", "+", "q3"}], "]"}]}], ",", "0"}], "}"}]}], ";"}], 
   "\[IndentingNewLine]", 
   RowBox[{
    RowBox[{"rSK2H", "=", 
     RowBox[{"{", 
      RowBox[{
       RowBox[{
        RowBox[{"-", "Lt"}], "*", 
        RowBox[{"Sin", "[", "q1", "]"}]}], ",", 
       RowBox[{"Lt", "*", 
        RowBox[{"Cos", "[", "q1", "]"}]}], ",", "0"}], "}"}]}], ";"}], 
   "\[IndentingNewLine]", 
   RowBox[{
    RowBox[{"rH2FK", "=", 
     RowBox[{"{", 
      RowBox[{
       RowBox[{"Lt", "*", 
        RowBox[{"Sin", "[", 
         RowBox[{"q1", "+", "q2"}], "]"}]}], ",", 
       RowBox[{
        RowBox[{"-", "Lt"}], "*", 
        RowBox[{"Cos", "[", 
         RowBox[{"q1", "+", "q2"}], "]"}]}], ",", "0"}], "}"}]}], ";"}], 
   "\[IndentingNewLine]", 
   RowBox[{
    RowBox[{"rFK2FA", "=", 
     RowBox[{"{", 
      RowBox[{
       RowBox[{"Ls", "*", 
        RowBox[{"Sin", "[", 
         RowBox[{"q1", "+", "q2", "+", "q4"}], "]"}]}], ",", 
       RowBox[{
        RowBox[{"-", "Ls"}], "*", 
        RowBox[{"Cos", "[", 
         RowBox[{"q1", "+", "q2", "+", "q4"}], "]"}]}], ",", "0"}], "}"}]}], 
    ";"}], "\[IndentingNewLine]", 
   RowBox[{
    RowBox[{"rFA2FT", "=", 
     RowBox[{"{", 
      RowBox[{
       RowBox[{
        RowBox[{"xf", "*", 
         RowBox[{"Sin", "[", 
          RowBox[{"q1", "+", "q2", "+", "q4", "+", "q6"}], "]"}]}], "+", 
        RowBox[{"yf", "*", 
         RowBox[{"Cos", "[", 
          RowBox[{"q1", "+", "q2", "+", "q4", "+", "q6"}], "]"}]}]}], ",", 
       RowBox[{
        RowBox[{
         RowBox[{"-", "xf"}], "*", 
         RowBox[{"Cos", "[", 
          RowBox[{"q1", "+", "q2", "+", "q4", "+", "q6"}], "]"}]}], "+", 
        RowBox[{"yf", "*", 
         RowBox[{"Sin", "[", 
          RowBox[{"q1", "+", "q2", "+", "q4", "+", "q6"}], "]"}]}]}], ",", 
       "0"}], "}"}]}], ";"}], "\[IndentingNewLine]", 
   RowBox[{
    RowBox[{"rFT2FC", "=", 
     RowBox[{"{", 
      RowBox[{"0", ",", 
       RowBox[{"-", "R"}], ",", "0"}], "}"}]}], ";"}], "\[IndentingNewLine]", 
   "\[IndentingNewLine]", 
   RowBox[{
    RowBox[{"rSA2SFM", "=", 
     RowBox[{"{", 
      RowBox[{
       RowBox[{
        RowBox[{
         RowBox[{"-", "cf7y"}], "*", 
         RowBox[{"Cos", "[", 
          RowBox[{"q1", "+", "q3", "+", "q5"}], "]"}]}], "+", 
        RowBox[{"cf7x", "*", 
         RowBox[{"Sin", "[", 
          RowBox[{"q1", "+", "q3", "+", "q5"}], "]"}]}]}], ",", 
       RowBox[{
        RowBox[{
         RowBox[{"-", "cf7y"}], "*", 
         RowBox[{"Sin", "[", 
          RowBox[{"q1", "+", "q3", "+", "q5"}], "]"}]}], "-", 
        RowBox[{"cf7x", "*", 
         RowBox[{"Cos", "[", 
          RowBox[{"q1", "+", "q3", "+", "q5"}], "]"}]}]}], ",", "0"}], 
      "}"}]}], ";"}], "\[IndentingNewLine]", 
   RowBox[{
    RowBox[{"rSK2SSM", "=", 
     RowBox[{"{", 
      RowBox[{
       RowBox[{"cs", "*", 
        RowBox[{"Sin", "[", 
         RowBox[{"q1", "+", "q3"}], "]"}]}], ",", 
       RowBox[{
        RowBox[{"-", "cs"}], "*", 
        RowBox[{"Cos", "[", 
         RowBox[{"q1", "+", "q3"}], "]"}]}], ",", "0"}], "}"}]}], ";"}], 
   "\[IndentingNewLine]", 
   RowBox[{
    RowBox[{"rH2STM", "=", 
     RowBox[{"{", 
      RowBox[{
       RowBox[{"ct", "*", 
        RowBox[{"Sin", "[", "q1", "]"}]}], ",", 
       RowBox[{
        RowBox[{"-", "ct"}], "*", 
        RowBox[{"Cos", "[", "q1", "]"}]}], ",", "0"}], "}"}]}], ";"}], 
   "\[IndentingNewLine]", 
   RowBox[{
    RowBox[{"rH2FTM", "=", 
     RowBox[{"{", 
      RowBox[{
       RowBox[{"ct", "*", 
        RowBox[{"Sin", "[", 
         RowBox[{"q1", "+", "q2"}], "]"}]}], ",", 
       RowBox[{
        RowBox[{"-", "ct"}], "*", 
        RowBox[{"Cos", "[", 
         RowBox[{"q1", "+", "q2"}], "]"}]}], ",", "0"}], "}"}]}], ";"}], 
   "\[IndentingNewLine]", 
   RowBox[{
    RowBox[{"rFK2FSM", "=", 
     RowBox[{"{", 
      RowBox[{
       RowBox[{"cs", "*", 
        RowBox[{"Sin", "[", 
         RowBox[{"q1", "+", "q2", "+", "q4"}], "]"}]}], ",", 
       RowBox[{
        RowBox[{"-", "cs"}], "*", 
        RowBox[{"Cos", "[", 
         RowBox[{"q1", "+", "q2", "+", "q4"}], "]"}]}], ",", "0"}], "}"}]}], 
    ";"}], "\[IndentingNewLine]", 
   RowBox[{
    RowBox[{"rFA2FFM", "=", 
     RowBox[{"{", 
      RowBox[{
       RowBox[{
        RowBox[{
         RowBox[{"-", "cf7y"}], "*", 
         RowBox[{"Cos", "[", 
          RowBox[{"q1", "+", "q2", "+", "q4", "+", "q6"}], "]"}]}], "+", 
        RowBox[{"cf7x", "*", 
         RowBox[{"Sin", "[", 
          RowBox[{"q1", "+", "q2", "+", "q4", "+", "q6"}], "]"}]}]}], ",", 
       RowBox[{
        RowBox[{
         RowBox[{"-", "cf7y"}], "*", 
         RowBox[{"Sin", "[", 
          RowBox[{"q1", "+", "q2", "+", "q4", "+", "q6"}], "]"}]}], "-", 
        RowBox[{"cf7x", "*", 
         RowBox[{"Cos", "[", 
          RowBox[{"q1", "+", "q2", "+", "q4", "+", "q6"}], "]"}]}]}], ",", 
       "0"}], "}"}]}], ";"}]}]}]], "Input",
 CellChangeTimes->{{3.5484369574529743`*^9, 3.5484369661699743`*^9}, {
  3.5484370511729746`*^9, 3.5484371267059746`*^9}, {3.5484372502499743`*^9, 
  3.5484374711819744`*^9}, {3.5484377427349744`*^9, 3.5484379630269747`*^9}, {
  3.5589693992060003`*^9, 3.5589695092609997`*^9}, {3.558969604403*^9, 
  3.558969671425*^9}, {3.558969780336*^9, 3.55896978944*^9}, {
  3.6737101395022163`*^9, 3.673710158578216*^9}, {3.673710208263216*^9, 
  3.673710218798216*^9}, {3.673710330736216*^9, 3.673710356319216*^9}, {
  3.7035121713672295`*^9, 3.7035121928803806`*^9}, {3.703512433866477*^9, 
  3.703512449026993*^9}}],

Cell[BoxData[
 RowBox[{
  RowBox[{"(*", " ", 
   RowBox[{"Swing", " ", "foot", " ", "position"}], " ", "*)"}], 
  "\[IndentingNewLine]", 
  RowBox[{
   RowBox[{"rSC2FC", "=", 
    RowBox[{
    "rSC2ST", "+", "rST2SA", "+", "rSA2SK", "+", "rSK2H", "+", "rH2FK", "+", 
     "rFK2FA", "+", "rFA2FT", "+", "rFT2FC"}]}], ";"}]}]], "Input",
 CellChangeTimes->{{3.548440653723974*^9, 3.5484407348639746`*^9}}],

Cell[CellGroupData[{

Cell[BoxData[
 RowBox[{"CForm", "[", 
  RowBox[{"rSC2FC", "[", 
   RowBox[{"[", "1", "]"}], "]"}], "]"}]], "Input",
 CellChangeTimes->{{3.5484407364859743`*^9, 3.5484407507829742`*^9}}],

Cell["\<\
-(yf*Cos(q1 + q3 + q5)) + yf*Cos(q1 + q2 + q4 + q6) - Lt*Sin(q1) + Lt*Sin(q1 \
+ q2) - Ls*Sin(q1 + q3) + Ls*Sin(q1 + q2 + q4) - xf*Sin(q1 + q3 + q5) + \
xf*Sin(q1 + q2 + q4 + q6)\
\>", "Output",
 CellChangeTimes->{3.548440751508974*^9, 3.548522733532*^9, 
  3.5486675579926*^9, 3.5589700078719997`*^9, 3.56839376735*^9, 
  3.656956375805249*^9, 3.70351270092418*^9, 3.703516965066575*^9}]
}, Open  ]],

Cell[CellGroupData[{

Cell[BoxData[
 RowBox[{"CForm", "[", 
  RowBox[{"rSC2FC", "[", 
   RowBox[{"[", "2", "]"}], "]"}], "]"}]], "Input",
 CellChangeTimes->{{3.5484407544899745`*^9, 3.5484407641579742`*^9}}],

Cell["\<\
Lt*Cos(q1) - Lt*Cos(q1 + q2) + Ls*Cos(q1 + q3) - Ls*Cos(q1 + q2 + q4) + \
xf*Cos(q1 + q3 + q5) - xf*Cos(q1 + q2 + q4 + q6) - yf*Sin(q1 + q3 + q5) + \
yf*Sin(q1 + q2 + q4 + q6)\
\>", "Output",
 CellChangeTimes->{3.5484407647909746`*^9, 3.548522733549*^9, 
  3.5486675589166*^9, 3.5589717814560003`*^9, 3.568393768821*^9, 
  3.6569563776044292`*^9, 3.703512707712859*^9, 3.703516966274696*^9}]
}, Open  ]],

Cell[BoxData[
 RowBox[{
  RowBox[{"(*", " ", 
   RowBox[{"Hip", " ", "position"}], " ", "*)"}], "\[IndentingNewLine]", 
  RowBox[{
   RowBox[{"rSC2H", "=", 
    RowBox[{"rSC2ST", "+", "rST2SA", "+", "rSA2SK", "+", "rSK2H"}]}], 
   ";"}]}]], "Input",
 CellChangeTimes->{{3.559052252705*^9, 3.5590522986730003`*^9}, 
   3.7035135445865374`*^9}],

Cell[BoxData[
 RowBox[{
  RowBox[{"(*", " ", 
   RowBox[{"COM", " ", "position"}], " ", "*)"}], "\[IndentingNewLine]", 
  RowBox[{
   RowBox[{
    RowBox[{"rH", "=", 
     RowBox[{"rSC2ST", "+", "rST2SA", "+", "rSA2SK", "+", "rSK2H"}]}], ";"}], 
   "\[IndentingNewLine]", 
   RowBox[{
    RowBox[{"rSFM", "=", 
     RowBox[{"rSC2ST", "+", "rST2SA", "+", "rSA2SFM"}]}], ";"}], 
   "\[IndentingNewLine]", 
   RowBox[{
    RowBox[{"rSSM", "=", 
     RowBox[{"rSC2ST", "+", "rST2SA", "+", "rSA2SK", "+", "rSK2SSM"}]}], 
    ";"}], "\[IndentingNewLine]", 
   RowBox[{
    RowBox[{"rSTM", "=", 
     RowBox[{"rH", "+", "rH2STM"}]}], ";"}], "\[IndentingNewLine]", 
   RowBox[{
    RowBox[{"rFTM", "=", 
     RowBox[{"rH", "+", "rH2FTM"}]}], ";"}], "\[IndentingNewLine]", 
   RowBox[{
    RowBox[{"rFSM", "=", 
     RowBox[{"rH", "+", "rH2FK", "+", "rFK2FSM"}]}], ";"}], 
   "\[IndentingNewLine]", 
   RowBox[{
    RowBox[{"rFFM", "=", 
     RowBox[{"rH", "+", "rH2FK", "+", "rFK2FA", "+", "rFA2FFM"}]}], ";"}], 
   "\[IndentingNewLine]", 
   RowBox[{
    RowBox[{"rCOM", "=", 
     RowBox[{"Simplify", "[", 
      RowBox[{
       RowBox[{"(", 
        RowBox[{
         RowBox[{"mb", "*", "rH"}], "+", 
         RowBox[{"mt", "*", "rSTM"}], "+", 
         RowBox[{"mt", "*", "rFTM"}], "+", 
         RowBox[{"ms", "*", "rSSM"}], "+", 
         RowBox[{"ms", "*", "rFSM"}], "+", 
         RowBox[{"mf", "*", "rSFM"}], "+", 
         RowBox[{"mf", "*", "rFFM"}]}], ")"}], "/", 
       RowBox[{"(", 
        RowBox[{"mb", "+", 
         RowBox[{"2", "*", "mt"}], "+", 
         RowBox[{"2", "*", "ms"}], "+", 
         RowBox[{"2", "*", "mf"}]}], ")"}]}], "]"}]}], ";"}]}]}]], "Input",
 CellChangeTimes->{{3.560515643534296*^9, 3.560515963361296*^9}}],

Cell[BoxData[
 RowBox[{"\[IndentingNewLine]", 
  RowBox[{"(*", " ", 
   RowBox[{"Angular", " ", "velocities"}], " ", "*)"}], "\[IndentingNewLine]", 
  RowBox[{
   RowBox[{
    RowBox[{"wST", "=", 
     RowBox[{"{", 
      RowBox[{"0", ",", "0", ",", "dq1"}], "}"}]}], ";"}], 
   "\[IndentingNewLine]", 
   RowBox[{
    RowBox[{"wFT", "=", 
     RowBox[{"{", 
      RowBox[{"0", ",", "0", ",", 
       RowBox[{"dq1", "+", "dq2"}]}], "}"}]}], ";"}], "\[IndentingNewLine]", 
   RowBox[{
    RowBox[{"wSS", "=", 
     RowBox[{"{", 
      RowBox[{"0", ",", "0", ",", 
       RowBox[{"dq1", "+", "dq3"}]}], "}"}]}], ";"}], "\[IndentingNewLine]", 
   RowBox[{
    RowBox[{"wFS", "=", 
     RowBox[{"{", 
      RowBox[{"0", ",", "0", ",", 
       RowBox[{"dq1", "+", "dq2", "+", "dq4"}]}], "}"}]}], ";"}], 
   "\[IndentingNewLine]", 
   RowBox[{
    RowBox[{"wSF", "=", 
     RowBox[{"{", 
      RowBox[{"0", ",", "0", ",", 
       RowBox[{"dq1", "+", "dq3", "+", "dq5"}]}], "}"}]}], ";"}], 
   "\[IndentingNewLine]", 
   RowBox[{
    RowBox[{"wFF", "=", 
     RowBox[{"{", 
      RowBox[{"0", ",", "0", ",", 
       RowBox[{"dq1", "+", "dq2", "+", "dq4", "+", "dq6"}]}], "}"}]}], 
    ";"}]}]}]], "Input",
 CellChangeTimes->{{3.548492665582*^9, 3.5484927723780003`*^9}}],

Cell[BoxData[
 RowBox[{"\[IndentingNewLine]", 
  RowBox[{"(*", " ", "Velocity", " ", "*)"}], "\[IndentingNewLine]", 
  RowBox[{
   RowBox[{
    RowBox[{"vSC", "=", 
     RowBox[{"{", 
      RowBox[{"0", ",", "0", ",", "0"}], "}"}]}], ";"}], 
   "\[IndentingNewLine]", 
   RowBox[{
    RowBox[{"vST", "=", 
     RowBox[{"vSC", "+", 
      RowBox[{"Cross", "[", 
       RowBox[{"wSF", ",", "rSC2ST"}], "]"}]}]}], ";"}], 
   "\[IndentingNewLine]", 
   RowBox[{
    RowBox[{"vSA", "=", 
     RowBox[{"vST", "+", 
      RowBox[{"Cross", "[", 
       RowBox[{"wSF", ",", "rST2SA"}], "]"}]}]}], ";"}], 
   "\[IndentingNewLine]", 
   RowBox[{
    RowBox[{"vSK", "=", 
     RowBox[{"vSA", "+", 
      RowBox[{"Cross", "[", 
       RowBox[{"wSS", ",", "rSA2SK"}], "]"}]}]}], ";"}], 
   "\[IndentingNewLine]", 
   RowBox[{
    RowBox[{"vH", "=", 
     RowBox[{"vSK", "+", 
      RowBox[{"Cross", "[", 
       RowBox[{"wST", ",", "rSK2H"}], "]"}]}]}], ";"}], "\[IndentingNewLine]", 
   RowBox[{
    RowBox[{"vFK", "=", 
     RowBox[{"vH", "+", 
      RowBox[{"Cross", "[", 
       RowBox[{"wFT", ",", "rH2FK"}], "]"}]}]}], ";"}], "\[IndentingNewLine]", 
   RowBox[{
    RowBox[{"vFA", "=", 
     RowBox[{"vFK", "+", 
      RowBox[{"Cross", "[", 
       RowBox[{"wFS", ",", "rFK2FA"}], "]"}]}]}], ";"}], 
   "\[IndentingNewLine]", 
   RowBox[{
    RowBox[{"vFT", "=", 
     RowBox[{"vFA", "+", 
      RowBox[{"Cross", "[", 
       RowBox[{"wFF", ",", "rFA2FT"}], "]"}]}]}], ";"}], 
   "\[IndentingNewLine]", 
   RowBox[{
    RowBox[{"vFC", "=", 
     RowBox[{"vFT", "+", 
      RowBox[{"Cross", "[", 
       RowBox[{"wFF", ",", "rFT2FC"}], "]"}]}]}], ";"}]}]}]], "Input",
 CellChangeTimes->{{3.548492779975*^9, 3.548492786873*^9}, {3.548493141317*^9,
    3.5484934060699997`*^9}, 3.548598707975457*^9, 3.5485987881430426`*^9, 
   3.548598975762774*^9, {3.5485998429573746`*^9, 3.548599845287508*^9}, {
   3.548600171112144*^9, 3.548600187931106*^9}, {3.548600438751452*^9, 
   3.5486004763966055`*^9}, {3.548604258186911*^9, 3.5486042649272966`*^9}, {
   3.558975723424*^9, 3.5589757567200003`*^9}}],

Cell[BoxData[{
 RowBox[{
  RowBox[{"vSTM", "=", 
   RowBox[{"Simplify", "[", 
    RowBox[{"vH", "+", 
     RowBox[{"Cross", "[", 
      RowBox[{"wST", ",", "rH2STM"}], "]"}]}], "]"}]}], 
  ";"}], "\[IndentingNewLine]", 
 RowBox[{
  RowBox[{"vFTM", "=", 
   RowBox[{"vH", "+", 
    RowBox[{"Cross", "[", 
     RowBox[{"wFT", ",", "rH2FTM"}], "]"}]}]}], ";"}], "\[IndentingNewLine]", 
 RowBox[{
  RowBox[{"vSSM", "=", 
   RowBox[{"Simplify", "[", 
    RowBox[{"vSK", "+", 
     RowBox[{"Cross", "[", 
      RowBox[{"wSS", ",", "rSK2SSM"}], "]"}]}], "]"}]}], 
  ";"}], "\[IndentingNewLine]", 
 RowBox[{
  RowBox[{"vFSM", "=", 
   RowBox[{"vFK", "+", 
    RowBox[{"Cross", "[", 
     RowBox[{"wFS", ",", "rFK2FSM"}], "]"}]}]}], ";"}], "\[IndentingNewLine]", 
 RowBox[{
  RowBox[{"vSFM", "=", 
   RowBox[{"Simplify", "[", 
    RowBox[{"vSA", "+", 
     RowBox[{"Cross", "[", 
      RowBox[{"wSF", ",", "rSA2SFM"}], "]"}]}], "]"}]}], 
  ";"}], "\[IndentingNewLine]", 
 RowBox[{
  RowBox[{"vFFM", "=", 
   RowBox[{"vFA", "+", 
    RowBox[{"Cross", "[", 
     RowBox[{"wFF", ",", "rFA2FFM"}], "]"}]}]}], ";"}]}], "Input",
 CellChangeTimes->{{3.54849355333*^9, 3.5484936896540003`*^9}, {
   3.5486743144576*^9, 3.5486743176085997`*^9}, 3.5486743639586*^9, {
   3.5589758269370003`*^9, 3.558975899172*^9}}],

Cell[CellGroupData[{

Cell[BoxData[
 RowBox[{"CForm", "[", 
  RowBox[{"Simplify", "[", 
   RowBox[{"vH", "[", 
    RowBox[{"[", "1", "]"}], "]"}], "]"}], "]"}]], "Input"],

Cell["\<\
-(dq1*Lt*Cos(q1)) - (dq1 + dq3)*Ls*Cos(q1 + q3) - (dq1 + dq3 + dq5)*(R + \
xf*Cos(q1 + q3 + q5) - yf*Sin(q1 + q3 + q5))\
\>", "Output",
 CellChangeTimes->{3.7035169457666454`*^9, 3.703516981461214*^9}]
}, Open  ]],

Cell[CellGroupData[{

Cell[BoxData[
 RowBox[{"CForm", "[", 
  RowBox[{"Simplify", "[", 
   RowBox[{"vH", "[", 
    RowBox[{"[", "2", "]"}], "]"}], "]"}], "]"}]], "Input"],

Cell["\<\
-((dq1 + dq3 + dq5)*yf*Cos(q1 + q3 + q5)) - dq1*Lt*Sin(q1) - dq1*Ls*Sin(q1 + \
q3) - dq3*Ls*Sin(q1 + q3) - dq1*xf*Sin(q1 + q3 + q5) - dq3*xf*Sin(q1 + q3 + \
q5) - dq5*xf*Sin(q1 + q3 + q5)\
\>", "Output",
 CellChangeTimes->{3.7035169967937474`*^9}]
}, Open  ]],

Cell[BoxData[
 RowBox[{
  RowBox[{"(*", " ", 
   RowBox[{"Acceleration", " ", "of", " ", "the", " ", "hip"}], " ", "*)"}], 
  "\[IndentingNewLine]", 
  RowBox[{
   RowBox[{
    RowBox[{"aHx", "=", 
     RowBox[{"Simplify", "[", 
      RowBox[{
       RowBox[{
        RowBox[{"D", "[", 
         RowBox[{
          RowBox[{"vH", "[", 
           RowBox[{"[", "1", "]"}], "]"}], ",", 
          RowBox[{"{", "q", "}"}]}], "]"}], ".", "dq"}], "+", 
       RowBox[{
        RowBox[{"D", "[", 
         RowBox[{
          RowBox[{"vH", "[", 
           RowBox[{"[", "1", "]"}], "]"}], ",", 
          RowBox[{"{", "dq", "}"}]}], "]"}], ".", "ddq"}]}], "]"}]}], ";"}], 
   "\[IndentingNewLine]", 
   RowBox[{
    RowBox[{"aHy", "=", 
     RowBox[{"Simplify", "[", 
      RowBox[{
       RowBox[{
        RowBox[{"D", "[", 
         RowBox[{
          RowBox[{"vH", "[", 
           RowBox[{"[", "2", "]"}], "]"}], ",", 
          RowBox[{"{", "q", "}"}]}], "]"}], ".", "dq"}], "+", 
       RowBox[{
        RowBox[{"D", "[", 
         RowBox[{
          RowBox[{"vH", "[", 
           RowBox[{"[", "2", "]"}], "]"}], ",", 
          RowBox[{"{", "dq", "}"}]}], "]"}], ".", "ddq"}]}], "]"}]}], 
    ";"}]}]}]], "Input"],

Cell[CellGroupData[{

Cell[BoxData[
 RowBox[{"CForm", "[", "aHx", "]"}]], "Input"],

Cell["\<\
-(ddq1*R) - ddq3*R - ddq5*R - ddq1*Lt*Cos(q1) - (ddq1 + ddq3)*Ls*Cos(q1 + q3) \
- ddq1*xf*Cos(q1 + q3 + q5) - ddq3*xf*Cos(q1 + q3 + q5) - ddq5*xf*Cos(q1 + q3 \
+ q5) + 
   Power(dq1,2)*yf*Cos(q1 + q3 + q5) + 2*dq1*dq3*yf*Cos(q1 + q3 + q5) + \
Power(dq3,2)*yf*Cos(q1 + q3 + q5) + 2*dq1*dq5*yf*Cos(q1 + q3 + q5) + \
2*dq3*dq5*yf*Cos(q1 + q3 + q5) + 
   Power(dq5,2)*yf*Cos(q1 + q3 + q5) + Power(dq1,2)*Lt*Sin(q1) + \
Power(dq1,2)*Ls*Sin(q1 + q3) + 2*dq1*dq3*Ls*Sin(q1 + q3) + \
Power(dq3,2)*Ls*Sin(q1 + q3) + 
   Power(dq1,2)*xf*Sin(q1 + q3 + q5) + 2*dq1*dq3*xf*Sin(q1 + q3 + q5) + \
Power(dq3,2)*xf*Sin(q1 + q3 + q5) + 2*dq1*dq5*xf*Sin(q1 + q3 + q5) + \
2*dq3*dq5*xf*Sin(q1 + q3 + q5) + 
   Power(dq5,2)*xf*Sin(q1 + q3 + q5) + ddq1*yf*Sin(q1 + q3 + q5) + \
ddq3*yf*Sin(q1 + q3 + q5) + ddq5*yf*Sin(q1 + q3 + q5)\
\>", "Output",
 CellChangeTimes->{3.703517049200988*^9}]
}, Open  ]],

Cell[CellGroupData[{

Cell[BoxData[
 RowBox[{"CForm", "[", "aHy", "]"}]], "Input"],

Cell["\<\
-(Power(dq1,2)*Lt*Cos(q1)) - Power(dq1 + dq3,2)*Ls*Cos(q1 + q3) - \
Power(dq1,2)*xf*Cos(q1 + q3 + q5) - 2*dq1*dq3*xf*Cos(q1 + q3 + q5) - \
Power(dq3,2)*xf*Cos(q1 + q3 + q5) - 
   2*dq1*dq5*xf*Cos(q1 + q3 + q5) - 2*dq3*dq5*xf*Cos(q1 + q3 + q5) - \
Power(dq5,2)*xf*Cos(q1 + q3 + q5) - ddq1*yf*Cos(q1 + q3 + q5) - \
ddq3*yf*Cos(q1 + q3 + q5) - 
   ddq5*yf*Cos(q1 + q3 + q5) - ddq1*Lt*Sin(q1) - ddq1*Ls*Sin(q1 + q3) - \
ddq3*Ls*Sin(q1 + q3) - ddq1*xf*Sin(q1 + q3 + q5) - ddq3*xf*Sin(q1 + q3 + q5) \
- ddq5*xf*Sin(q1 + q3 + q5) + 
   Power(dq1,2)*yf*Sin(q1 + q3 + q5) + 2*dq1*dq3*yf*Sin(q1 + q3 + q5) + \
Power(dq3,2)*yf*Sin(q1 + q3 + q5) + 2*dq1*dq5*yf*Sin(q1 + q3 + q5) + \
2*dq3*dq5*yf*Sin(q1 + q3 + q5) + 
   Power(dq5,2)*yf*Sin(q1 + q3 + q5)\
\>", "Output",
 CellChangeTimes->{3.703517061714239*^9}]
}, Open  ]],

Cell[BoxData[
 RowBox[{"\[IndentingNewLine]", 
  RowBox[{"(*", " ", 
   RowBox[{"Kinetic", " ", "energy"}], " ", "*)"}], "\[IndentingNewLine]", 
  RowBox[{
   RowBox[{
    RowBox[{"kH", "=", 
     RowBox[{
      RowBox[{"1", "/", "2"}], "*", "mb", "*", 
      RowBox[{"(", 
       RowBox[{"vH", ".", "vH"}], ")"}]}]}], ";"}], "\[IndentingNewLine]", 
   RowBox[{
    RowBox[{"kST", "=", 
     RowBox[{
      RowBox[{
       RowBox[{"1", "/", "2"}], "*", "mt", "*", 
       RowBox[{"(", 
        RowBox[{"vSTM", ".", "vSTM"}], ")"}]}], "+", 
      RowBox[{
       RowBox[{"1", "/", "2"}], "*", "Jt", "*", 
       RowBox[{"(", 
        RowBox[{"wST", ".", "wST"}], ")"}]}]}]}], ";"}], 
   "\[IndentingNewLine]", 
   RowBox[{
    RowBox[{"kFT", "=", 
     RowBox[{
      RowBox[{
       RowBox[{"1", "/", "2"}], "*", "mt", "*", 
       RowBox[{"(", 
        RowBox[{"vFTM", ".", "vFTM"}], ")"}]}], "+", 
      RowBox[{
       RowBox[{"1", "/", "2"}], "*", "Jt", "*", 
       RowBox[{"(", 
        RowBox[{"wFT", ".", "wFT"}], ")"}]}]}]}], ";"}], 
   "\[IndentingNewLine]", 
   RowBox[{
    RowBox[{"kSS", "=", 
     RowBox[{
      RowBox[{
       RowBox[{"1", "/", "2"}], "*", "ms", "*", 
       RowBox[{"(", 
        RowBox[{"vSSM", ".", "vSSM"}], ")"}]}], "+", 
      RowBox[{
       RowBox[{"1", "/", "2"}], "*", "Js", "*", 
       RowBox[{"(", 
        RowBox[{"wSS", ".", "wSS"}], ")"}]}]}]}], ";"}], 
   "\[IndentingNewLine]", 
   RowBox[{
    RowBox[{"kFS", "=", 
     RowBox[{
      RowBox[{
       RowBox[{"1", "/", "2"}], "*", "ms", "*", 
       RowBox[{"(", 
        RowBox[{"vFSM", ".", "vFSM"}], ")"}]}], "+", 
      RowBox[{
       RowBox[{"1", "/", "2"}], "*", "Js", "*", 
       RowBox[{"(", 
        RowBox[{"wFS", ".", "wFS"}], ")"}]}]}]}], ";"}], 
   "\[IndentingNewLine]", 
   RowBox[{
    RowBox[{"kSF", "=", 
     RowBox[{
      RowBox[{"1", "/", "2"}], "*", "mf", "*", 
      RowBox[{"(", 
       RowBox[{"vSFM", ".", "vSFM"}], ")"}]}]}], ";"}], "\[IndentingNewLine]", 
   RowBox[{
    RowBox[{"kFF", "=", 
     RowBox[{
      RowBox[{"1", "/", "2"}], "*", "mf", "*", 
      RowBox[{"(", 
       RowBox[{"vFFM", ".", "vFFM"}], ")"}]}]}], ";"}], "\[IndentingNewLine]", 
   RowBox[{
    RowBox[{"T", "=", 
     RowBox[{"CoefficientList", "[", 
      RowBox[{
       RowBox[{
       "kH", "+", "kST", "+", "kFT", "+", "kSS", "+", "kFS", "+", "kSF", "+", 
        "kFF"}], ",", "dq"}], "]"}]}], ";"}]}]}]], "Input",
 CellChangeTimes->{{3.5484934795150003`*^9, 3.5484935459189997`*^9}, {
   3.54849369695*^9, 3.548493957671*^9}, {3.548498427481*^9, 
   3.548498501634*^9}, {3.5484992792209997`*^9, 3.5484992893059998`*^9}, {
   3.5484997392939997`*^9, 3.548499743533*^9}, 3.548500107098*^9, {
   3.54850030254*^9, 3.548500311659*^9}, {3.558975959285*^9, 
   3.558975995394*^9}, {3.558977302361*^9, 3.55897730245*^9}}],

Cell[BoxData[{
 RowBox[{
  RowBox[{"d11", "=", 
   RowBox[{"FullSimplify", "[", 
    RowBox[{"2", "*", 
     RowBox[{"T", "[", 
      RowBox[{"[", 
       RowBox[{"3", ",", "1", ",", "1", ",", "1", ",", "1", ",", "1"}], "]"}],
       "]"}]}], "]"}]}], ";"}], "\[IndentingNewLine]", 
 RowBox[{
  RowBox[{"d12", "=", 
   RowBox[{"FullSimplify", "[", 
    RowBox[{"T", "[", 
     RowBox[{"[", 
      RowBox[{"2", ",", "2", ",", "1", ",", "1", ",", "1", ",", "1"}], "]"}], 
     "]"}], "]"}]}], ";"}], "\[IndentingNewLine]", 
 RowBox[{
  RowBox[{"d13", "=", 
   RowBox[{"FullSimplify", "[", 
    RowBox[{"T", "[", 
     RowBox[{"[", 
      RowBox[{"2", ",", "1", ",", "2", ",", "1", ",", "1", ",", "1"}], "]"}], 
     "]"}], "]"}]}], ";"}], "\[IndentingNewLine]", 
 RowBox[{
  RowBox[{"d14", "=", 
   RowBox[{"FullSimplify", "[", 
    RowBox[{"T", "[", 
     RowBox[{"[", 
      RowBox[{"2", ",", "1", ",", "1", ",", "2", ",", "1", ",", "1"}], "]"}], 
     "]"}], "]"}]}], ";"}], "\[IndentingNewLine]", 
 RowBox[{
  RowBox[{"d15", "=", 
   RowBox[{"FullSimplify", "[", 
    RowBox[{"T", "[", 
     RowBox[{"[", 
      RowBox[{"2", ",", "1", ",", "1", ",", "1", ",", "2", ",", "1"}], "]"}], 
     "]"}], "]"}]}], ";"}], "\[IndentingNewLine]", 
 RowBox[{
  RowBox[{"d16", "=", 
   RowBox[{"FullSimplify", "[", 
    RowBox[{"T", "[", 
     RowBox[{"[", 
      RowBox[{"2", ",", "1", ",", "1", ",", "1", ",", "1", ",", "2"}], "]"}], 
     "]"}], "]"}]}], ";"}]}], "Input",
 CellChangeTimes->{{3.548498506807*^9, 3.548498540943*^9}, {
  3.5485002880439997`*^9, 3.548500290395*^9}, {3.548500325177*^9, 
  3.548500375174*^9}, {3.548500540941*^9, 3.548500554492*^9}, {
  3.548501310865*^9, 3.548501312817*^9}, {3.5485013495030003`*^9, 
  3.548501353599*^9}, {3.5485014227469997`*^9, 3.548501478472*^9}}],

Cell[BoxData[{
 RowBox[{
  RowBox[{"d22", "=", 
   RowBox[{"FullSimplify", "[", 
    RowBox[{"2", "*", 
     RowBox[{"T", "[", 
      RowBox[{"[", 
       RowBox[{"1", ",", "3", ",", "1", ",", "1", ",", "1", ",", "1"}], "]"}],
       "]"}]}], "]"}]}], ";"}], "\[IndentingNewLine]", 
 RowBox[{
  RowBox[{"d23", "=", 
   RowBox[{"FullSimplify", "[", 
    RowBox[{"T", "[", 
     RowBox[{"[", 
      RowBox[{"1", ",", "2", ",", "2", ",", "1", ",", "1", ",", "1"}], "]"}], 
     "]"}], "]"}]}], ";"}], "\[IndentingNewLine]", 
 RowBox[{
  RowBox[{"d24", "=", 
   RowBox[{"FullSimplify", "[", 
    RowBox[{"T", "[", 
     RowBox[{"[", 
      RowBox[{"1", ",", "2", ",", "1", ",", "2", ",", "1", ",", "1"}], "]"}], 
     "]"}], "]"}]}], ";"}], "\[IndentingNewLine]", 
 RowBox[{
  RowBox[{"d25", "=", 
   RowBox[{"FullSimplify", "[", 
    RowBox[{"T", "[", 
     RowBox[{"[", 
      RowBox[{"1", ",", "2", ",", "1", ",", "1", ",", "2", ",", "1"}], "]"}], 
     "]"}], "]"}]}], ";"}], "\[IndentingNewLine]", 
 RowBox[{
  RowBox[{"d26", "=", 
   RowBox[{"FullSimplify", "[", 
    RowBox[{"T", "[", 
     RowBox[{"[", 
      RowBox[{"1", ",", "2", ",", "1", ",", "1", ",", "1", ",", "2"}], "]"}], 
     "]"}], "]"}]}], ";"}]}], "Input",
 CellChangeTimes->{{3.548501342171*^9, 3.548501372797*^9}, {3.548501426507*^9,
   3.548501433242*^9}, {3.5485014837980003`*^9, 3.5485015422139997`*^9}}],

Cell[BoxData[{
 RowBox[{
  RowBox[{"d33", "=", 
   RowBox[{"FullSimplify", "[", 
    RowBox[{"2", "*", 
     RowBox[{"T", "[", 
      RowBox[{"[", 
       RowBox[{"1", ",", "1", ",", "3", ",", "1", ",", "1", ",", "1"}], "]"}],
       "]"}]}], "]"}]}], ";"}], "\[IndentingNewLine]", 
 RowBox[{
  RowBox[{"d34", "=", 
   RowBox[{"FullSimplify", "[", 
    RowBox[{"T", "[", 
     RowBox[{"[", 
      RowBox[{"1", ",", "1", ",", "2", ",", "2", ",", "1", ",", "1"}], "]"}], 
     "]"}], "]"}]}], ";"}], "\[IndentingNewLine]", 
 RowBox[{
  RowBox[{"d35", "=", 
   RowBox[{"FullSimplify", "[", 
    RowBox[{"T", "[", 
     RowBox[{"[", 
      RowBox[{"1", ",", "1", ",", "2", ",", "1", ",", "2", ",", "1"}], "]"}], 
     "]"}], "]"}]}], ";"}], "\[IndentingNewLine]", 
 RowBox[{
  RowBox[{"d36", "=", 
   RowBox[{"FullSimplify", "[", 
    RowBox[{"T", "[", 
     RowBox[{"[", 
      RowBox[{"1", ",", "1", ",", "2", ",", "1", ",", "1", ",", "2"}], "]"}], 
     "]"}], "]"}]}], ";"}]}], "Input",
 CellChangeTimes->{{3.548501385137*^9, 3.548501397723*^9}, 3.54850143785*^9, {
   3.5485015504040003`*^9, 3.548501584802*^9}, {3.5485016279379997`*^9, 
   3.548501628801*^9}}],

Cell[BoxData[{
 RowBox[{
  RowBox[{"d44", "=", 
   RowBox[{"FullSimplify", "[", 
    RowBox[{"2", "*", 
     RowBox[{"T", "[", 
      RowBox[{"[", 
       RowBox[{"1", ",", "1", ",", "1", ",", "3", ",", "1", ",", "1"}], "]"}],
       "]"}]}], "]"}]}], ";"}], "\[IndentingNewLine]", 
 RowBox[{
  RowBox[{"d45", "=", 
   RowBox[{"FullSimplify", "[", 
    RowBox[{"T", "[", 
     RowBox[{"[", 
      RowBox[{"1", ",", "1", ",", "1", ",", "2", ",", "2", ",", "1"}], "]"}], 
     "]"}], "]"}]}], ";"}], "\[IndentingNewLine]", 
 RowBox[{
  RowBox[{"d46", "=", 
   RowBox[{"FullSimplify", "[", 
    RowBox[{"T", "[", 
     RowBox[{"[", 
      RowBox[{"1", ",", "1", ",", "1", ",", "2", ",", "1", ",", "2"}], "]"}], 
     "]"}], "]"}]}], ";"}]}], "Input",
 CellChangeTimes->{{3.548501404907*^9, 3.548501412186*^9}, 
   3.548501445065*^9, {3.548501594289*^9, 3.548501634159*^9}}],

Cell[BoxData[{
 RowBox[{
  RowBox[{"d55", "=", 
   RowBox[{"FullSimplify", "[", 
    RowBox[{"2", "*", 
     RowBox[{"T", "[", 
      RowBox[{"[", 
       RowBox[{"1", ",", "1", ",", "1", ",", "1", ",", "3", ",", "1"}], "]"}],
       "]"}]}], "]"}]}], ";"}], "\[IndentingNewLine]", 
 RowBox[{
  RowBox[{"d56", "=", 
   RowBox[{"FullSimplify", "[", 
    RowBox[{"T", "[", 
     RowBox[{"[", 
      RowBox[{"1", ",", "1", ",", "1", ",", "1", ",", "2", ",", "2"}], "]"}], 
     "]"}], "]"}]}], ";"}], "\[IndentingNewLine]", 
 RowBox[{
  RowBox[{"d66", "=", 
   RowBox[{"FullSimplify", "[", 
    RowBox[{"2", "*", 
     RowBox[{"T", "[", 
      RowBox[{"[", 
       RowBox[{"1", ",", "1", ",", "1", ",", "1", ",", "1", ",", "3"}], "]"}],
       "]"}]}], "]"}]}], ";"}]}], "Input",
 CellChangeTimes->{{3.548501645807*^9, 3.548501669469*^9}}],

Cell[BoxData[
 RowBox[{
  RowBox[{"dMat", "=", 
   RowBox[{"{", 
    RowBox[{
     RowBox[{"{", 
      RowBox[{
      "d11", ",", "d12", ",", "d13", ",", "d14", ",", "d15", ",", "d16"}], 
      "}"}], ",", 
     RowBox[{"{", 
      RowBox[{
      "d12", ",", "d22", ",", "d23", ",", "d24", ",", "d25", ",", "d26"}], 
      "}"}], ",", 
     RowBox[{"{", 
      RowBox[{
      "d13", ",", "d23", ",", "d33", ",", "d34", ",", "d35", ",", "d36"}], 
      "}"}], ",", 
     RowBox[{"{", 
      RowBox[{
      "d14", ",", "d24", ",", "d34", ",", "d44", ",", "d45", ",", "d46"}], 
      "}"}], ",", 
     RowBox[{"{", 
      RowBox[{
      "d15", ",", "d25", ",", "d35", ",", "d45", ",", "d55", ",", "d56"}], 
      "}"}], ",", 
     RowBox[{"{", 
      RowBox[{
      "d16", ",", "d26", ",", "d36", ",", "d46", ",", "d56", ",", "d66"}], 
      "}"}]}], "}"}]}], ";"}]], "Input",
 CellChangeTimes->{
  3.5485014506800003`*^9, {3.5485016985699997`*^9, 3.548501770709*^9}}],

Cell[CellGroupData[{

Cell[BoxData[
 RowBox[{"If", "[", 
  RowBox[{
   RowBox[{
    RowBox[{"Collect", "[", 
     RowBox[{
      RowBox[{"Simplify", "[", 
       RowBox[{"Collect", "[", 
        RowBox[{
         RowBox[{"Expand", "[", 
          RowBox[{
          "kH", "+", "kST", "+", "kFT", "+", "kSS", "+", "kFS", "+", "kSF", 
           "+", "kFF", "-", 
           RowBox[{
            RowBox[{"1", "/", "2"}], "*", 
            RowBox[{"dq", ".", "dMat", ".", "dq"}]}]}], "]"}], ",", "dq"}], 
        "]"}], "]"}], ",", "dq"}], "]"}], "\[Equal]", "0"}], ",", 
   "\"\<Correct\>\"", ",", "\"\<Incorrect\>\"", ",", "\"\<Huh\>\""}], 
  "]"}]], "Input"],

Cell[BoxData["\<\"Correct\"\>"], "Output",
 CellChangeTimes->{3.558976162641*^9, 3.5589774034630003`*^9, 
  3.6569569480254655`*^9, 3.673787292993036*^9, 3.703513859956072*^9}]
}, Open  ]],

Cell[CellGroupData[{

Cell[BoxData[
 RowBox[{"CForm", "[", "d11", "]"}]], "Input",
 CellChangeTimes->{{3.548523119644*^9, 3.548523124203*^9}}],

Cell["\<\
2*Js + 2*Jt - 2*cs*Ls*ms - 2*ct*Lt*mt + 2*((Power(cf7x,2) + Power(cf7y,2))*mf \
+ Power(cs,2)*ms + Power(ct,2)*mt) + Power(Ls,2)*(mb + 2*(mf + ms + mt)) + 
   Power(Lt,2)*(mb + 2*(mf + ms + mt)) + mb*Power(R,2) + 2*mf*Power(R,2) + \
2*ms*Power(R,2) + 2*mt*Power(R,2) - 2*cf7x*mf*xf + mb*Power(xf,2) + \
2*mf*Power(xf,2) + 2*ms*Power(xf,2) + 
   2*mt*Power(xf,2) + 2*cf7y*mf*yf + (mb + 2*(mf + ms + mt))*Power(yf,2) - 2*
    (-((-(ct*mt) + Lt*(mb + mf + ms + 2*mt))*R*Cos(q1)) + Lt*(Lt*(mf + ms) + \
ct*mt)*Cos(q2) + Lt*mf*R*Cos(q1 + q2) + Lt*ms*R*Cos(q1 + q2) + ct*mt*R*Cos(q1 \
+ q2) + Ls*Lt*mf*Cos(q2 - q3) + 
      Ls*Lt*ms*Cos(q2 - q3) + ct*Ls*mt*Cos(q2 - q3) - Ls*Lt*mb*Cos(q3) - \
Ls*Lt*mf*Cos(q3) - Ls*Lt*ms*Cos(q3) + ct*Ls*mt*Cos(q3) - 2*Ls*Lt*mt*Cos(q3) - \
Ls*mb*R*Cos(q1 + q3) - 
      Ls*mf*R*Cos(q1 + q3) + cs*ms*R*Cos(q1 + q3) - 2*Ls*ms*R*Cos(q1 + q3) - \
2*Ls*mt*R*Cos(q1 + q3) - Ls*Lt*mf*Cos(q4) - cs*Lt*ms*Cos(q4) + \
Ls*Lt*mf*Cos(q2 + q4) + cs*Lt*ms*Cos(q2 + q4) + 
      Ls*mf*R*Cos(q1 + q2 + q4) + cs*ms*R*Cos(q1 + q2 + q4) + \
Power(Ls,2)*mf*Cos(q2 - q3 + q4) + cs*Ls*ms*Cos(q2 - q3 + q4) + \
Lt*mf*xf*Cos(q2 - q3 - q5) + Lt*ms*xf*Cos(q2 - q3 - q5) + 
      ct*mt*xf*Cos(q2 - q3 - q5) + Ls*mf*xf*Cos(q2 - q3 + q4 - q5) + \
cs*ms*xf*Cos(q2 - q3 + q4 - q5) - Ls*mb*xf*Cos(q5) - Ls*mf*xf*Cos(q5) + \
cs*ms*xf*Cos(q5) - 2*Ls*ms*xf*Cos(q5) - 
      2*Ls*mt*xf*Cos(q5) - Lt*mb*xf*Cos(q3 + q5) - Lt*mf*xf*Cos(q3 + q5) - \
Lt*ms*xf*Cos(q3 + q5) + ct*mt*xf*Cos(q3 + q5) - 2*Lt*mt*xf*Cos(q3 + q5) + \
cf7x*mf*R*Cos(q1 + q3 + q5) - 
      mb*R*xf*Cos(q1 + q3 + q5) - 2*mf*R*xf*Cos(q1 + q3 + q5) - \
2*ms*R*xf*Cos(q1 + q3 + q5) - 2*mt*R*xf*Cos(q1 + q3 + q5) - \
cf7x*Ls*mf*Cos(q6) - cf7x*Lt*mf*Cos(q4 + q6) + 
      cf7x*Lt*mf*Cos(q2 + q4 + q6) + cf7x*mf*R*Cos(q1 + q2 + q4 + q6) + \
cf7x*Ls*mf*Cos(q2 - q3 + q4 + q6) + cf7x*mf*xf*Cos(q2 - q3 + q4 - q5 + q6) - 
      cf7y*mf*yf*Cos(q2 - q3 + q4 - q5 + q6) + Lt*mf*yf*Sin(q2 - q3 - q5) + \
Lt*ms*yf*Sin(q2 - q3 - q5) + ct*mt*yf*Sin(q2 - q3 - q5) + Ls*mf*yf*Sin(q2 - \
q3 + q4 - q5) + 
      cs*ms*yf*Sin(q2 - q3 + q4 - q5) + Ls*mb*yf*Sin(q5) + Ls*mf*yf*Sin(q5) - \
cs*ms*yf*Sin(q5) + 2*Ls*ms*yf*Sin(q5) + 2*Ls*mt*yf*Sin(q5) + Lt*mb*yf*Sin(q3 \
+ q5) + Lt*mf*yf*Sin(q3 + q5) + 
      Lt*ms*yf*Sin(q3 + q5) - ct*mt*yf*Sin(q3 + q5) + 2*Lt*mt*yf*Sin(q3 + q5) \
+ cf7y*mf*R*Sin(q1 + q3 + q5) + mb*R*yf*Sin(q1 + q3 + q5) + 2*mf*R*yf*Sin(q1 \
+ q3 + q5) + 
      2*ms*R*yf*Sin(q1 + q3 + q5) + 2*mt*R*yf*Sin(q1 + q3 + q5) - \
cf7y*Ls*mf*Sin(q6) - cf7y*Lt*mf*Sin(q4 + q6) + cf7y*Lt*mf*Sin(q2 + q4 + q6) + \
cf7y*mf*R*Sin(q1 + q2 + q4 + q6) + 
      cf7y*Ls*mf*Sin(q2 - q3 + q4 + q6) + mf*(cf7y*xf + cf7x*yf)*Sin(q2 - q3 \
+ q4 - q5 + q6))\
\>", "Output",
 CellChangeTimes->{3.657304271659438*^9, 3.6737872972510357`*^9, 
  3.703513863273403*^9}]
}, Open  ]],

Cell[CellGroupData[{

Cell[BoxData[
 RowBox[{"CForm", "[", "d12", "]"}]], "Input",
 CellChangeTimes->{{3.548523143613*^9, 3.548523147242*^9}}],

Cell["\<\
Js + Jt + (Power(cf7x,2) + Power(cf7y,2) + Power(Ls,2) + Power(Lt,2))*mf + \
Power(cs,2)*ms + Power(Lt,2)*ms + Power(ct,2)*mt - Lt*(Lt*(mf + ms) + \
ct*mt)*Cos(q2) - 
   (Lt*(mf + ms) + ct*mt)*R*Cos(q1 + q2) - Ls*Lt*mf*Cos(q2 - q3) - \
Ls*Lt*ms*Cos(q2 - q3) - ct*Ls*mt*Cos(q2 - q3) + 2*Ls*Lt*mf*Cos(q4) + \
2*cs*Lt*ms*Cos(q4) - Ls*Lt*mf*Cos(q2 + q4) - 
   cs*Lt*ms*Cos(q2 + q4) - Ls*mf*R*Cos(q1 + q2 + q4) - cs*ms*R*Cos(q1 + q2 + \
q4) - Power(Ls,2)*mf*Cos(q2 - q3 + q4) - cs*Ls*ms*Cos(q2 - q3 + q4) - \
Lt*mf*xf*Cos(q2 - q3 - q5) - 
   Lt*ms*xf*Cos(q2 - q3 - q5) - ct*mt*xf*Cos(q2 - q3 - q5) - Ls*mf*xf*Cos(q2 \
- q3 + q4 - q5) - cs*ms*xf*Cos(q2 - q3 + q4 - q5) + 2*cf7x*Ls*mf*Cos(q6) + \
2*cf7x*Lt*mf*Cos(q4 + q6) - 
   cf7x*Lt*mf*Cos(q2 + q4 + q6) - cf7x*mf*R*Cos(q1 + q2 + q4 + q6) - \
cf7x*Ls*mf*Cos(q2 - q3 + q4 + q6) - cf7x*mf*xf*Cos(q2 - q3 + q4 - q5 + q6) + \
cf7y*mf*yf*Cos(q2 - q3 + q4 - q5 + q6) - 
   Lt*mf*yf*Sin(q2 - q3 - q5) - Lt*ms*yf*Sin(q2 - q3 - q5) - ct*mt*yf*Sin(q2 \
- q3 - q5) - Ls*mf*yf*Sin(q2 - q3 + q4 - q5) - cs*ms*yf*Sin(q2 - q3 + q4 - \
q5) + 2*cf7y*Ls*mf*Sin(q6) + 
   2*cf7y*Lt*mf*Sin(q4 + q6) - cf7y*Lt*mf*Sin(q2 + q4 + q6) - \
cf7y*mf*R*Sin(q1 + q2 + q4 + q6) - cf7y*Ls*mf*Sin(q2 - q3 + q4 + q6) - \
mf*(cf7y*xf + cf7x*yf)*Sin(q2 - q3 + q4 - q5 + q6)\
\>", "Output",
 CellChangeTimes->{3.657304281160388*^9, 3.673787324618036*^9, 
  3.703513879567089*^9}]
}, Open  ]],

Cell[CellGroupData[{

Cell[BoxData[
 RowBox[{"CForm", "[", "d13", "]"}]], "Input",
 CellChangeTimes->{{3.548523170742*^9, 3.5485231751280003`*^9}}],

Cell["\<\
Js + (Power(cf7x,2) + Power(cf7y,2))*mf + Power(cs,2)*ms - 2*cs*Ls*ms + \
Power(Ls,2)*(mb + mf + 2*(ms + mt)) + mb*(Power(R,2) + Power(xf,2) + \
Power(yf,2)) + 
   2*((ms + mt)*(Power(R,2) + Power(xf,2) + Power(yf,2)) + mf*(Power(R,2) + \
xf*(-cf7x + xf) + yf*(cf7y + yf))) + (-(ct*mt) + Lt*(mb + mf + ms + \
2*mt))*R*Cos(q1) - 
   (Lt*(mf + ms) + ct*mt)*R*Cos(q1 + q2) - Ls*Lt*mf*Cos(q2 - q3) - \
Ls*Lt*ms*Cos(q2 - q3) - ct*Ls*mt*Cos(q2 - q3) + Ls*Lt*mb*Cos(q3) + \
Ls*Lt*mf*Cos(q3) + Ls*Lt*ms*Cos(q3) - 
   ct*Ls*mt*Cos(q3) + 2*Ls*Lt*mt*Cos(q3) + 2*Ls*mb*R*Cos(q1 + q3) + \
2*Ls*mf*R*Cos(q1 + q3) - 2*cs*ms*R*Cos(q1 + q3) + 4*Ls*ms*R*Cos(q1 + q3) + \
4*Ls*mt*R*Cos(q1 + q3) - 
   Ls*mf*R*Cos(q1 + q2 + q4) - cs*ms*R*Cos(q1 + q2 + q4) - \
Power(Ls,2)*mf*Cos(q2 - q3 + q4) - cs*Ls*ms*Cos(q2 - q3 + q4) - \
Lt*mf*xf*Cos(q2 - q3 - q5) - Lt*ms*xf*Cos(q2 - q3 - q5) - 
   ct*mt*xf*Cos(q2 - q3 - q5) - Ls*mf*xf*Cos(q2 - q3 + q4 - q5) - \
cs*ms*xf*Cos(q2 - q3 + q4 - q5) + 2*Ls*mb*xf*Cos(q5) + 2*Ls*mf*xf*Cos(q5) - \
2*cs*ms*xf*Cos(q5) + 4*Ls*ms*xf*Cos(q5) + 
   4*Ls*mt*xf*Cos(q5) + Lt*mb*xf*Cos(q3 + q5) + Lt*mf*xf*Cos(q3 + q5) + \
Lt*ms*xf*Cos(q3 + q5) - ct*mt*xf*Cos(q3 + q5) + 2*Lt*mt*xf*Cos(q3 + q5) - \
2*cf7x*mf*R*Cos(q1 + q3 + q5) + 
   2*mb*R*xf*Cos(q1 + q3 + q5) + 4*mf*R*xf*Cos(q1 + q3 + q5) + \
4*ms*R*xf*Cos(q1 + q3 + q5) + 4*mt*R*xf*Cos(q1 + q3 + q5) - cf7x*mf*R*Cos(q1 \
+ q2 + q4 + q6) - 
   cf7x*Ls*mf*Cos(q2 - q3 + q4 + q6) - cf7x*mf*xf*Cos(q2 - q3 + q4 - q5 + q6) \
+ cf7y*mf*yf*Cos(q2 - q3 + q4 - q5 + q6) - Lt*mf*yf*Sin(q2 - q3 - q5) - \
Lt*ms*yf*Sin(q2 - q3 - q5) - 
   ct*mt*yf*Sin(q2 - q3 - q5) - Ls*mf*yf*Sin(q2 - q3 + q4 - q5) - \
cs*ms*yf*Sin(q2 - q3 + q4 - q5) - 2*Ls*mb*yf*Sin(q5) - 2*Ls*mf*yf*Sin(q5) + \
2*cs*ms*yf*Sin(q5) - 4*Ls*ms*yf*Sin(q5) - 
   4*Ls*mt*yf*Sin(q5) - Lt*mb*yf*Sin(q3 + q5) - Lt*mf*yf*Sin(q3 + q5) - \
Lt*ms*yf*Sin(q3 + q5) + ct*mt*yf*Sin(q3 + q5) - 2*Lt*mt*yf*Sin(q3 + q5) - \
2*cf7y*mf*R*Sin(q1 + q3 + q5) - 
   2*mb*R*yf*Sin(q1 + q3 + q5) - 4*mf*R*yf*Sin(q1 + q3 + q5) - \
4*ms*R*yf*Sin(q1 + q3 + q5) - 4*mt*R*yf*Sin(q1 + q3 + q5) - cf7y*mf*R*Sin(q1 \
+ q2 + q4 + q6) - 
   cf7y*Ls*mf*Sin(q2 - q3 + q4 + q6) - mf*(cf7y*xf + cf7x*yf)*Sin(q2 - q3 + \
q4 - q5 + q6)\
\>", "Output",
 CellChangeTimes->{3.673787367873036*^9, 3.7035138929387517`*^9}]
}, Open  ]],

Cell[CellGroupData[{

Cell[BoxData[
 RowBox[{"CForm", "[", "d14", "]"}]], "Input",
 CellChangeTimes->{{3.548523195604*^9, 3.548523198487*^9}}],

Cell["\<\
Js + (Power(cf7x,2) + Power(cf7y,2) + Power(Ls,2))*mf + Power(cs,2)*ms + \
Lt*(Ls*mf + cs*ms)*Cos(q4) - Lt*(Ls*mf + cs*ms)*Cos(q2 + q4) - Ls*mf*R*Cos(q1 \
+ q2 + q4) - 
   cs*ms*R*Cos(q1 + q2 + q4) - Power(Ls,2)*mf*Cos(q2 - q3 + q4) - \
cs*Ls*ms*Cos(q2 - q3 + q4) - Ls*mf*xf*Cos(q2 - q3 + q4 - q5) - \
cs*ms*xf*Cos(q2 - q3 + q4 - q5) + 2*cf7x*Ls*mf*Cos(q6) + 
   cf7x*Lt*mf*Cos(q4 + q6) - cf7x*Lt*mf*Cos(q2 + q4 + q6) - cf7x*mf*R*Cos(q1 \
+ q2 + q4 + q6) - cf7x*Ls*mf*Cos(q2 - q3 + q4 + q6) - cf7x*mf*xf*Cos(q2 - q3 \
+ q4 - q5 + q6) + 
   cf7y*mf*yf*Cos(q2 - q3 + q4 - q5 + q6) - Ls*mf*yf*Sin(q2 - q3 + q4 - q5) - \
cs*ms*yf*Sin(q2 - q3 + q4 - q5) + 2*cf7y*Ls*mf*Sin(q6) + cf7y*Lt*mf*Sin(q4 + \
q6) - 
   cf7y*Lt*mf*Sin(q2 + q4 + q6) - cf7y*mf*R*Sin(q1 + q2 + q4 + q6) - \
cf7y*Ls*mf*Sin(q2 - q3 + q4 + q6) - mf*(cf7y*xf + cf7x*yf)*Sin(q2 - q3 + q4 - \
q5 + q6)\
\>", "Output",
 CellChangeTimes->{3.673787379638036*^9, 3.7035139048595595`*^9}]
}, Open  ]],

Cell[CellGroupData[{

Cell[BoxData[
 RowBox[{"CForm", "[", "d15", "]"}]], "Input",
 CellChangeTimes->{{3.548523213671*^9, 3.548523217541*^9}}],

Cell["\<\
Power(cf7x,2)*mf + Power(cf7y,2)*mf - 2*cf7x*mf*xf + 2*cf7y*mf*yf + (mb + \
2*(mf + ms + mt))*(Power(R,2) + Power(xf,2) + Power(yf,2)) + (-(ct*mt) + \
Lt*(mb + mf + ms + 2*mt))*R*Cos(q1) - 
   (Lt*(mf + ms) + ct*mt)*R*Cos(q1 + q2) + Ls*mb*R*Cos(q1 + q3) + \
Ls*mf*R*Cos(q1 + q3) - cs*ms*R*Cos(q1 + q3) + 2*Ls*ms*R*Cos(q1 + q3) + \
2*Ls*mt*R*Cos(q1 + q3) - 
   Ls*mf*R*Cos(q1 + q2 + q4) - cs*ms*R*Cos(q1 + q2 + q4) - Lt*mf*xf*Cos(q2 - \
q3 - q5) - Lt*ms*xf*Cos(q2 - q3 - q5) - ct*mt*xf*Cos(q2 - q3 - q5) - \
Ls*mf*xf*Cos(q2 - q3 + q4 - q5) - 
   cs*ms*xf*Cos(q2 - q3 + q4 - q5) + Ls*mb*xf*Cos(q5) + Ls*mf*xf*Cos(q5) - \
cs*ms*xf*Cos(q5) + 2*Ls*ms*xf*Cos(q5) + 2*Ls*mt*xf*Cos(q5) + Lt*mb*xf*Cos(q3 \
+ q5) + Lt*mf*xf*Cos(q3 + q5) + 
   Lt*ms*xf*Cos(q3 + q5) - ct*mt*xf*Cos(q3 + q5) + 2*Lt*mt*xf*Cos(q3 + q5) - \
2*cf7x*mf*R*Cos(q1 + q3 + q5) + 2*mb*R*xf*Cos(q1 + q3 + q5) + \
4*mf*R*xf*Cos(q1 + q3 + q5) + 
   4*ms*R*xf*Cos(q1 + q3 + q5) + 4*mt*R*xf*Cos(q1 + q3 + q5) - \
cf7x*mf*R*Cos(q1 + q2 + q4 + q6) - cf7x*mf*xf*Cos(q2 - q3 + q4 - q5 + q6) + \
cf7y*mf*yf*Cos(q2 - q3 + q4 - q5 + q6) - 
   Lt*mf*yf*Sin(q2 - q3 - q5) - Lt*ms*yf*Sin(q2 - q3 - q5) - ct*mt*yf*Sin(q2 \
- q3 - q5) - Ls*mf*yf*Sin(q2 - q3 + q4 - q5) - cs*ms*yf*Sin(q2 - q3 + q4 - \
q5) - Ls*mb*yf*Sin(q5) - 
   Ls*mf*yf*Sin(q5) + cs*ms*yf*Sin(q5) - 2*Ls*ms*yf*Sin(q5) - \
2*Ls*mt*yf*Sin(q5) - Lt*mb*yf*Sin(q3 + q5) - Lt*mf*yf*Sin(q3 + q5) - \
Lt*ms*yf*Sin(q3 + q5) + ct*mt*yf*Sin(q3 + q5) - 
   2*Lt*mt*yf*Sin(q3 + q5) - 2*cf7y*mf*R*Sin(q1 + q3 + q5) - 2*mb*R*yf*Sin(q1 \
+ q3 + q5) - 4*mf*R*yf*Sin(q1 + q3 + q5) - 4*ms*R*yf*Sin(q1 + q3 + q5) - \
4*mt*R*yf*Sin(q1 + q3 + q5) - 
   cf7y*mf*R*Sin(q1 + q2 + q4 + q6) - mf*(cf7y*xf + cf7x*yf)*Sin(q2 - q3 + q4 \
- q5 + q6)\
\>", "Output",
 CellChangeTimes->{3.673787391318036*^9, 3.703513917613284*^9}]
}, Open  ]],

Cell[CellGroupData[{

Cell[BoxData[
 RowBox[{"CForm", "[", "d16", "]"}]], "Input",
 CellChangeTimes->{{3.548523235476*^9, 3.54852323842*^9}}],

Cell["\<\
mf*(Power(cf7x,2) + Power(cf7y,2) + cf7x*Ls*Cos(q6) + cf7x*Lt*Cos(q4 + q6) - \
cf7x*Lt*Cos(q2 + q4 + q6) - cf7x*R*Cos(q1 + q2 + q4 + q6) - cf7x*Ls*Cos(q2 - \
q3 + q4 + q6) - 
     cf7x*xf*Cos(q2 - q3 + q4 - q5 + q6) + cf7y*yf*Cos(q2 - q3 + q4 - q5 + \
q6) + cf7y*Ls*Sin(q6) + cf7y*Lt*Sin(q4 + q6) - cf7y*Lt*Sin(q2 + q4 + q6) - \
cf7y*R*Sin(q1 + q2 + q4 + q6) - 
     cf7y*Ls*Sin(q2 - q3 + q4 + q6) - (cf7y*xf + cf7x*yf)*Sin(q2 - q3 + q4 - \
q5 + q6))\
\>", "Output",
 CellChangeTimes->{3.673787403368036*^9, 3.7035139314688983`*^9}]
}, Open  ]],

Cell[CellGroupData[{

Cell[BoxData[
 RowBox[{"CForm", "[", "d22", "]"}]], "Input",
 CellChangeTimes->{{3.548523278639*^9, 3.548523282946*^9}}],

Cell["\<\
Js + Jt + (Power(cf7x,2) + Power(cf7y,2) + Power(Ls,2) + Power(Lt,2))*mf + \
Power(cs,2)*ms + Power(Lt,2)*ms + Power(ct,2)*mt + 2*Lt*(Ls*mf + \
cs*ms)*Cos(q4) + 
   2*mf*(cf7x*Ls*Cos(q6) + cf7x*Lt*Cos(q4 + q6) + cf7y*Ls*Sin(q6) + \
cf7y*Lt*Sin(q4 + q6))\
\>", "Output",
 CellChangeTimes->{3.673787414815036*^9, 3.7035139431157336`*^9}]
}, Open  ]],

Cell[CellGroupData[{

Cell[BoxData[
 RowBox[{"CForm", "[", "d23", "]"}]], "Input",
 CellChangeTimes->{{3.548523296467*^9, 3.548523299361*^9}}],

Cell["\<\
-((Lt*(mf + ms) + ct*mt)*R*Cos(q1 + q2)) - Ls*(Lt*(mf + ms) + ct*mt)*Cos(q2 - \
q3) - Ls*mf*R*Cos(q1 + q2 + q4) - cs*ms*R*Cos(q1 + q2 + q4) - \
Power(Ls,2)*mf*Cos(q2 - q3 + q4) - 
   cs*Ls*ms*Cos(q2 - q3 + q4) - Lt*mf*xf*Cos(q2 - q3 - q5) - Lt*ms*xf*Cos(q2 \
- q3 - q5) - ct*mt*xf*Cos(q2 - q3 - q5) - Ls*mf*xf*Cos(q2 - q3 + q4 - q5) - \
cs*ms*xf*Cos(q2 - q3 + q4 - q5) - 
   cf7x*mf*R*Cos(q1 + q2 + q4 + q6) - cf7x*Ls*mf*Cos(q2 - q3 + q4 + q6) - \
cf7x*mf*xf*Cos(q2 - q3 + q4 - q5 + q6) + cf7y*mf*yf*Cos(q2 - q3 + q4 - q5 + \
q6) - Lt*mf*yf*Sin(q2 - q3 - q5) - 
   Lt*ms*yf*Sin(q2 - q3 - q5) - ct*mt*yf*Sin(q2 - q3 - q5) - Ls*mf*yf*Sin(q2 \
- q3 + q4 - q5) - cs*ms*yf*Sin(q2 - q3 + q4 - q5) - cf7y*mf*R*Sin(q1 + q2 + \
q4 + q6) - 
   cf7y*Ls*mf*Sin(q2 - q3 + q4 + q6) - mf*(cf7y*xf + cf7x*yf)*Sin(q2 - q3 + \
q4 - q5 + q6)\
\>", "Output",
 CellChangeTimes->{3.673787426618036*^9, 3.70351395385166*^9}]
}, Open  ]],

Cell[CellGroupData[{

Cell[BoxData[
 RowBox[{"CForm", "[", "d24", "]"}]], "Input",
 CellChangeTimes->{{3.548523313362*^9, 3.548523316975*^9}}],

Cell["\<\
Js + (Power(cf7x,2) + Power(cf7y,2) + Power(Ls,2))*mf + Power(cs,2)*ms + \
Lt*(Ls*mf + cs*ms)*Cos(q4) + 
   mf*(2*cf7x*Ls*Cos(q6) + cf7x*Lt*Cos(q4 + q6) + 2*cf7y*Ls*Sin(q6) + \
cf7y*Lt*Sin(q4 + q6))\
\>", "Output",
 CellChangeTimes->{3.6737874398710356`*^9, 3.703513964199625*^9}]
}, Open  ]],

Cell[CellGroupData[{

Cell[BoxData[
 RowBox[{"CForm", "[", "d25", "]"}]], "Input",
 CellChangeTimes->{{3.548523333457*^9, 3.54852333819*^9}}],

Cell["\<\
-((Lt*(mf + ms) + ct*mt)*R*Cos(q1 + q2)) - (Ls*mf + cs*ms)*R*Cos(q1 + q2 + \
q4) - Lt*mf*xf*Cos(q2 - q3 - q5) - Lt*ms*xf*Cos(q2 - q3 - q5) - \
ct*mt*xf*Cos(q2 - q3 - q5) - 
   Ls*mf*xf*Cos(q2 - q3 + q4 - q5) - cs*ms*xf*Cos(q2 - q3 + q4 - q5) - \
cf7x*mf*R*Cos(q1 + q2 + q4 + q6) - cf7x*mf*xf*Cos(q2 - q3 + q4 - q5 + q6) + \
cf7y*mf*yf*Cos(q2 - q3 + q4 - q5 + q6) - 
   Lt*mf*yf*Sin(q2 - q3 - q5) - Lt*ms*yf*Sin(q2 - q3 - q5) - ct*mt*yf*Sin(q2 \
- q3 - q5) - Ls*mf*yf*Sin(q2 - q3 + q4 - q5) - cs*ms*yf*Sin(q2 - q3 + q4 - \
q5) - 
   cf7y*mf*R*Sin(q1 + q2 + q4 + q6) - mf*(cf7y*xf + cf7x*yf)*Sin(q2 - q3 + q4 \
- q5 + q6)\
\>", "Output",
 CellChangeTimes->{3.673787453318036*^9, 3.70351397355369*^9}]
}, Open  ]],

Cell[CellGroupData[{

Cell[BoxData[
 RowBox[{"CForm", "[", "d26", "]"}]], "Input",
 CellChangeTimes->{{3.548523358302*^9, 3.548523365197*^9}}],

Cell["\<\
mf*(Power(cf7x,2) + Power(cf7y,2) + cf7x*Ls*Cos(q6) + cf7x*Lt*Cos(q4 + q6) + \
cf7y*Ls*Sin(q6) + cf7y*Lt*Sin(q4 + q6))\
\>", "Output",
 CellChangeTimes->{3.673787466872036*^9, 3.7035139845055943`*^9}]
}, Open  ]],

Cell[CellGroupData[{

Cell[BoxData[
 RowBox[{"CForm", "[", "d33", "]"}]], "Input",
 CellChangeTimes->{{3.548523400295*^9, 3.548523407866*^9}}],

Cell["\<\
Js + Power(Ls,2)*mb + (Power(cf7x,2) + Power(cf7y,2))*mf + Power(Ls,2)*mf + \
Power(cs,2)*ms - 2*cs*Ls*ms + 2*Power(Ls,2)*ms + 2*Power(Ls,2)*mt + \
mb*Power(R,2) + 2*mf*Power(R,2) + 
   2*ms*Power(R,2) + 2*mt*Power(R,2) - 2*cf7x*mf*xf + mb*Power(xf,2) + \
2*mf*Power(xf,2) + 2*ms*Power(xf,2) + 2*mt*Power(xf,2) + 2*cf7y*mf*yf + (mb + \
2*(mf + ms + mt))*Power(yf,2) + 
   2*(-(cs*ms) + Ls*(mb + mf + 2*(ms + mt)))*R*Cos(q1 + q3) + 2*(-(cs*ms) + \
Ls*(mb + mf + 2*(ms + mt)))*xf*Cos(q5) + 
   2*(R*(-(cf7x*mf) + (mb + 2*(mf + ms + mt))*xf)*Cos(q1 + q3 + q5) - \
(-(cs*ms) + Ls*(mb + mf + 2*(ms + mt)))*yf*Sin(q5) - R*(cf7y*mf + (mb + 2*(mf \
+ ms + mt))*yf)*Sin(q1 + q3 + q5))\
\>", "Output",
 CellChangeTimes->{3.673787478380036*^9, 3.7035139943426104`*^9}]
}, Open  ]],

Cell[CellGroupData[{

Cell[BoxData[
 RowBox[{"CForm", "[", "d34", "]"}]], "Input",
 CellChangeTimes->{{3.548523425738*^9, 3.548523429593*^9}, {
  3.6573043974440155`*^9, 3.6573043985971303`*^9}}],

Cell["\<\
-((Ls*mf + cs*ms)*R*Cos(q1 + q2 + q4)) - Ls*(Ls*mf + cs*ms)*Cos(q2 - q3 + q4) \
- Ls*mf*xf*Cos(q2 - q3 + q4 - q5) - cs*ms*xf*Cos(q2 - q3 + q4 - q5) - \
cf7x*mf*R*Cos(q1 + q2 + q4 + q6) - 
   cf7x*Ls*mf*Cos(q2 - q3 + q4 + q6) - cf7x*mf*xf*Cos(q2 - q3 + q4 - q5 + q6) \
+ cf7y*mf*yf*Cos(q2 - q3 + q4 - q5 + q6) - Ls*mf*yf*Sin(q2 - q3 + q4 - q5) - 
   cs*ms*yf*Sin(q2 - q3 + q4 - q5) - cf7y*mf*R*Sin(q1 + q2 + q4 + q6) - \
cf7y*Ls*mf*Sin(q2 - q3 + q4 + q6) - mf*(cf7y*xf + cf7x*yf)*Sin(q2 - q3 + q4 - \
q5 + q6)\
\>", "Output",
 CellChangeTimes->{3.673787490736036*^9, 3.7035140078792562`*^9}]
}, Open  ]],

Cell[CellGroupData[{

Cell[BoxData[
 RowBox[{"CForm", "[", "d35", "]"}]], "Input",
 CellChangeTimes->{{3.548523449049*^9, 3.548523453176*^9}}],

Cell["\<\
Power(cf7x,2)*mf + Power(cf7y,2)*mf - 2*cf7x*mf*xf + 2*cf7y*mf*yf + (mb + \
2*(mf + ms + mt))*(Power(R,2) + Power(xf,2) + Power(yf,2)) + 
   (-(cs*ms) + Ls*(mb + mf + 2*(ms + mt)))*R*Cos(q1 + q3) + (-(cs*ms) + \
Ls*(mb + mf + 2*(ms + mt)))*xf*Cos(q5) - 2*cf7x*mf*R*Cos(q1 + q3 + q5) + \
2*mb*R*xf*Cos(q1 + q3 + q5) + 
   4*mf*R*xf*Cos(q1 + q3 + q5) + 4*ms*R*xf*Cos(q1 + q3 + q5) + \
4*mt*R*xf*Cos(q1 + q3 + q5) - Ls*mb*yf*Sin(q5) - Ls*mf*yf*Sin(q5) + \
cs*ms*yf*Sin(q5) - 2*Ls*ms*yf*Sin(q5) - 
   2*Ls*mt*yf*Sin(q5) - 2*R*(cf7y*mf + (mb + 2*(mf + ms + mt))*yf)*Sin(q1 + \
q3 + q5)\
\>", "Output",
 CellChangeTimes->{3.673787501842036*^9, 3.703514021359908*^9}]
}, Open  ]],

Cell[CellGroupData[{

Cell[BoxData[
 RowBox[{"CForm", "[", "d36", "]"}]], "Input",
 CellChangeTimes->{{3.548523468659*^9, 3.5485234730150003`*^9}}],

Cell["\<\
-(mf*(cf7x*R*Cos(q1 + q2 + q4 + q6) + cf7x*Ls*Cos(q2 - q3 + q4 + q6) + \
cf7x*xf*Cos(q2 - q3 + q4 - q5 + q6) - cf7y*yf*Cos(q2 - q3 + q4 - q5 + q6) + \
cf7y*R*Sin(q1 + q2 + q4 + q6) + 
        cf7y*Ls*Sin(q2 - q3 + q4 + q6))) - mf*(cf7y*xf + cf7x*yf)*Sin(q2 - q3 \
+ q4 - q5 + q6)\
\>", "Output",
 CellChangeTimes->{3.673787514742036*^9, 3.703514032362808*^9}]
}, Open  ]],

Cell[CellGroupData[{

Cell[BoxData[
 RowBox[{"CForm", "[", "d44", "]"}]], "Input",
 CellChangeTimes->{{3.548523513046*^9, 3.548523516453*^9}}],

Cell["\<\
Js + (Power(cf7x,2) + Power(cf7y,2) + Power(Ls,2))*mf + Power(cs,2)*ms + \
2*Ls*mf*(cf7x*Cos(q6) + cf7y*Sin(q6))\
\>", "Output",
 CellChangeTimes->{3.6737875320990357`*^9, 3.7035140435216923`*^9}]
}, Open  ]],

Cell[CellGroupData[{

Cell[BoxData[
 RowBox[{"CForm", "[", "d45", "]"}]], "Input",
 CellChangeTimes->{{3.548523530533*^9, 3.5485235337320004`*^9}}],

Cell["\<\
-((Ls*mf + cs*ms)*R*Cos(q1 + q2 + q4)) - (Ls*mf + cs*ms)*xf*Cos(q2 - q3 + q4 \
- q5) - cf7x*mf*R*Cos(q1 + q2 + q4 + q6) - cf7x*mf*xf*Cos(q2 - q3 + q4 - q5 + \
q6) + 
   cf7y*mf*yf*Cos(q2 - q3 + q4 - q5 + q6) - Ls*mf*yf*Sin(q2 - q3 + q4 - q5) - \
cs*ms*yf*Sin(q2 - q3 + q4 - q5) - cf7y*mf*R*Sin(q1 + q2 + q4 + q6) - 
   mf*(cf7y*xf + cf7x*yf)*Sin(q2 - q3 + q4 - q5 + q6)\
\>", "Output",
 CellChangeTimes->{3.6737875438990355`*^9, 3.7035140536276813`*^9}]
}, Open  ]],

Cell[CellGroupData[{

Cell[BoxData[
 RowBox[{"CForm", "[", "d46", "]"}]], "Input",
 CellChangeTimes->{{3.548523547646*^9, 3.548523555586*^9}}],

Cell["\<\
mf*(Power(cf7x,2) + Power(cf7y,2) + cf7x*Ls*Cos(q6) + cf7y*Ls*Sin(q6))\
\>", "Output",
 CellChangeTimes->{3.673787556044036*^9, 3.7035140644146023`*^9}]
}, Open  ]],

Cell[CellGroupData[{

Cell[BoxData[
 RowBox[{"CForm", "[", "d55", "]"}]], "Input",
 CellChangeTimes->{{3.548523597916*^9, 3.548523601264*^9}}],

Cell["\<\
Power(cf7x,2)*mf + Power(cf7y,2)*mf - 2*cf7x*mf*xf + 2*cf7y*mf*yf + (mb + \
2*(mf + ms + mt))*(Power(R,2) + Power(xf,2) + Power(yf,2)) + 
   2*R*(-(cf7x*mf) + (mb + 2*(mf + ms + mt))*xf)*Cos(q1 + q3 + q5) - \
2*R*(cf7y*mf + (mb + 2*(mf + ms + mt))*yf)*Sin(q1 + q3 + q5)\
\>", "Output",
 CellChangeTimes->{3.6737875696520357`*^9, 3.7035140749275513`*^9}]
}, Open  ]],

Cell[CellGroupData[{

Cell[BoxData[
 RowBox[{"CForm", "[", "d56", "]"}]], "Input",
 CellChangeTimes->{{3.548523616575*^9, 3.5485236198710003`*^9}}],

Cell["\<\
-(mf*(cf7x*R*Cos(q1 + q2 + q4 + q6) + (cf7x*xf - cf7y*yf)*Cos(q2 - q3 + q4 - \
q5 + q6) + cf7y*R*Sin(q1 + q2 + q4 + q6) + (cf7y*xf + cf7x*yf)*Sin(q2 - q3 + \
q4 - q5 + q6)))\
\>", "Output",
 CellChangeTimes->{3.6737875812600355`*^9, 3.703514087459298*^9}]
}, Open  ]],

Cell[CellGroupData[{

Cell[BoxData[
 RowBox[{"CForm", "[", "d66", "]"}]], "Input",
 CellChangeTimes->{{3.5485236660769997`*^9, 3.548523670092*^9}}],

Cell["(Power(cf7x,2) + Power(cf7y,2))*mf", "Output",
 CellChangeTimes->{3.673787592912036*^9, 3.7035140979382496`*^9}]
}, Open  ]],

Cell[BoxData[
 RowBox[{
  RowBox[{"(*", " ", 
   RowBox[{
   "Partial", " ", "derivative", " ", "of", " ", "inertia", " ", "matrix", 
    " ", 
    RowBox[{"w", ".", "r", ".", "t", ".", " ", "q1"}]}], " ", "*)"}], 
  "\[IndentingNewLine]", 
  RowBox[{
   RowBox[{"dDdq", "=", 
    RowBox[{"FullSimplify", "[", 
     RowBox[{"D", "[", 
      RowBox[{"dMat", ",", "q1"}], "]"}], "]"}]}], ";"}]}]], "Input",
 CellChangeTimes->{{3.548503248525*^9, 3.5485032688929996`*^9}, {
   3.54850331705*^9, 3.548503396774*^9}, 3.558976667064*^9}],

Cell[CellGroupData[{

Cell[BoxData[
 RowBox[{"CForm", "[", 
  RowBox[{"dDdq", "[", 
   RowBox[{"[", 
    RowBox[{"1", ",", "1"}], "]"}], "]"}], "]"}]], "Input",
 CellChangeTimes->{{3.548503425428*^9, 3.548503434836*^9}}],

Cell["\<\
-2*R*((cf7y*mf + (mb + 2*(mf + ms + mt))*yf)*Cos(q1 + q3 + q5) + \
cf7y*mf*Cos(q1 + q2 + q4 + q6) + Lt*mb*Sin(q1) + Lt*mf*Sin(q1) + \
Lt*ms*Sin(q1) - ct*mt*Sin(q1) + 2*Lt*mt*Sin(q1) - 
     Lt*mf*Sin(q1 + q2) - Lt*ms*Sin(q1 + q2) - ct*mt*Sin(q1 + q2) + \
Ls*mb*Sin(q1 + q3) + Ls*mf*Sin(q1 + q3) - cs*ms*Sin(q1 + q3) + 2*Ls*ms*Sin(q1 \
+ q3) + 2*Ls*mt*Sin(q1 + q3) - 
     Ls*mf*Sin(q1 + q2 + q4) - cs*ms*Sin(q1 + q2 + q4) - cf7x*mf*Sin(q1 + q3 \
+ q5) + mb*xf*Sin(q1 + q3 + q5) + 2*mf*xf*Sin(q1 + q3 + q5) + 2*ms*xf*Sin(q1 \
+ q3 + q5) + 
     2*mt*xf*Sin(q1 + q3 + q5) - cf7x*mf*Sin(q1 + q2 + q4 + q6))\
\>", "Output",
 CellChangeTimes->{{3.673787880054036*^9, 3.673787897466036*^9}, 
   3.7035141986985626`*^9}]
}, Open  ]],

Cell[CellGroupData[{

Cell[BoxData[
 RowBox[{"CForm", "[", 
  RowBox[{"dDdq", "[", 
   RowBox[{"[", 
    RowBox[{"1", ",", "2"}], "]"}], "]"}], "]"}]], "Input",
 CellChangeTimes->{{3.5485034445950003`*^9, 3.548503444675*^9}}],

Cell["\<\
R*(-(cf7y*mf*Cos(q1 + q2 + q4 + q6)) + (Lt*(mf + ms) + ct*mt)*Sin(q1 + q2) + \
(Ls*mf + cs*ms)*Sin(q1 + q2 + q4) + cf7x*mf*Sin(q1 + q2 + q4 + q6))\
\>", "Output",
 CellChangeTimes->{3.6737879101660357`*^9, 3.7035142978795624`*^9}]
}, Open  ]],

Cell[CellGroupData[{

Cell[BoxData[
 RowBox[{"CForm", "[", 
  RowBox[{"dDdq", "[", 
   RowBox[{"[", 
    RowBox[{"1", ",", "3"}], "]"}], "]"}], "]"}]], "Input",
 CellChangeTimes->{{3.548503448274*^9, 3.54850344837*^9}}],

Cell["\<\
R*(-2*(cf7y*mf + (mb + 2*(mf + ms + mt))*yf)*Cos(q1 + q3 + q5) - \
cf7y*mf*Cos(q1 + q2 + q4 + q6) - Lt*mb*Sin(q1) - Lt*mf*Sin(q1) - \
Lt*ms*Sin(q1) + ct*mt*Sin(q1) - 2*Lt*mt*Sin(q1) + 
     Lt*mf*Sin(q1 + q2) + Lt*ms*Sin(q1 + q2) + ct*mt*Sin(q1 + q2) - \
2*Ls*mb*Sin(q1 + q3) - 2*Ls*mf*Sin(q1 + q3) + 2*cs*ms*Sin(q1 + q3) - \
4*Ls*ms*Sin(q1 + q3) - 4*Ls*mt*Sin(q1 + q3) + 
     Ls*mf*Sin(q1 + q2 + q4) + cs*ms*Sin(q1 + q2 + q4) + 2*cf7x*mf*Sin(q1 + \
q3 + q5) - 2*mb*xf*Sin(q1 + q3 + q5) - 4*mf*xf*Sin(q1 + q3 + q5) - \
4*ms*xf*Sin(q1 + q3 + q5) - 
     4*mt*xf*Sin(q1 + q3 + q5) + cf7x*mf*Sin(q1 + q2 + q4 + q6))\
\>", "Output",
 CellChangeTimes->{3.673787918953036*^9, 3.703514308388562*^9}]
}, Open  ]],

Cell[CellGroupData[{

Cell[BoxData[
 RowBox[{"CForm", "[", 
  RowBox[{"dDdq", "[", 
   RowBox[{"[", 
    RowBox[{"1", ",", "4"}], "]"}], "]"}], "]"}]], "Input",
 CellChangeTimes->{{3.5485034517790003`*^9, 3.548503451874*^9}}],

Cell["\<\
R*(-(cf7y*mf*Cos(q1 + q2 + q4 + q6)) + (Ls*mf + cs*ms)*Sin(q1 + q2 + q4) + \
cf7x*mf*Sin(q1 + q2 + q4 + q6))\
\>", "Output",
 CellChangeTimes->{3.673787929129036*^9, 3.703514319461562*^9}]
}, Open  ]],

Cell[CellGroupData[{

Cell[BoxData[
 RowBox[{"CForm", "[", 
  RowBox[{"dDdq", "[", 
   RowBox[{"[", 
    RowBox[{"1", ",", "5"}], "]"}], "]"}], "]"}]], "Input",
 CellChangeTimes->{{3.548503455506*^9, 3.548503455618*^9}}],

Cell["\<\
R*(-2*(cf7y*mf + (mb + 2*(mf + ms + mt))*yf)*Cos(q1 + q3 + q5) - \
cf7y*mf*Cos(q1 + q2 + q4 + q6) - Lt*mf*Sin(q1) - Lt*ms*Sin(q1) + \
ct*mt*Sin(q1) - 2*Lt*mt*Sin(q1) + Lt*mf*Sin(q1 + q2) + 
     Lt*ms*Sin(q1 + q2) + ct*mt*Sin(q1 + q2) - Ls*mf*Sin(q1 + q3) + \
cs*ms*Sin(q1 + q3) - 2*Ls*ms*Sin(q1 + q3) - 2*Ls*mt*Sin(q1 + q3) - \
mb*(Lt*Sin(q1) + Ls*Sin(q1 + q3)) + 
     Ls*mf*Sin(q1 + q2 + q4) + cs*ms*Sin(q1 + q2 + q4) + 2*cf7x*mf*Sin(q1 + \
q3 + q5) - 2*mb*xf*Sin(q1 + q3 + q5) - 4*mf*xf*Sin(q1 + q3 + q5) - \
4*ms*xf*Sin(q1 + q3 + q5) - 
     4*mt*xf*Sin(q1 + q3 + q5) + cf7x*mf*Sin(q1 + q2 + q4 + q6))\
\>", "Output",
 CellChangeTimes->{3.6737879380760355`*^9, 3.7035143310515623`*^9}]
}, Open  ]],

Cell[CellGroupData[{

Cell[BoxData[
 RowBox[{"CForm", "[", 
  RowBox[{"dDdq", "[", 
   RowBox[{"[", 
    RowBox[{"1", ",", "6"}], "]"}], "]"}], "]"}]], "Input",
 CellChangeTimes->{{3.5485034606099997`*^9, 3.548503460674*^9}}],

Cell["\<\
mf*R*(-(cf7y*Cos(q1 + q2 + q4 + q6)) + cf7x*Sin(q1 + q2 + q4 + q6))\
\>", "Output",
 CellChangeTimes->{3.673787948247036*^9, 3.7035143608185625`*^9}]
}, Open  ]],

Cell[CellGroupData[{

Cell[BoxData[
 RowBox[{"CForm", "[", 
  RowBox[{"dDdq", "[", 
   RowBox[{"[", 
    RowBox[{"2", ",", "2"}], "]"}], "]"}], "]"}]], "Input",
 CellChangeTimes->{{3.54850346965*^9, 3.548503470994*^9}}],

Cell["0", "Output",
 CellChangeTimes->{3.673787956103036*^9, 3.7035143704435625`*^9}]
}, Open  ]],

Cell[CellGroupData[{

Cell[BoxData[
 RowBox[{"CForm", "[", 
  RowBox[{"dDdq", "[", 
   RowBox[{"[", 
    RowBox[{"2", ",", "3"}], "]"}], "]"}], "]"}]], "Input",
 CellChangeTimes->{{3.548503480705*^9, 3.5485034807679996`*^9}}],

Cell["\<\
R*(-(cf7y*mf*Cos(q1 + q2 + q4 + q6)) + (Lt*(mf + ms) + ct*mt)*Sin(q1 + q2) + \
(Ls*mf + cs*ms)*Sin(q1 + q2 + q4) + cf7x*mf*Sin(q1 + q2 + q4 + q6))\
\>", "Output",
 CellChangeTimes->{3.673787962804036*^9, 3.7035143726505623`*^9}]
}, Open  ]],

Cell[CellGroupData[{

Cell[BoxData[
 RowBox[{"CForm", "[", 
  RowBox[{"dDdq", "[", 
   RowBox[{"[", 
    RowBox[{"2", ",", "4"}], "]"}], "]"}], "]"}]], "Input",
 CellChangeTimes->{{3.548503483552*^9, 3.548503483648*^9}, {
  3.6573129283487883`*^9, 3.657312931424028*^9}}],

Cell["0", "Output",
 CellChangeTimes->{3.673787971603036*^9, 3.7035143845635624`*^9}]
}, Open  ]],

Cell[CellGroupData[{

Cell[BoxData[
 RowBox[{"CForm", "[", 
  RowBox[{"dDdq", "[", 
   RowBox[{"[", 
    RowBox[{"2", ",", "5"}], "]"}], "]"}], "]"}]], "Input",
 CellChangeTimes->{{3.548503487201*^9, 3.5485034873129997`*^9}}],

Cell["\<\
R*(-(cf7y*mf*Cos(q1 + q2 + q4 + q6)) + (Lt*(mf + ms) + ct*mt)*Sin(q1 + q2) + \
(Ls*mf + cs*ms)*Sin(q1 + q2 + q4) + cf7x*mf*Sin(q1 + q2 + q4 + q6))\
\>", "Output",
 CellChangeTimes->{3.673787976221036*^9, 3.7035143866375628`*^9}]
}, Open  ]],

Cell[CellGroupData[{

Cell[BoxData[
 RowBox[{"CForm", "[", 
  RowBox[{"dDdq", "[", 
   RowBox[{"[", 
    RowBox[{"2", ",", "6"}], "]"}], "]"}], "]"}]], "Input",
 CellChangeTimes->{{3.548503491152*^9, 3.548503491392*^9}}],

Cell["0", "Output",
 CellChangeTimes->{3.6737879876090355`*^9, 3.7035144005405626`*^9}]
}, Open  ]],

Cell[CellGroupData[{

Cell[BoxData[
 RowBox[{"CForm", "[", 
  RowBox[{"dDdq", "[", 
   RowBox[{"[", 
    RowBox[{"3", ",", "3"}], "]"}], "]"}], "]"}]], "Input",
 CellChangeTimes->{{3.548503525502*^9, 3.5485035256140003`*^9}}],

Cell["\<\
2*R*(-((cf7y*mf + (mb + 2*(mf + ms + mt))*yf)*Cos(q1 + q3 + q5)) - (-(cs*ms) \
+ Ls*(mb + mf + 2*(ms + mt)))*Sin(q1 + q3) + (cf7x*mf - (mb + 2*(mf + ms + \
mt))*xf)*Sin(q1 + q3 + q5))\
\>", "Output",
 CellChangeTimes->{3.673787990167036*^9, 3.7035144022395625`*^9}]
}, Open  ]],

Cell[CellGroupData[{

Cell[BoxData[
 RowBox[{"CForm", "[", 
  RowBox[{"dDdq", "[", 
   RowBox[{"[", 
    RowBox[{"3", ",", "4"}], "]"}], "]"}], "]"}]], "Input",
 CellChangeTimes->{{3.548503555917*^9, 3.548503556061*^9}}],

Cell["\<\
R*(-(cf7y*mf*Cos(q1 + q2 + q4 + q6)) + (Ls*mf + cs*ms)*Sin(q1 + q2 + q4) + \
cf7x*mf*Sin(q1 + q2 + q4 + q6))\
\>", "Output",
 CellChangeTimes->{3.673788004763036*^9, 3.7035144163595624`*^9}]
}, Open  ]],

Cell[CellGroupData[{

Cell[BoxData[
 RowBox[{"CForm", "[", 
  RowBox[{"dDdq", "[", 
   RowBox[{"[", 
    RowBox[{"3", ",", "5"}], "]"}], "]"}], "]"}]], "Input",
 CellChangeTimes->{{3.548503559149*^9, 3.548503559276*^9}}],

Cell["\<\
R*(-2*(cf7y*mf + (mb + 2*(mf + ms + mt))*yf)*Cos(q1 + q3 + q5) - (-(cs*ms) + \
Ls*(mb + mf + 2*(ms + mt)))*Sin(q1 + q3) + 2*(cf7x*mf - (mb + 2*(mf + ms + \
mt))*xf)*Sin(q1 + q3 + q5))\
\>", "Output",
 CellChangeTimes->{3.673788014243036*^9, 3.7035144284175625`*^9}]
}, Open  ]],

Cell[CellGroupData[{

Cell[BoxData[
 RowBox[{"CForm", "[", 
  RowBox[{"dDdq", "[", 
   RowBox[{"[", 
    RowBox[{"3", ",", "6"}], "]"}], "]"}], "]"}]], "Input",
 CellChangeTimes->{{3.548503562509*^9, 3.54850356262*^9}}],

Cell["\<\
mf*R*(-(cf7y*Cos(q1 + q2 + q4 + q6)) + cf7x*Sin(q1 + q2 + q4 + q6))\
\>", "Output",
 CellChangeTimes->{3.673788026123036*^9, 3.7035144387195625`*^9}]
}, Open  ]],

Cell[CellGroupData[{

Cell[BoxData[
 RowBox[{"CForm", "[", 
  RowBox[{"dDdq", "[", 
   RowBox[{"[", 
    RowBox[{"4", ",", "4"}], "]"}], "]"}], "]"}]], "Input",
 CellChangeTimes->{{3.54850356574*^9, 3.548503567291*^9}}],

Cell["0", "Output",
 CellChangeTimes->{3.6737880350410357`*^9, 3.7035144491625624`*^9}]
}, Open  ]],

Cell[CellGroupData[{

Cell[BoxData[
 RowBox[{"CForm", "[", 
  RowBox[{"dDdq", "[", 
   RowBox[{"[", 
    RowBox[{"4", ",", "5"}], "]"}], "]"}], "]"}]], "Input",
 CellChangeTimes->{{3.5485035745559998`*^9, 3.5485035747320004`*^9}}],

Cell["\<\
R*(-(cf7y*mf*Cos(q1 + q2 + q4 + q6)) + (Ls*mf + cs*ms)*Sin(q1 + q2 + q4) + \
cf7x*mf*Sin(q1 + q2 + q4 + q6))\
\>", "Output",
 CellChangeTimes->{3.673788037275036*^9, 3.7035144505125628`*^9}]
}, Open  ]],

Cell[CellGroupData[{

Cell[BoxData[
 RowBox[{"CForm", "[", 
  RowBox[{"dDdq", "[", 
   RowBox[{"[", 
    RowBox[{"4", ",", "6"}], "]"}], "]"}], "]"}]], "Input",
 CellChangeTimes->{{3.5485035781879997`*^9, 3.5485035783640003`*^9}}],

Cell["0", "Output",
 CellChangeTimes->{3.673788048289036*^9, 3.7035144622575626`*^9}]
}, Open  ]],

Cell[CellGroupData[{

Cell[BoxData[
 RowBox[{"CForm", "[", 
  RowBox[{"dDdq", "[", 
   RowBox[{"[", 
    RowBox[{"5", ",", "5"}], "]"}], "]"}], "]"}]], "Input",
 CellChangeTimes->{{3.548503581691*^9, 3.548503583211*^9}}],

Cell["\<\
-2*R*(cf7y*mf + (mb + 2*(mf + ms + mt))*yf)*Cos(q1 + q3 + q5) + 2*R*(cf7x*mf \
- (mb + 2*(mf + ms + mt))*xf)*Sin(q1 + q3 + q5)\
\>", "Output",
 CellChangeTimes->{3.673788054262036*^9, 3.7035144642785625`*^9}]
}, Open  ]],

Cell[CellGroupData[{

Cell[BoxData[
 RowBox[{"CForm", "[", 
  RowBox[{"dDdq", "[", 
   RowBox[{"[", 
    RowBox[{"5", ",", "6"}], "]"}], "]"}], "]"}]], "Input",
 CellChangeTimes->{{3.548503586347*^9, 3.548503590299*^9}}],

Cell["\<\
mf*R*(-(cf7y*Cos(q1 + q2 + q4 + q6)) + cf7x*Sin(q1 + q2 + q4 + q6))\
\>", "Output",
 CellChangeTimes->{3.673788064518036*^9, 3.703514478072562*^9}]
}, Open  ]],

Cell[CellGroupData[{

Cell[BoxData[
 RowBox[{"CForm", "[", 
  RowBox[{"dDdq", "[", 
   RowBox[{"[", 
    RowBox[{"6", ",", "6"}], "]"}], "]"}], "]"}]], "Input",
 CellChangeTimes->{{3.548503593354*^9, 3.5485035954189997`*^9}, {
  3.558987537625*^9, 3.558987540729*^9}}],

Cell["0", "Output",
 CellChangeTimes->{3.673788073190036*^9, 3.703514483442562*^9}]
}, Open  ]],

Cell[BoxData[
 RowBox[{"\[IndentingNewLine]", 
  RowBox[{"(*", " ", 
   RowBox[{"Potential", " ", "Energy"}], " ", "*)"}], "\[IndentingNewLine]", 
  RowBox[{
   RowBox[{
    RowBox[{"grav", "=", 
     RowBox[{"{", 
      RowBox[{
       RowBox[{"g", "*", 
        RowBox[{"Sin", "[", "gamma", "]"}]}], ",", 
       RowBox[{"g", "*", 
        RowBox[{"Cos", "[", "gamma", "]"}]}], ",", "0"}], "}"}]}], ";"}], 
   "\[IndentingNewLine]", 
   RowBox[{
    RowBox[{"rSC2SFM", "=", 
     RowBox[{"rSC2ST", "+", "rST2SA", "+", "rSA2SFM"}]}], ";"}], 
   "\[IndentingNewLine]", 
   RowBox[{
    RowBox[{"rSC2SSM", "=", 
     RowBox[{"rSC2ST", "+", "rST2SA", "+", "rSA2SK", "+", "rSK2SSM"}]}], 
    ";"}], "\[IndentingNewLine]", 
   RowBox[{
    RowBox[{"rSC2STM", "=", 
     RowBox[{
     "rSC2ST", "+", "rST2SA", "+", "rSA2SK", "+", "rSK2H", "+", "rH2STM"}]}], 
    ";"}], "\[IndentingNewLine]", 
   RowBox[{
    RowBox[{"rSC2FTM", "=", 
     RowBox[{
     "rSC2ST", "+", "rST2SA", "+", "rSA2SK", "+", "rSK2H", "+", "rH2FTM"}]}], 
    ";"}], "\[IndentingNewLine]", 
   RowBox[{
    RowBox[{"rSC2FSM", "=", 
     RowBox[{
     "rSC2ST", "+", "rST2SA", "+", "rSA2SK", "+", "rSK2H", "+", "rH2FK", "+", 
      "rFK2FSM"}]}], ";"}], "\[IndentingNewLine]", 
   RowBox[{
    RowBox[{"rSC2FFM", "=", 
     RowBox[{
     "rSC2ST", "+", "rST2SA", "+", "rSA2SK", "+", "rSK2H", "+", "rH2FK", "+", 
      "rFK2FA", "+", "rFA2FFM"}]}], ";"}]}]}]], "Input",
 CellChangeTimes->{{3.548503620711*^9, 3.548503854252*^9}, {3.548504152492*^9,
    3.5485041677060003`*^9}, 3.548504557476*^9, 3.54852184866*^9, 
   3.5485945420159817`*^9, {3.559049866703*^9, 3.55904989633*^9}, {
   3.5590499438970003`*^9, 3.55904996695*^9}, {3.559050075524*^9, 
   3.5590501414049997`*^9}, {3.559050194317*^9, 3.5590501959630003`*^9}, 
   3.559050310019*^9, {3.5590522807060003`*^9, 3.559052281282*^9}, {
   3.6569573042300825`*^9, 3.656957311893849*^9}, {3.673710519982216*^9, 
   3.673710520021216*^9}}],

Cell[BoxData[{
 RowBox[{
  RowBox[{"gH", "=", 
   RowBox[{"mb", "*", 
    RowBox[{"grav", ".", "rSC2H"}]}]}], ";"}], "\[IndentingNewLine]", 
 RowBox[{
  RowBox[{"gST", "=", 
   RowBox[{"mt", "*", 
    RowBox[{"grav", ".", "rSC2STM"}]}]}], ";"}], "\[IndentingNewLine]", 
 RowBox[{
  RowBox[{"gFT", "=", 
   RowBox[{"mt", "*", 
    RowBox[{"grav", ".", "rSC2FTM"}]}]}], ";"}], "\[IndentingNewLine]", 
 RowBox[{
  RowBox[{"gSS", "=", 
   RowBox[{"ms", "*", 
    RowBox[{"grav", ".", "rSC2SSM"}]}]}], ";"}], "\[IndentingNewLine]", 
 RowBox[{
  RowBox[{"gFS", "=", 
   RowBox[{"ms", "*", 
    RowBox[{"grav", ".", "rSC2FSM"}]}]}], ";"}], "\[IndentingNewLine]", 
 RowBox[{
  RowBox[{"gSF", "=", 
   RowBox[{"mf", "*", 
    RowBox[{"grav", ".", "rSC2SFM"}]}]}], ";"}], "\[IndentingNewLine]", 
 RowBox[{
  RowBox[{"gFF", "=", 
   RowBox[{"mf", "*", 
    RowBox[{"grav", ".", "rSC2FFM"}]}]}], ";"}]}], "Input",
 CellChangeTimes->{{3.548504125492*^9, 3.548504171625*^9}, {3.548504212711*^9,
   3.5485042134779997`*^9}, {3.5485044016610003`*^9, 3.548504505606*^9}, {
  3.5485045718269997`*^9, 3.548504627633*^9}, {3.548519571391*^9, 
  3.548519573526*^9}, {3.54852198155*^9, 3.548521990623*^9}, {
  3.5590499054189997`*^9, 3.55904990559*^9}, {3.559050169132*^9, 
  3.5590502036879997`*^9}}],

Cell[BoxData[
 RowBox[{
  RowBox[{"gMat", "=", 
   RowBox[{"D", "[", 
    RowBox[{
     RowBox[{
     "gH", "+", "gST", "+", "gFT", "+", "gSS", "+", "gFS", "+", "gSF", "+", 
      "gFF"}], ",", 
     RowBox[{"{", "q", "}"}]}], "]"}]}], ";"}]], "Input",
 CellChangeTimes->{{3.548521917691*^9, 3.548521947278*^9}, {
  3.5485219965559998`*^9, 3.548522015099*^9}}],

Cell[CellGroupData[{

Cell[BoxData[
 RowBox[{"CForm", "[", 
  RowBox[{"Simplify", "[", 
   RowBox[{"gMat", "[", 
    RowBox[{"[", "1", "]"}], "]"}], "]"}], "]"}]], "Input",
 CellChangeTimes->{{3.548521950009*^9, 3.548521956638*^9}, {
  3.5485220241540003`*^9, 3.548522029465*^9}}],

Cell["\<\
-(g*((cf7y*mf + (mb + 2*(mf + ms + mt))*yf)*Cos(gamma + q1 + q3 + q5) + \
cf7y*mf*Cos(gamma + q1 + q2 + q4 + q6) + Lt*mb*Sin(gamma + q1) + \
Lt*mf*Sin(gamma + q1) + Lt*ms*Sin(gamma + q1) - 
       ct*mt*Sin(gamma + q1) + 2*Lt*mt*Sin(gamma + q1) - Lt*mf*Sin(gamma + q1 \
+ q2) - Lt*ms*Sin(gamma + q1 + q2) - ct*mt*Sin(gamma + q1 + q2) + \
Ls*mb*Sin(gamma + q1 + q3) + 
       Ls*mf*Sin(gamma + q1 + q3) - cs*ms*Sin(gamma + q1 + q3) + \
2*Ls*ms*Sin(gamma + q1 + q3) + 2*Ls*mt*Sin(gamma + q1 + q3) - Ls*mf*Sin(gamma \
+ q1 + q2 + q4) - 
       cs*ms*Sin(gamma + q1 + q2 + q4) - cf7x*mf*Sin(gamma + q1 + q3 + q5) + \
mb*xf*Sin(gamma + q1 + q3 + q5) + 2*mf*xf*Sin(gamma + q1 + q3 + q5) + \
2*ms*xf*Sin(gamma + q1 + q3 + q5) + 
       2*mt*xf*Sin(gamma + q1 + q3 + q5) - cf7x*mf*Sin(gamma + q1 + q2 + q4 + \
q6)))\
\>", "Output",
 CellChangeTimes->{3.673788328151036*^9, 3.7035146656305623`*^9}]
}, Open  ]],

Cell[CellGroupData[{

Cell[BoxData[
 RowBox[{"CForm", "[", 
  RowBox[{"Simplify", "[", 
   RowBox[{"gMat", "[", 
    RowBox[{"[", "2", "]"}], "]"}], "]"}], "]"}]], "Input",
 CellChangeTimes->{3.5485220403120003`*^9}],

Cell["\<\
g*(-(cf7y*mf*Cos(gamma + q1 + q2 + q4 + q6)) + (Lt*(mf + ms) + \
ct*mt)*Sin(gamma + q1 + q2) + Ls*mf*Sin(gamma + q1 + q2 + q4) + \
cs*ms*Sin(gamma + q1 + q2 + q4) + 
     cf7x*mf*Sin(gamma + q1 + q2 + q4 + q6))\
\>", "Output",
 CellChangeTimes->{3.673788340271036*^9, 3.7035147070295625`*^9}]
}, Open  ]],

Cell[CellGroupData[{

Cell[BoxData[
 RowBox[{"CForm", "[", 
  RowBox[{"Simplify", "[", 
   RowBox[{"gMat", "[", 
    RowBox[{"[", "3", "]"}], "]"}], "]"}], "]"}]], "Input",
 CellChangeTimes->{3.5485220445690002`*^9}],

Cell["\<\
-(g*((cf7y*mf + (mb + 2*(mf + ms + mt))*yf)*Cos(gamma + q1 + q3 + q5) + \
(-(cs*ms) + Ls*(mb + mf + 2*(ms + mt)))*Sin(gamma + q1 + q3) + 
       (-(cf7x*mf) + (mb + 2*(mf + ms + mt))*xf)*Sin(gamma + q1 + q3 + q5)))\
\>", "Output",
 CellChangeTimes->{3.6737883527900357`*^9, 3.703514717482562*^9}]
}, Open  ]],

Cell[CellGroupData[{

Cell[BoxData[
 RowBox[{"CForm", "[", 
  RowBox[{"Simplify", "[", 
   RowBox[{"gMat", "[", 
    RowBox[{"[", "4", "]"}], "]"}], "]"}], "]"}]], "Input",
 CellChangeTimes->{3.548522054584*^9}],

Cell["\<\
g*(-(cf7y*mf*Cos(gamma + q1 + q2 + q4 + q6)) + (Ls*mf + cs*ms)*Sin(gamma + q1 \
+ q2 + q4) + cf7x*mf*Sin(gamma + q1 + q2 + q4 + q6))\
\>", "Output",
 CellChangeTimes->{3.6737883630480356`*^9, 3.7035147271835623`*^9}]
}, Open  ]],

Cell[CellGroupData[{

Cell[BoxData[
 RowBox[{"CForm", "[", 
  RowBox[{"Simplify", "[", 
   RowBox[{"gMat", "[", 
    RowBox[{"[", "5", "]"}], "]"}], "]"}], "]"}]], "Input",
 CellChangeTimes->{3.548522059176*^9}],

Cell["\<\
-(g*((cf7y*mf + (mb + 2*(mf + ms + mt))*yf)*Cos(gamma + q1 + q3 + q5) + \
(-(cf7x*mf) + (mb + 2*(mf + ms + mt))*xf)*Sin(gamma + q1 + q3 + q5)))\
\>", "Output",
 CellChangeTimes->{3.673788373775036*^9, 3.7035147376025624`*^9}]
}, Open  ]],

Cell[CellGroupData[{

Cell[BoxData[
 RowBox[{"CForm", "[", 
  RowBox[{"Simplify", "[", 
   RowBox[{"gMat", "[", 
    RowBox[{"[", "6", "]"}], "]"}], "]"}], "]"}]], "Input",
 CellChangeTimes->{3.548522064024*^9}],

Cell["\<\
g*mf*(-(cf7y*Cos(gamma + q1 + q2 + q4 + q6)) + cf7x*Sin(gamma + q1 + q2 + q4 \
+ q6))\
\>", "Output",
 CellChangeTimes->{3.6737883841000357`*^9, 3.7035147482245626`*^9}]
}, Open  ]],

Cell[BoxData[
 RowBox[{"\[IndentingNewLine]", "\[IndentingNewLine]", 
  RowBox[{"(*", " ", 
   RowBox[{"C", " ", "matrix"}], " ", "*)"}], "\[IndentingNewLine]", 
  RowBox[{
   RowBox[{
    RowBox[{"cMat", "=", 
     RowBox[{"{", 
      RowBox[{
       RowBox[{"{", 
        RowBox[{"0", ",", "0", ",", "0", ",", "0", ",", "0", ",", "0"}], 
        "}"}], ",", 
       RowBox[{"{", 
        RowBox[{"0", ",", "0", ",", "0", ",", "0", ",", "0", ",", "0"}], 
        "}"}], ",", 
       RowBox[{"{", 
        RowBox[{"0", ",", "0", ",", "0", ",", "0", ",", "0", ",", "0"}], 
        "}"}], ",", 
       RowBox[{"{", 
        RowBox[{"0", ",", "0", ",", "0", ",", "0", ",", "0", ",", "0"}], 
        "}"}], ",", 
       RowBox[{"{", 
        RowBox[{"0", ",", "0", ",", "0", ",", "0", ",", "0", ",", "0"}], 
        "}"}], ",", 
       RowBox[{"{", 
        RowBox[{"0", ",", "0", ",", "0", ",", "0", ",", "0", ",", "0"}], 
        "}"}]}], "}"}]}], ";"}], "\n", 
   RowBox[{
    RowBox[{"For", "[", 
     RowBox[{
      RowBox[{"k", "=", "1"}], ",", 
      RowBox[{"k", "<", "7"}], ",", 
      RowBox[{"k", "++"}], ",", "\[IndentingNewLine]", 
      RowBox[{"For", "[", 
       RowBox[{
        RowBox[{"j", "=", "1"}], ",", 
        RowBox[{"j", "<", "7"}], ",", 
        RowBox[{"j", "++"}], ",", "\[IndentingNewLine]", 
        RowBox[{"For", "[", 
         RowBox[{
          RowBox[{"i", "=", "1"}], ",", 
          RowBox[{"i", "<", "7"}], ",", 
          RowBox[{"i", "++"}], ",", 
          RowBox[{
           RowBox[{"cMat", "[", 
            RowBox[{"[", 
             RowBox[{"k", ",", "j"}], "]"}], "]"}], "=", 
           RowBox[{
            RowBox[{"cMat", "[", 
             RowBox[{"[", 
              RowBox[{"k", ",", "j"}], "]"}], "]"}], "+", 
            RowBox[{
             RowBox[{"1", "/", "2"}], "*", 
             RowBox[{"(", 
              RowBox[{
               RowBox[{"D", "[", 
                RowBox[{
                 RowBox[{"dMat", "[", 
                  RowBox[{"[", 
                   RowBox[{"k", ",", "j"}], "]"}], "]"}], ",", 
                 RowBox[{"q", "[", 
                  RowBox[{"[", "i", "]"}], "]"}]}], "]"}], "+", 
               RowBox[{"D", "[", 
                RowBox[{
                 RowBox[{"dMat", "[", 
                  RowBox[{"[", 
                   RowBox[{"k", ",", "i"}], "]"}], "]"}], ",", 
                 RowBox[{"q", "[", 
                  RowBox[{"[", "j", "]"}], "]"}]}], "]"}], "-", 
               RowBox[{"D", "[", 
                RowBox[{
                 RowBox[{"dMat", "[", 
                  RowBox[{"[", 
                   RowBox[{"i", ",", "j"}], "]"}], "]"}], ",", 
                 RowBox[{"q", "[", 
                  RowBox[{"[", "k", "]"}], "]"}]}], "]"}]}], ")"}], "*", 
             RowBox[{"dq", "[", 
              RowBox[{"[", "i", "]"}], "]"}]}]}]}]}], "]"}]}], "]"}]}], "]"}],
     ";"}]}]}]], "Input",
 CellChangeTimes->{{3.548522111796*^9, 3.5485221601689997`*^9}}],

Cell[BoxData[{
 RowBox[{
  RowBox[{"c11", "=", 
   RowBox[{"Simplify", "[", 
    RowBox[{"cMat", "[", 
     RowBox[{"[", 
      RowBox[{"1", ",", "1"}], "]"}], "]"}], "]"}]}], 
  ";"}], "\[IndentingNewLine]", 
 RowBox[{
  RowBox[{"c12", "=", 
   RowBox[{"Simplify", "[", 
    RowBox[{"cMat", "[", 
     RowBox[{"[", 
      RowBox[{"1", ",", "2"}], "]"}], "]"}], "]"}]}], 
  ";"}], "\[IndentingNewLine]", 
 RowBox[{
  RowBox[{"c13", "=", 
   RowBox[{"Simplify", "[", 
    RowBox[{"cMat", "[", 
     RowBox[{"[", 
      RowBox[{"1", ",", "3"}], "]"}], "]"}], "]"}]}], 
  ";"}], "\[IndentingNewLine]", 
 RowBox[{
  RowBox[{"c14", "=", 
   RowBox[{"Simplify", "[", 
    RowBox[{"cMat", "[", 
     RowBox[{"[", 
      RowBox[{"1", ",", "4"}], "]"}], "]"}], "]"}]}], 
  ";"}], "\[IndentingNewLine]", 
 RowBox[{
  RowBox[{"c15", "=", 
   RowBox[{"Simplify", "[", 
    RowBox[{"cMat", "[", 
     RowBox[{"[", 
      RowBox[{"1", ",", "5"}], "]"}], "]"}], "]"}]}], 
  ";"}], "\[IndentingNewLine]", 
 RowBox[{
  RowBox[{"c16", "=", 
   RowBox[{"Simplify", "[", 
    RowBox[{"cMat", "[", 
     RowBox[{"[", 
      RowBox[{"1", ",", "6"}], "]"}], "]"}], "]"}]}], ";"}]}], "Input",
 CellChangeTimes->{{3.54852217129*^9, 3.5485222047209997`*^9}}],

Cell[BoxData[{
 RowBox[{
  RowBox[{"c21", "=", 
   RowBox[{"Simplify", "[", 
    RowBox[{"cMat", "[", 
     RowBox[{"[", 
      RowBox[{"2", ",", "1"}], "]"}], "]"}], "]"}]}], 
  ";"}], "\[IndentingNewLine]", 
 RowBox[{
  RowBox[{"c22", "=", 
   RowBox[{"Simplify", "[", 
    RowBox[{"cMat", "[", 
     RowBox[{"[", 
      RowBox[{"2", ",", "2"}], "]"}], "]"}], "]"}]}], 
  ";"}], "\[IndentingNewLine]", 
 RowBox[{
  RowBox[{"c23", "=", 
   RowBox[{"Simplify", "[", 
    RowBox[{"cMat", "[", 
     RowBox[{"[", 
      RowBox[{"2", ",", "3"}], "]"}], "]"}], "]"}]}], 
  ";"}], "\[IndentingNewLine]", 
 RowBox[{
  RowBox[{"c24", "=", 
   RowBox[{"Simplify", "[", 
    RowBox[{"cMat", "[", 
     RowBox[{"[", 
      RowBox[{"2", ",", "4"}], "]"}], "]"}], "]"}]}], 
  ";"}], "\[IndentingNewLine]", 
 RowBox[{
  RowBox[{"c25", "=", 
   RowBox[{"Simplify", "[", 
    RowBox[{"cMat", "[", 
     RowBox[{"[", 
      RowBox[{"2", ",", "5"}], "]"}], "]"}], "]"}]}], 
  ";"}], "\[IndentingNewLine]", 
 RowBox[{
  RowBox[{"c26", "=", 
   RowBox[{"Simplify", "[", 
    RowBox[{"cMat", "[", 
     RowBox[{"[", 
      RowBox[{"2", ",", "6"}], "]"}], "]"}], "]"}]}], ";"}]}], "Input",
 CellChangeTimes->{{3.548522218816*^9, 3.548522230368*^9}}],

Cell[BoxData[{
 RowBox[{
  RowBox[{"c31", "=", 
   RowBox[{"Simplify", "[", 
    RowBox[{"cMat", "[", 
     RowBox[{"[", 
      RowBox[{"3", ",", "1"}], "]"}], "]"}], "]"}]}], 
  ";"}], "\[IndentingNewLine]", 
 RowBox[{
  RowBox[{"c32", "=", 
   RowBox[{"Simplify", "[", 
    RowBox[{"cMat", "[", 
     RowBox[{"[", 
      RowBox[{"3", ",", "2"}], "]"}], "]"}], "]"}]}], 
  ";"}], "\[IndentingNewLine]", 
 RowBox[{
  RowBox[{"c33", "=", 
   RowBox[{"Simplify", "[", 
    RowBox[{"cMat", "[", 
     RowBox[{"[", 
      RowBox[{"3", ",", "3"}], "]"}], "]"}], "]"}]}], 
  ";"}], "\[IndentingNewLine]", 
 RowBox[{
  RowBox[{"c34", "=", 
   RowBox[{"Simplify", "[", 
    RowBox[{"cMat", "[", 
     RowBox[{"[", 
      RowBox[{"3", ",", "4"}], "]"}], "]"}], "]"}]}], 
  ";"}], "\[IndentingNewLine]", 
 RowBox[{
  RowBox[{"c35", "=", 
   RowBox[{"Simplify", "[", 
    RowBox[{"cMat", "[", 
     RowBox[{"[", 
      RowBox[{"3", ",", "5"}], "]"}], "]"}], "]"}]}], 
  ";"}], "\[IndentingNewLine]", 
 RowBox[{
  RowBox[{"c36", "=", 
   RowBox[{"Simplify", "[", 
    RowBox[{"cMat", "[", 
     RowBox[{"[", 
      RowBox[{"3", ",", "6"}], "]"}], "]"}], "]"}]}], ";"}]}], "Input",
 CellChangeTimes->{{3.548522236351*^9, 3.548522247774*^9}}],

Cell[BoxData[{
 RowBox[{
  RowBox[{"c41", "=", 
   RowBox[{"Simplify", "[", 
    RowBox[{"cMat", "[", 
     RowBox[{"[", 
      RowBox[{"4", ",", "1"}], "]"}], "]"}], "]"}]}], 
  ";"}], "\[IndentingNewLine]", 
 RowBox[{
  RowBox[{"c42", "=", 
   RowBox[{"Simplify", "[", 
    RowBox[{"cMat", "[", 
     RowBox[{"[", 
      RowBox[{"4", ",", "2"}], "]"}], "]"}], "]"}]}], 
  ";"}], "\[IndentingNewLine]", 
 RowBox[{
  RowBox[{"c43", "=", 
   RowBox[{"Simplify", "[", 
    RowBox[{"cMat", "[", 
     RowBox[{"[", 
      RowBox[{"4", ",", "3"}], "]"}], "]"}], "]"}]}], 
  ";"}], "\[IndentingNewLine]", 
 RowBox[{
  RowBox[{"c44", "=", 
   RowBox[{"Simplify", "[", 
    RowBox[{"cMat", "[", 
     RowBox[{"[", 
      RowBox[{"4", ",", "4"}], "]"}], "]"}], "]"}]}], 
  ";"}], "\[IndentingNewLine]", 
 RowBox[{
  RowBox[{"c45", "=", 
   RowBox[{"Simplify", "[", 
    RowBox[{"cMat", "[", 
     RowBox[{"[", 
      RowBox[{"4", ",", "5"}], "]"}], "]"}], "]"}]}], 
  ";"}], "\[IndentingNewLine]", 
 RowBox[{
  RowBox[{"c46", "=", 
   RowBox[{"Simplify", "[", 
    RowBox[{"cMat", "[", 
     RowBox[{"[", 
      RowBox[{"4", ",", "6"}], "]"}], "]"}], "]"}]}], ";"}]}], "Input",
 CellChangeTimes->{{3.548522254974*^9, 3.548522266111*^9}}],

Cell[BoxData[{
 RowBox[{
  RowBox[{"c51", "=", 
   RowBox[{"Simplify", "[", 
    RowBox[{"cMat", "[", 
     RowBox[{"[", 
      RowBox[{"5", ",", "1"}], "]"}], "]"}], "]"}]}], 
  ";"}], "\[IndentingNewLine]", 
 RowBox[{
  RowBox[{"c52", "=", 
   RowBox[{"Simplify", "[", 
    RowBox[{"cMat", "[", 
     RowBox[{"[", 
      RowBox[{"5", ",", "2"}], "]"}], "]"}], "]"}]}], 
  ";"}], "\[IndentingNewLine]", 
 RowBox[{
  RowBox[{"c53", "=", 
   RowBox[{"Simplify", "[", 
    RowBox[{"cMat", "[", 
     RowBox[{"[", 
      RowBox[{"5", ",", "3"}], "]"}], "]"}], "]"}]}], 
  ";"}], "\[IndentingNewLine]", 
 RowBox[{
  RowBox[{"c54", "=", 
   RowBox[{"Simplify", "[", 
    RowBox[{"cMat", "[", 
     RowBox[{"[", 
      RowBox[{"5", ",", "4"}], "]"}], "]"}], "]"}]}], 
  ";"}], "\[IndentingNewLine]", 
 RowBox[{
  RowBox[{"c55", "=", 
   RowBox[{"Simplify", "[", 
    RowBox[{"cMat", "[", 
     RowBox[{"[", 
      RowBox[{"5", ",", "5"}], "]"}], "]"}], "]"}]}], 
  ";"}], "\[IndentingNewLine]", 
 RowBox[{
  RowBox[{"c56", "=", 
   RowBox[{"Simplify", "[", 
    RowBox[{"cMat", "[", 
     RowBox[{"[", 
      RowBox[{"5", ",", "6"}], "]"}], "]"}], "]"}]}], ";"}]}], "Input",
 CellChangeTimes->{{3.548522272045*^9, 3.548522281534*^9}}],

Cell[BoxData[{
 RowBox[{
  RowBox[{"c61", "=", 
   RowBox[{"Simplify", "[", 
    RowBox[{"cMat", "[", 
     RowBox[{"[", 
      RowBox[{"6", ",", "1"}], "]"}], "]"}], "]"}]}], 
  ";"}], "\[IndentingNewLine]", 
 RowBox[{
  RowBox[{"c62", "=", 
   RowBox[{"Simplify", "[", 
    RowBox[{"cMat", "[", 
     RowBox[{"[", 
      RowBox[{"6", ",", "2"}], "]"}], "]"}], "]"}]}], 
  ";"}], "\[IndentingNewLine]", 
 RowBox[{
  RowBox[{"c63", "=", 
   RowBox[{"Simplify", "[", 
    RowBox[{"cMat", "[", 
     RowBox[{"[", 
      RowBox[{"6", ",", "3"}], "]"}], "]"}], "]"}]}], 
  ";"}], "\[IndentingNewLine]", 
 RowBox[{
  RowBox[{"c64", "=", 
   RowBox[{"Simplify", "[", 
    RowBox[{"cMat", "[", 
     RowBox[{"[", 
      RowBox[{"6", ",", "4"}], "]"}], "]"}], "]"}]}], 
  ";"}], "\[IndentingNewLine]", 
 RowBox[{
  RowBox[{"c65", "=", 
   RowBox[{"Simplify", "[", 
    RowBox[{"cMat", "[", 
     RowBox[{"[", 
      RowBox[{"6", ",", "5"}], "]"}], "]"}], "]"}]}], 
  ";"}], "\[IndentingNewLine]", 
 RowBox[{
  RowBox[{"c66", "=", 
   RowBox[{"Simplify", "[", 
    RowBox[{"cMat", "[", 
     RowBox[{"[", 
      RowBox[{"6", ",", "6"}], "]"}], "]"}], "]"}]}], ";"}]}], "Input",
 CellChangeTimes->{{3.5485222859960003`*^9, 3.548522294876*^9}}],

Cell[CellGroupData[{

Cell[BoxData[
 RowBox[{"CForm", "[", "c11", "]"}]], "Input",
 CellChangeTimes->{{3.548522309509*^9, 3.548522312505*^9}}],

Cell["\<\
-(dq1*R*((cf7y*mf + (mb + 2*(mf + ms + mt))*yf)*Cos(q1 + q3 + q5) + \
cf7y*mf*Cos(q1 + q2 + q4 + q6) + Lt*mb*Sin(q1) + Lt*mf*Sin(q1) + \
Lt*ms*Sin(q1) - ct*mt*Sin(q1) + 2*Lt*mt*Sin(q1) - 
        Lt*mf*Sin(q1 + q2) - Lt*ms*Sin(q1 + q2) - ct*mt*Sin(q1 + q2) + \
Ls*mb*Sin(q1 + q3) + Ls*mf*Sin(q1 + q3) - cs*ms*Sin(q1 + q3) + 2*Ls*ms*Sin(q1 \
+ q3) + 2*Ls*mt*Sin(q1 + q3) - 
        Ls*mf*Sin(q1 + q2 + q4) - cs*ms*Sin(q1 + q2 + q4) - cf7x*mf*Sin(q1 + \
q3 + q5) + mb*xf*Sin(q1 + q3 + q5) + 2*mf*xf*Sin(q1 + q3 + q5) + \
2*ms*xf*Sin(q1 + q3 + q5) + 
        2*mt*xf*Sin(q1 + q3 + q5) - cf7x*mf*Sin(q1 + q2 + q4 + q6))) - dq6*mf*
    (-(cf7y*Ls*Cos(q6)) - cf7y*Lt*Cos(q4 + q6) + cf7y*Lt*Cos(q2 + q4 + q6) + \
cf7y*R*Cos(q1 + q2 + q4 + q6) + cf7y*Ls*Cos(q2 - q3 + q4 + q6) + \
cf7y*xf*Cos(q2 - q3 + q4 - q5 + q6) + 
      cf7x*yf*Cos(q2 - q3 + q4 - q5 + q6) + cf7x*Ls*Sin(q6) + cf7x*Lt*Sin(q4 \
+ q6) - cf7x*Lt*Sin(q2 + q4 + q6) - cf7x*R*Sin(q1 + q2 + q4 + q6) - \
cf7x*Ls*Sin(q2 - q3 + q4 + q6) - 
      cf7x*xf*Sin(q2 - q3 + q4 - q5 + q6) + cf7y*yf*Sin(q2 - q3 + q4 - q5 + \
q6)) - 
   dq5*(-((Lt*(mf + ms) + ct*mt)*yf*Cos(q2 - q3 - q5)) - (Ls*mf + \
cs*ms)*yf*Cos(q2 - q3 + q4 - q5) + Ls*mb*yf*Cos(q5) + Ls*mf*yf*Cos(q5) - \
cs*ms*yf*Cos(q5) + 2*Ls*ms*yf*Cos(q5) + 
      2*Ls*mt*yf*Cos(q5) + Lt*mb*yf*Cos(q3 + q5) + Lt*mf*yf*Cos(q3 + q5) + \
Lt*ms*yf*Cos(q3 + q5) - ct*mt*yf*Cos(q3 + q5) + 2*Lt*mt*yf*Cos(q3 + q5) + \
cf7y*mf*R*Cos(q1 + q3 + q5) + 
      mb*R*yf*Cos(q1 + q3 + q5) + 2*mf*R*yf*Cos(q1 + q3 + q5) + \
2*ms*R*yf*Cos(q1 + q3 + q5) + 2*mt*R*yf*Cos(q1 + q3 + q5) - cf7y*mf*xf*Cos(q2 \
- q3 + q4 - q5 + q6) - 
      cf7x*mf*yf*Cos(q2 - q3 + q4 - q5 + q6) + Lt*mf*xf*Sin(q2 - q3 - q5) + \
Lt*ms*xf*Sin(q2 - q3 - q5) + ct*mt*xf*Sin(q2 - q3 - q5) + Ls*mf*xf*Sin(q2 - \
q3 + q4 - q5) + 
      cs*ms*xf*Sin(q2 - q3 + q4 - q5) + Ls*mb*xf*Sin(q5) + Ls*mf*xf*Sin(q5) - \
cs*ms*xf*Sin(q5) + 2*Ls*ms*xf*Sin(q5) + 2*Ls*mt*xf*Sin(q5) + Lt*mb*xf*Sin(q3 \
+ q5) + Lt*mf*xf*Sin(q3 + q5) + 
      Lt*ms*xf*Sin(q3 + q5) - ct*mt*xf*Sin(q3 + q5) + 2*Lt*mt*xf*Sin(q3 + q5) \
- cf7x*mf*R*Sin(q1 + q3 + q5) + mb*R*xf*Sin(q1 + q3 + q5) + 2*mf*R*xf*Sin(q1 \
+ q3 + q5) + 
      2*ms*R*xf*Sin(q1 + q3 + q5) + 2*mt*R*xf*Sin(q1 + q3 + q5) + \
cf7x*mf*xf*Sin(q2 - q3 + q4 - q5 + q6) - cf7y*mf*yf*Sin(q2 - q3 + q4 - q5 + \
q6)) - 
   dq3*(-((Lt*(mf + ms) + ct*mt)*yf*Cos(q2 - q3 - q5)) - (Ls*mf + \
cs*ms)*yf*Cos(q2 - q3 + q4 - q5) + Lt*mb*yf*Cos(q3 + q5) + Lt*mf*yf*Cos(q3 + \
q5) + Lt*ms*yf*Cos(q3 + q5) - 
      ct*mt*yf*Cos(q3 + q5) + 2*Lt*mt*yf*Cos(q3 + q5) + cf7y*mf*R*Cos(q1 + q3 \
+ q5) + mb*R*yf*Cos(q1 + q3 + q5) + 2*mf*R*yf*Cos(q1 + q3 + q5) + \
2*ms*R*yf*Cos(q1 + q3 + q5) + 
      2*mt*R*yf*Cos(q1 + q3 + q5) - cf7y*Ls*mf*Cos(q2 - q3 + q4 + q6) - \
cf7y*mf*xf*Cos(q2 - q3 + q4 - q5 + q6) - cf7x*mf*yf*Cos(q2 - q3 + q4 - q5 + \
q6) + Ls*Lt*mf*Sin(q2 - q3) + 
      Ls*Lt*ms*Sin(q2 - q3) + ct*Ls*mt*Sin(q2 - q3) + Ls*Lt*mb*Sin(q3) + \
Ls*Lt*mf*Sin(q3) + Ls*Lt*ms*Sin(q3) - ct*Ls*mt*Sin(q3) + 2*Ls*Lt*mt*Sin(q3) + \
Ls*mb*R*Sin(q1 + q3) + 
      Ls*mf*R*Sin(q1 + q3) - cs*ms*R*Sin(q1 + q3) + 2*Ls*ms*R*Sin(q1 + q3) + \
2*Ls*mt*R*Sin(q1 + q3) + Power(Ls,2)*mf*Sin(q2 - q3 + q4) + cs*Ls*ms*Sin(q2 - \
q3 + q4) + 
      Lt*mf*xf*Sin(q2 - q3 - q5) + Lt*ms*xf*Sin(q2 - q3 - q5) + \
ct*mt*xf*Sin(q2 - q3 - q5) + Ls*mf*xf*Sin(q2 - q3 + q4 - q5) + \
cs*ms*xf*Sin(q2 - q3 + q4 - q5) + Lt*mb*xf*Sin(q3 + q5) + 
      Lt*mf*xf*Sin(q3 + q5) + Lt*ms*xf*Sin(q3 + q5) - ct*mt*xf*Sin(q3 + q5) + \
2*Lt*mt*xf*Sin(q3 + q5) - cf7x*mf*R*Sin(q1 + q3 + q5) + mb*R*xf*Sin(q1 + q3 + \
q5) + 
      2*mf*R*xf*Sin(q1 + q3 + q5) + 2*ms*R*xf*Sin(q1 + q3 + q5) + \
2*mt*R*xf*Sin(q1 + q3 + q5) + cf7x*Ls*mf*Sin(q2 - q3 + q4 + q6) + \
cf7x*mf*xf*Sin(q2 - q3 + q4 - q5 + q6) - 
      cf7y*mf*yf*Sin(q2 - q3 + q4 - q5 + q6)) + dq2*(-((Lt*(mf + ms) + \
ct*mt)*yf*Cos(q2 - q3 - q5)) - (Ls*mf + cs*ms)*yf*Cos(q2 - q3 + q4 - q5) - \
cf7y*Lt*mf*Cos(q2 + q4 + q6) - 
      cf7y*mf*R*Cos(q1 + q2 + q4 + q6) - cf7y*Ls*mf*Cos(q2 - q3 + q4 + q6) - \
cf7y*mf*xf*Cos(q2 - q3 + q4 - q5 + q6) - cf7x*mf*yf*Cos(q2 - q3 + q4 - q5 + \
q6) + Power(Lt,2)*mf*Sin(q2) + 
      Power(Lt,2)*ms*Sin(q2) + ct*Lt*mt*Sin(q2) + Lt*mf*R*Sin(q1 + q2) + \
Lt*ms*R*Sin(q1 + q2) + ct*mt*R*Sin(q1 + q2) + Ls*Lt*mf*Sin(q2 - q3) + \
Ls*Lt*ms*Sin(q2 - q3) + 
      ct*Ls*mt*Sin(q2 - q3) + Ls*Lt*mf*Sin(q2 + q4) + cs*Lt*ms*Sin(q2 + q4) + \
Ls*mf*R*Sin(q1 + q2 + q4) + cs*ms*R*Sin(q1 + q2 + q4) + Power(Ls,2)*mf*Sin(q2 \
- q3 + q4) + 
      cs*Ls*ms*Sin(q2 - q3 + q4) + Lt*mf*xf*Sin(q2 - q3 - q5) + \
Lt*ms*xf*Sin(q2 - q3 - q5) + ct*mt*xf*Sin(q2 - q3 - q5) + Ls*mf*xf*Sin(q2 - \
q3 + q4 - q5) + 
      cs*ms*xf*Sin(q2 - q3 + q4 - q5) + cf7x*Lt*mf*Sin(q2 + q4 + q6) + \
cf7x*mf*R*Sin(q1 + q2 + q4 + q6) + cf7x*Ls*mf*Sin(q2 - q3 + q4 + q6) + \
cf7x*mf*xf*Sin(q2 - q3 + q4 - q5 + q6) - 
      cf7y*mf*yf*Sin(q2 - q3 + q4 - q5 + q6)) - dq4*(Ls*mf*yf*Cos(q2 - q3 + \
q4 - q5) + cs*ms*yf*Cos(q2 - q3 + q4 - q5) - cf7y*Lt*mf*Cos(q4 + q6) + \
cf7y*Lt*mf*Cos(q2 + q4 + q6) + 
      cf7y*mf*R*Cos(q1 + q2 + q4 + q6) + cf7y*Ls*mf*Cos(q2 - q3 + q4 + q6) + \
mf*(cf7y*xf + cf7x*yf)*Cos(q2 - q3 + q4 - q5 + q6) + Ls*Lt*mf*Sin(q4) + \
cs*Lt*ms*Sin(q4) - 
      Ls*Lt*mf*Sin(q2 + q4) - cs*Lt*ms*Sin(q2 + q4) - Ls*mf*R*Sin(q1 + q2 + \
q4) - cs*ms*R*Sin(q1 + q2 + q4) - Power(Ls,2)*mf*Sin(q2 - q3 + q4) - \
cs*Ls*ms*Sin(q2 - q3 + q4) - 
      Ls*mf*xf*Sin(q2 - q3 + q4 - q5) - cs*ms*xf*Sin(q2 - q3 + q4 - q5) + \
cf7x*Lt*mf*Sin(q4 + q6) - cf7x*Lt*mf*Sin(q2 + q4 + q6) - cf7x*mf*R*Sin(q1 + \
q2 + q4 + q6) - 
      cf7x*Ls*mf*Sin(q2 - q3 + q4 + q6) - cf7x*mf*xf*Sin(q2 - q3 + q4 - q5 + \
q6) + cf7y*mf*yf*Sin(q2 - q3 + q4 - q5 + q6))\
\>", "Output",
 CellChangeTimes->{3.673788652380036*^9, 3.7035149961235623`*^9}]
}, Open  ]],

Cell[CellGroupData[{

Cell[BoxData[
 RowBox[{"CForm", "[", "c12", "]"}]], "Input",
 CellChangeTimes->{{3.548522315795*^9, 3.548522321049*^9}}],

Cell["\<\
-((dq1 + dq2)*(Lt*(mf + ms) + ct*mt)*yf*Cos(q2 - q3 - q5)) - (dq1 + dq2 + \
dq4)*(Ls*mf + cs*ms)*yf*Cos(q2 - q3 + q4 - q5) + cf7y*dq6*Ls*mf*Cos(q6) + \
cf7y*dq4*Lt*mf*Cos(q4 + q6) + 
   cf7y*dq6*Lt*mf*Cos(q4 + q6) - cf7y*dq1*Lt*mf*Cos(q2 + q4 + q6) - \
cf7y*dq2*Lt*mf*Cos(q2 + q4 + q6) - cf7y*dq4*Lt*mf*Cos(q2 + q4 + q6) - \
cf7y*dq6*Lt*mf*Cos(q2 + q4 + q6) - 
   cf7y*dq1*mf*R*Cos(q1 + q2 + q4 + q6) - cf7y*dq2*mf*R*Cos(q1 + q2 + q4 + \
q6) - cf7y*dq4*mf*R*Cos(q1 + q2 + q4 + q6) - cf7y*dq6*mf*R*Cos(q1 + q2 + q4 + \
q6) - 
   cf7y*dq1*Ls*mf*Cos(q2 - q3 + q4 + q6) - cf7y*dq2*Ls*mf*Cos(q2 - q3 + q4 + \
q6) - cf7y*dq4*Ls*mf*Cos(q2 - q3 + q4 + q6) - cf7y*dq6*Ls*mf*Cos(q2 - q3 + q4 \
+ q6) - 
   cf7y*dq1*mf*xf*Cos(q2 - q3 + q4 - q5 + q6) - cf7y*dq2*mf*xf*Cos(q2 - q3 + \
q4 - q5 + q6) - cf7y*dq4*mf*xf*Cos(q2 - q3 + q4 - q5 + q6) - \
cf7y*dq6*mf*xf*Cos(q2 - q3 + q4 - q5 + q6) - 
   cf7x*dq1*mf*yf*Cos(q2 - q3 + q4 - q5 + q6) - cf7x*dq2*mf*yf*Cos(q2 - q3 + \
q4 - q5 + q6) - cf7x*dq4*mf*yf*Cos(q2 - q3 + q4 - q5 + q6) - \
cf7x*dq6*mf*yf*Cos(q2 - q3 + q4 - q5 + q6) + 
   dq1*Power(Lt,2)*mf*Sin(q2) + dq2*Power(Lt,2)*mf*Sin(q2) + \
dq1*Power(Lt,2)*ms*Sin(q2) + dq2*Power(Lt,2)*ms*Sin(q2) + \
ct*dq1*Lt*mt*Sin(q2) + ct*dq2*Lt*mt*Sin(q2) + 
   dq1*Lt*mf*R*Sin(q1 + q2) + dq2*Lt*mf*R*Sin(q1 + q2) + dq1*Lt*ms*R*Sin(q1 + \
q2) + dq2*Lt*ms*R*Sin(q1 + q2) + ct*dq1*mt*R*Sin(q1 + q2) + \
ct*dq2*mt*R*Sin(q1 + q2) + 
   dq1*Ls*Lt*mf*Sin(q2 - q3) + dq2*Ls*Lt*mf*Sin(q2 - q3) + \
dq1*Ls*Lt*ms*Sin(q2 - q3) + dq2*Ls*Lt*ms*Sin(q2 - q3) + ct*dq1*Ls*mt*Sin(q2 - \
q3) + ct*dq2*Ls*mt*Sin(q2 - q3) - 
   dq4*Ls*Lt*mf*Sin(q4) - cs*dq4*Lt*ms*Sin(q4) + dq1*Ls*Lt*mf*Sin(q2 + q4) + \
dq2*Ls*Lt*mf*Sin(q2 + q4) + dq4*Ls*Lt*mf*Sin(q2 + q4) + cs*dq1*Lt*ms*Sin(q2 + \
q4) + 
   cs*dq2*Lt*ms*Sin(q2 + q4) + cs*dq4*Lt*ms*Sin(q2 + q4) + dq1*Ls*mf*R*Sin(q1 \
+ q2 + q4) + dq2*Ls*mf*R*Sin(q1 + q2 + q4) + dq4*Ls*mf*R*Sin(q1 + q2 + q4) + \
cs*dq1*ms*R*Sin(q1 + q2 + q4) + 
   cs*dq2*ms*R*Sin(q1 + q2 + q4) + cs*dq4*ms*R*Sin(q1 + q2 + q4) + \
dq1*Power(Ls,2)*mf*Sin(q2 - q3 + q4) + dq2*Power(Ls,2)*mf*Sin(q2 - q3 + q4) + \
dq4*Power(Ls,2)*mf*Sin(q2 - q3 + q4) + 
   cs*dq1*Ls*ms*Sin(q2 - q3 + q4) + cs*dq2*Ls*ms*Sin(q2 - q3 + q4) + \
cs*dq4*Ls*ms*Sin(q2 - q3 + q4) + dq1*Lt*mf*xf*Sin(q2 - q3 - q5) + \
dq2*Lt*mf*xf*Sin(q2 - q3 - q5) + 
   dq1*Lt*ms*xf*Sin(q2 - q3 - q5) + dq2*Lt*ms*xf*Sin(q2 - q3 - q5) + \
ct*dq1*mt*xf*Sin(q2 - q3 - q5) + ct*dq2*mt*xf*Sin(q2 - q3 - q5) + \
dq1*Ls*mf*xf*Sin(q2 - q3 + q4 - q5) + 
   dq2*Ls*mf*xf*Sin(q2 - q3 + q4 - q5) + dq4*Ls*mf*xf*Sin(q2 - q3 + q4 - q5) \
+ cs*dq1*ms*xf*Sin(q2 - q3 + q4 - q5) + cs*dq2*ms*xf*Sin(q2 - q3 + q4 - q5) + 
   cs*dq4*ms*xf*Sin(q2 - q3 + q4 - q5) - cf7x*dq6*Ls*mf*Sin(q6) - \
cf7x*dq4*Lt*mf*Sin(q4 + q6) - cf7x*dq6*Lt*mf*Sin(q4 + q6) + \
cf7x*dq1*Lt*mf*Sin(q2 + q4 + q6) + 
   cf7x*dq2*Lt*mf*Sin(q2 + q4 + q6) + cf7x*dq4*Lt*mf*Sin(q2 + q4 + q6) + \
cf7x*dq6*Lt*mf*Sin(q2 + q4 + q6) + cf7x*dq1*mf*R*Sin(q1 + q2 + q4 + q6) + \
cf7x*dq2*mf*R*Sin(q1 + q2 + q4 + q6) + 
   cf7x*dq4*mf*R*Sin(q1 + q2 + q4 + q6) + cf7x*dq6*mf*R*Sin(q1 + q2 + q4 + \
q6) + cf7x*dq1*Ls*mf*Sin(q2 - q3 + q4 + q6) + cf7x*dq2*Ls*mf*Sin(q2 - q3 + q4 \
+ q6) + 
   cf7x*dq4*Ls*mf*Sin(q2 - q3 + q4 + q6) + cf7x*dq6*Ls*mf*Sin(q2 - q3 + q4 + \
q6) + cf7x*dq1*mf*xf*Sin(q2 - q3 + q4 - q5 + q6) + cf7x*dq2*mf*xf*Sin(q2 - q3 \
+ q4 - q5 + q6) + 
   cf7x*dq4*mf*xf*Sin(q2 - q3 + q4 - q5 + q6) + cf7x*dq6*mf*xf*Sin(q2 - q3 + \
q4 - q5 + q6) - cf7y*dq1*mf*yf*Sin(q2 - q3 + q4 - q5 + q6) - \
cf7y*dq2*mf*yf*Sin(q2 - q3 + q4 - q5 + q6) - 
   cf7y*dq4*mf*yf*Sin(q2 - q3 + q4 - q5 + q6) - cf7y*dq6*mf*yf*Sin(q2 - q3 + \
q4 - q5 + q6)\
\>", "Output",
 CellChangeTimes->{3.6737886707860355`*^9, 3.7035150074515624`*^9}]
}, Open  ]],

Cell[CellGroupData[{

Cell[BoxData[
 RowBox[{"CForm", "[", "c13", "]"}]], "Input",
 CellChangeTimes->{{3.548522322849*^9, 3.548522326296*^9}}],

Cell["\<\
(dq1 + dq3 + dq5)*(Lt*(mf + ms) + ct*mt)*yf*Cos(q2 - q3 - q5) + (dq1 + dq3 + \
dq5)*(Ls*mf + cs*ms)*yf*Cos(q2 - q3 + q4 - q5) - dq5*Ls*mb*yf*Cos(q5) - \
dq5*Ls*mf*yf*Cos(q5) + 
   cs*dq5*ms*yf*Cos(q5) - 2*dq5*Ls*ms*yf*Cos(q5) - 2*dq5*Ls*mt*yf*Cos(q5) - \
dq1*Lt*mb*yf*Cos(q3 + q5) - dq3*Lt*mb*yf*Cos(q3 + q5) - dq5*Lt*mb*yf*Cos(q3 + \
q5) - dq1*Lt*mf*yf*Cos(q3 + q5) - 
   dq3*Lt*mf*yf*Cos(q3 + q5) - dq5*Lt*mf*yf*Cos(q3 + q5) - \
dq1*Lt*ms*yf*Cos(q3 + q5) - dq3*Lt*ms*yf*Cos(q3 + q5) - dq5*Lt*ms*yf*Cos(q3 + \
q5) + ct*dq1*mt*yf*Cos(q3 + q5) + 
   ct*dq3*mt*yf*Cos(q3 + q5) + ct*dq5*mt*yf*Cos(q3 + q5) - \
2*dq1*Lt*mt*yf*Cos(q3 + q5) - 2*dq3*Lt*mt*yf*Cos(q3 + q5) - \
2*dq5*Lt*mt*yf*Cos(q3 + q5) - cf7y*dq1*mf*R*Cos(q1 + q3 + q5) - 
   cf7y*dq3*mf*R*Cos(q1 + q3 + q5) - cf7y*dq5*mf*R*Cos(q1 + q3 + q5) - \
dq1*mb*R*yf*Cos(q1 + q3 + q5) - dq3*mb*R*yf*Cos(q1 + q3 + q5) - \
dq5*mb*R*yf*Cos(q1 + q3 + q5) - 
   2*dq1*mf*R*yf*Cos(q1 + q3 + q5) - 2*dq3*mf*R*yf*Cos(q1 + q3 + q5) - \
2*dq5*mf*R*yf*Cos(q1 + q3 + q5) - 2*dq1*ms*R*yf*Cos(q1 + q3 + q5) - \
2*dq3*ms*R*yf*Cos(q1 + q3 + q5) - 
   2*dq5*ms*R*yf*Cos(q1 + q3 + q5) - 2*dq1*mt*R*yf*Cos(q1 + q3 + q5) - \
2*dq3*mt*R*yf*Cos(q1 + q3 + q5) - 2*dq5*mt*R*yf*Cos(q1 + q3 + q5) + \
cf7y*dq1*Ls*mf*Cos(q2 - q3 + q4 + q6) + 
   cf7y*dq3*Ls*mf*Cos(q2 - q3 + q4 + q6) + cf7y*dq1*mf*xf*Cos(q2 - q3 + q4 - \
q5 + q6) + cf7y*dq3*mf*xf*Cos(q2 - q3 + q4 - q5 + q6) + cf7y*dq5*mf*xf*Cos(q2 \
- q3 + q4 - q5 + q6) + 
   cf7x*dq1*mf*yf*Cos(q2 - q3 + q4 - q5 + q6) + cf7x*dq3*mf*yf*Cos(q2 - q3 + \
q4 - q5 + q6) + cf7x*dq5*mf*yf*Cos(q2 - q3 + q4 - q5 + q6) - \
dq1*Ls*Lt*mf*Sin(q2 - q3) - 
   dq3*Ls*Lt*mf*Sin(q2 - q3) - dq1*Ls*Lt*ms*Sin(q2 - q3) - \
dq3*Ls*Lt*ms*Sin(q2 - q3) - ct*dq1*Ls*mt*Sin(q2 - q3) - ct*dq3*Ls*mt*Sin(q2 - \
q3) - dq1*Ls*Lt*mb*Sin(q3) - 
   dq3*Ls*Lt*mb*Sin(q3) - dq1*Ls*Lt*mf*Sin(q3) - dq3*Ls*Lt*mf*Sin(q3) - \
dq1*Ls*Lt*ms*Sin(q3) - dq3*Ls*Lt*ms*Sin(q3) + ct*dq1*Ls*mt*Sin(q3) + \
ct*dq3*Ls*mt*Sin(q3) - 
   2*dq1*Ls*Lt*mt*Sin(q3) - 2*dq3*Ls*Lt*mt*Sin(q3) - dq1*Ls*mb*R*Sin(q1 + q3) \
- dq3*Ls*mb*R*Sin(q1 + q3) - dq1*Ls*mf*R*Sin(q1 + q3) - dq3*Ls*mf*R*Sin(q1 + \
q3) + cs*dq1*ms*R*Sin(q1 + q3) + 
   cs*dq3*ms*R*Sin(q1 + q3) - 2*dq1*Ls*ms*R*Sin(q1 + q3) - \
2*dq3*Ls*ms*R*Sin(q1 + q3) - 2*dq1*Ls*mt*R*Sin(q1 + q3) - \
2*dq3*Ls*mt*R*Sin(q1 + q3) - dq1*Power(Ls,2)*mf*Sin(q2 - q3 + q4) - 
   dq3*Power(Ls,2)*mf*Sin(q2 - q3 + q4) - cs*dq1*Ls*ms*Sin(q2 - q3 + q4) - \
cs*dq3*Ls*ms*Sin(q2 - q3 + q4) - dq1*Lt*mf*xf*Sin(q2 - q3 - q5) - \
dq3*Lt*mf*xf*Sin(q2 - q3 - q5) - 
   dq5*Lt*mf*xf*Sin(q2 - q3 - q5) - dq1*Lt*ms*xf*Sin(q2 - q3 - q5) - \
dq3*Lt*ms*xf*Sin(q2 - q3 - q5) - dq5*Lt*ms*xf*Sin(q2 - q3 - q5) - \
ct*dq1*mt*xf*Sin(q2 - q3 - q5) - 
   ct*dq3*mt*xf*Sin(q2 - q3 - q5) - ct*dq5*mt*xf*Sin(q2 - q3 - q5) - \
dq1*Ls*mf*xf*Sin(q2 - q3 + q4 - q5) - dq3*Ls*mf*xf*Sin(q2 - q3 + q4 - q5) - \
dq5*Ls*mf*xf*Sin(q2 - q3 + q4 - q5) - 
   cs*dq1*ms*xf*Sin(q2 - q3 + q4 - q5) - cs*dq3*ms*xf*Sin(q2 - q3 + q4 - q5) \
- cs*dq5*ms*xf*Sin(q2 - q3 + q4 - q5) - dq5*Ls*mb*xf*Sin(q5) - \
dq5*Ls*mf*xf*Sin(q5) + cs*dq5*ms*xf*Sin(q5) - 
   2*dq5*Ls*ms*xf*Sin(q5) - 2*dq5*Ls*mt*xf*Sin(q5) - dq1*Lt*mb*xf*Sin(q3 + \
q5) - dq3*Lt*mb*xf*Sin(q3 + q5) - dq5*Lt*mb*xf*Sin(q3 + q5) - \
dq1*Lt*mf*xf*Sin(q3 + q5) - 
   dq3*Lt*mf*xf*Sin(q3 + q5) - dq5*Lt*mf*xf*Sin(q3 + q5) - \
dq1*Lt*ms*xf*Sin(q3 + q5) - dq3*Lt*ms*xf*Sin(q3 + q5) - dq5*Lt*ms*xf*Sin(q3 + \
q5) + ct*dq1*mt*xf*Sin(q3 + q5) + 
   ct*dq3*mt*xf*Sin(q3 + q5) + ct*dq5*mt*xf*Sin(q3 + q5) - \
2*dq1*Lt*mt*xf*Sin(q3 + q5) - 2*dq3*Lt*mt*xf*Sin(q3 + q5) - \
2*dq5*Lt*mt*xf*Sin(q3 + q5) + cf7x*dq1*mf*R*Sin(q1 + q3 + q5) + 
   cf7x*dq3*mf*R*Sin(q1 + q3 + q5) + cf7x*dq5*mf*R*Sin(q1 + q3 + q5) - \
dq1*mb*R*xf*Sin(q1 + q3 + q5) - dq3*mb*R*xf*Sin(q1 + q3 + q5) - \
dq5*mb*R*xf*Sin(q1 + q3 + q5) - 
   2*dq1*mf*R*xf*Sin(q1 + q3 + q5) - 2*dq3*mf*R*xf*Sin(q1 + q3 + q5) - \
2*dq5*mf*R*xf*Sin(q1 + q3 + q5) - 2*dq1*ms*R*xf*Sin(q1 + q3 + q5) - \
2*dq3*ms*R*xf*Sin(q1 + q3 + q5) - 
   2*dq5*ms*R*xf*Sin(q1 + q3 + q5) - 2*dq1*mt*R*xf*Sin(q1 + q3 + q5) - \
2*dq3*mt*R*xf*Sin(q1 + q3 + q5) - 2*dq5*mt*R*xf*Sin(q1 + q3 + q5) - \
cf7x*dq1*Ls*mf*Sin(q2 - q3 + q4 + q6) - 
   cf7x*dq3*Ls*mf*Sin(q2 - q3 + q4 + q6) - cf7x*dq1*mf*xf*Sin(q2 - q3 + q4 - \
q5 + q6) - cf7x*dq3*mf*xf*Sin(q2 - q3 + q4 - q5 + q6) - cf7x*dq5*mf*xf*Sin(q2 \
- q3 + q4 - q5 + q6) + 
   cf7y*dq1*mf*yf*Sin(q2 - q3 + q4 - q5 + q6) + cf7y*dq3*mf*yf*Sin(q2 - q3 + \
q4 - q5 + q6) + cf7y*dq5*mf*yf*Sin(q2 - q3 + q4 - q5 + q6)\
\>", "Output",
 CellChangeTimes->{3.673788723712036*^9, 3.703515018619562*^9}]
}, Open  ]],

Cell[CellGroupData[{

Cell[BoxData[
 RowBox[{"CForm", "[", "c14", "]"}]], "Input",
 CellChangeTimes->{{3.54852232784*^9, 3.5485223309040003`*^9}}],

Cell["\<\
-((dq1 + dq2 + dq4)*(Ls*mf + cs*ms)*yf*Cos(q2 - q3 + q4 - q5)) + \
cf7y*dq6*Ls*mf*Cos(q6) + cf7y*dq1*Lt*mf*Cos(q4 + q6) + cf7y*dq2*Lt*mf*Cos(q4 \
+ q6) + cf7y*dq4*Lt*mf*Cos(q4 + q6) + 
   cf7y*dq6*Lt*mf*Cos(q4 + q6) - cf7y*dq1*Lt*mf*Cos(q2 + q4 + q6) - \
cf7y*dq2*Lt*mf*Cos(q2 + q4 + q6) - cf7y*dq4*Lt*mf*Cos(q2 + q4 + q6) - \
cf7y*dq6*Lt*mf*Cos(q2 + q4 + q6) - 
   cf7y*dq1*mf*R*Cos(q1 + q2 + q4 + q6) - cf7y*dq2*mf*R*Cos(q1 + q2 + q4 + \
q6) - cf7y*dq4*mf*R*Cos(q1 + q2 + q4 + q6) - cf7y*dq6*mf*R*Cos(q1 + q2 + q4 + \
q6) - 
   cf7y*dq1*Ls*mf*Cos(q2 - q3 + q4 + q6) - cf7y*dq2*Ls*mf*Cos(q2 - q3 + q4 + \
q6) - cf7y*dq4*Ls*mf*Cos(q2 - q3 + q4 + q6) - cf7y*dq6*Ls*mf*Cos(q2 - q3 + q4 \
+ q6) - 
   cf7y*dq1*mf*xf*Cos(q2 - q3 + q4 - q5 + q6) - cf7y*dq2*mf*xf*Cos(q2 - q3 + \
q4 - q5 + q6) - cf7y*dq4*mf*xf*Cos(q2 - q3 + q4 - q5 + q6) - \
cf7y*dq6*mf*xf*Cos(q2 - q3 + q4 - q5 + q6) - 
   cf7x*dq1*mf*yf*Cos(q2 - q3 + q4 - q5 + q6) - cf7x*dq2*mf*yf*Cos(q2 - q3 + \
q4 - q5 + q6) - cf7x*dq4*mf*yf*Cos(q2 - q3 + q4 - q5 + q6) - \
cf7x*dq6*mf*yf*Cos(q2 - q3 + q4 - q5 + q6) - 
   dq1*Ls*Lt*mf*Sin(q4) - dq2*Ls*Lt*mf*Sin(q4) - dq4*Ls*Lt*mf*Sin(q4) - \
cs*dq1*Lt*ms*Sin(q4) - cs*dq2*Lt*ms*Sin(q4) - cs*dq4*Lt*ms*Sin(q4) + \
dq1*Ls*Lt*mf*Sin(q2 + q4) + 
   dq2*Ls*Lt*mf*Sin(q2 + q4) + dq4*Ls*Lt*mf*Sin(q2 + q4) + \
cs*dq1*Lt*ms*Sin(q2 + q4) + cs*dq2*Lt*ms*Sin(q2 + q4) + cs*dq4*Lt*ms*Sin(q2 + \
q4) + dq1*Ls*mf*R*Sin(q1 + q2 + q4) + 
   dq2*Ls*mf*R*Sin(q1 + q2 + q4) + dq4*Ls*mf*R*Sin(q1 + q2 + q4) + \
cs*dq1*ms*R*Sin(q1 + q2 + q4) + cs*dq2*ms*R*Sin(q1 + q2 + q4) + \
cs*dq4*ms*R*Sin(q1 + q2 + q4) + 
   dq1*Power(Ls,2)*mf*Sin(q2 - q3 + q4) + dq2*Power(Ls,2)*mf*Sin(q2 - q3 + \
q4) + dq4*Power(Ls,2)*mf*Sin(q2 - q3 + q4) + cs*dq1*Ls*ms*Sin(q2 - q3 + q4) + \
cs*dq2*Ls*ms*Sin(q2 - q3 + q4) + 
   cs*dq4*Ls*ms*Sin(q2 - q3 + q4) + dq1*Ls*mf*xf*Sin(q2 - q3 + q4 - q5) + \
dq2*Ls*mf*xf*Sin(q2 - q3 + q4 - q5) + dq4*Ls*mf*xf*Sin(q2 - q3 + q4 - q5) + \
cs*dq1*ms*xf*Sin(q2 - q3 + q4 - q5) + 
   cs*dq2*ms*xf*Sin(q2 - q3 + q4 - q5) + cs*dq4*ms*xf*Sin(q2 - q3 + q4 - q5) \
- cf7x*dq6*Ls*mf*Sin(q6) - cf7x*dq1*Lt*mf*Sin(q4 + q6) - \
cf7x*dq2*Lt*mf*Sin(q4 + q6) - 
   cf7x*dq4*Lt*mf*Sin(q4 + q6) - cf7x*dq6*Lt*mf*Sin(q4 + q6) + \
cf7x*dq1*Lt*mf*Sin(q2 + q4 + q6) + cf7x*dq2*Lt*mf*Sin(q2 + q4 + q6) + \
cf7x*dq4*Lt*mf*Sin(q2 + q4 + q6) + 
   cf7x*dq6*Lt*mf*Sin(q2 + q4 + q6) + cf7x*dq1*mf*R*Sin(q1 + q2 + q4 + q6) + \
cf7x*dq2*mf*R*Sin(q1 + q2 + q4 + q6) + cf7x*dq4*mf*R*Sin(q1 + q2 + q4 + q6) + 
   cf7x*dq6*mf*R*Sin(q1 + q2 + q4 + q6) + cf7x*dq1*Ls*mf*Sin(q2 - q3 + q4 + \
q6) + cf7x*dq2*Ls*mf*Sin(q2 - q3 + q4 + q6) + cf7x*dq4*Ls*mf*Sin(q2 - q3 + q4 \
+ q6) + 
   cf7x*dq6*Ls*mf*Sin(q2 - q3 + q4 + q6) + cf7x*dq1*mf*xf*Sin(q2 - q3 + q4 - \
q5 + q6) + cf7x*dq2*mf*xf*Sin(q2 - q3 + q4 - q5 + q6) + cf7x*dq4*mf*xf*Sin(q2 \
- q3 + q4 - q5 + q6) + 
   cf7x*dq6*mf*xf*Sin(q2 - q3 + q4 - q5 + q6) - cf7y*dq1*mf*yf*Sin(q2 - q3 + \
q4 - q5 + q6) - cf7y*dq2*mf*yf*Sin(q2 - q3 + q4 - q5 + q6) - \
cf7y*dq4*mf*yf*Sin(q2 - q3 + q4 - q5 + q6) - 
   cf7y*dq6*mf*yf*Sin(q2 - q3 + q4 - q5 + q6)\
\>", "Output",
 CellChangeTimes->{3.673788735089036*^9, 3.7035150288935623`*^9}]
}, Open  ]],

Cell[CellGroupData[{

Cell[BoxData[
 RowBox[{"CForm", "[", "c15", "]"}]], "Input",
 CellChangeTimes->{{3.548522332624*^9, 3.5485223353199997`*^9}}],

Cell["\<\
(dq1 + dq3 + dq5)*((Lt*(mf + ms) + ct*mt)*yf*Cos(q2 - q3 - q5) + (Ls*mf + \
cs*ms)*yf*Cos(q2 - q3 + q4 - q5) - Ls*mb*yf*Cos(q5) - Ls*mf*yf*Cos(q5) + \
cs*ms*yf*Cos(q5) - 2*Ls*ms*yf*Cos(q5) - 
     2*Ls*mt*yf*Cos(q5) - Lt*mb*yf*Cos(q3 + q5) - Lt*mf*yf*Cos(q3 + q5) - \
Lt*ms*yf*Cos(q3 + q5) + ct*mt*yf*Cos(q3 + q5) - 2*Lt*mt*yf*Cos(q3 + q5) - \
cf7y*mf*R*Cos(q1 + q3 + q5) - 
     mb*R*yf*Cos(q1 + q3 + q5) - 2*mf*R*yf*Cos(q1 + q3 + q5) - \
2*ms*R*yf*Cos(q1 + q3 + q5) - 2*mt*R*yf*Cos(q1 + q3 + q5) + cf7y*mf*xf*Cos(q2 \
- q3 + q4 - q5 + q6) + 
     cf7x*mf*yf*Cos(q2 - q3 + q4 - q5 + q6) - Lt*mf*xf*Sin(q2 - q3 - q5) - \
Lt*ms*xf*Sin(q2 - q3 - q5) - ct*mt*xf*Sin(q2 - q3 - q5) - Ls*mf*xf*Sin(q2 - \
q3 + q4 - q5) - 
     cs*ms*xf*Sin(q2 - q3 + q4 - q5) - Ls*mb*xf*Sin(q5) - Ls*mf*xf*Sin(q5) + \
cs*ms*xf*Sin(q5) - 2*Ls*ms*xf*Sin(q5) - 2*Ls*mt*xf*Sin(q5) - Lt*mb*xf*Sin(q3 \
+ q5) - Lt*mf*xf*Sin(q3 + q5) - 
     Lt*ms*xf*Sin(q3 + q5) + ct*mt*xf*Sin(q3 + q5) - 2*Lt*mt*xf*Sin(q3 + q5) \
+ cf7x*mf*R*Sin(q1 + q3 + q5) - mb*R*xf*Sin(q1 + q3 + q5) - 2*mf*R*xf*Sin(q1 \
+ q3 + q5) - 
     2*ms*R*xf*Sin(q1 + q3 + q5) - 2*mt*R*xf*Sin(q1 + q3 + q5) - \
cf7x*mf*xf*Sin(q2 - q3 + q4 - q5 + q6) + cf7y*mf*yf*Sin(q2 - q3 + q4 - q5 + \
q6))\
\>", "Output",
 CellChangeTimes->{3.673788744493036*^9, 3.7035150388615627`*^9}]
}, Open  ]],

Cell[CellGroupData[{

Cell[BoxData[
 RowBox[{"CForm", "[", "c16", "]"}]], "Input",
 CellChangeTimes->{{3.5485223369119997`*^9, 3.54852234244*^9}}],

Cell["\<\
-((dq1 + dq2 + dq4 + dq6)*mf*(-(cf7y*Ls*Cos(q6)) - cf7y*Lt*Cos(q4 + q6) + \
cf7y*Lt*Cos(q2 + q4 + q6) + cf7y*R*Cos(q1 + q2 + q4 + q6) + cf7y*Ls*Cos(q2 - \
q3 + q4 + q6) + 
       cf7y*xf*Cos(q2 - q3 + q4 - q5 + q6) + cf7x*yf*Cos(q2 - q3 + q4 - q5 + \
q6) + cf7x*Ls*Sin(q6) + cf7x*Lt*Sin(q4 + q6) - cf7x*Lt*Sin(q2 + q4 + q6) - \
cf7x*R*Sin(q1 + q2 + q4 + q6) - 
       cf7x*Ls*Sin(q2 - q3 + q4 + q6) - cf7x*xf*Sin(q2 - q3 + q4 - q5 + q6) + \
cf7y*yf*Sin(q2 - q3 + q4 - q5 + q6)))\
\>", "Output",
 CellChangeTimes->{3.673788754072036*^9, 3.703515048640562*^9}]
}, Open  ]],

Cell[CellGroupData[{

Cell[BoxData[
 RowBox[{"CForm", "[", "c21", "]"}]], "Input",
 CellChangeTimes->{{3.548522344401*^9, 3.548522355399*^9}}],

Cell["\<\
(dq1 + dq3 + dq5)*(Lt*(mf + ms) + ct*mt)*yf*Cos(q2 - q3 - q5) + (dq1 + dq3 + \
dq5)*(Ls*mf + cs*ms)*yf*Cos(q2 - q3 + q4 - q5) + cf7y*dq6*Ls*mf*Cos(q6) + \
cf7y*dq4*Lt*mf*Cos(q4 + q6) + 
   cf7y*dq6*Lt*mf*Cos(q4 + q6) + cf7y*dq1*Lt*mf*Cos(q2 + q4 + q6) + \
cf7y*dq1*Ls*mf*Cos(q2 - q3 + q4 + q6) + cf7y*dq3*Ls*mf*Cos(q2 - q3 + q4 + q6) \
+ 
   cf7y*dq1*mf*xf*Cos(q2 - q3 + q4 - q5 + q6) + cf7y*dq3*mf*xf*Cos(q2 - q3 + \
q4 - q5 + q6) + cf7y*dq5*mf*xf*Cos(q2 - q3 + q4 - q5 + q6) + \
cf7x*dq1*mf*yf*Cos(q2 - q3 + q4 - q5 + q6) + 
   cf7x*dq3*mf*yf*Cos(q2 - q3 + q4 - q5 + q6) + cf7x*dq5*mf*yf*Cos(q2 - q3 + \
q4 - q5 + q6) - dq1*Power(Lt,2)*mf*Sin(q2) - dq1*Power(Lt,2)*ms*Sin(q2) - \
ct*dq1*Lt*mt*Sin(q2) - 
   dq1*Ls*Lt*mf*Sin(q2 - q3) - dq3*Ls*Lt*mf*Sin(q2 - q3) - \
dq1*Ls*Lt*ms*Sin(q2 - q3) - dq3*Ls*Lt*ms*Sin(q2 - q3) - ct*dq1*Ls*mt*Sin(q2 - \
q3) - ct*dq3*Ls*mt*Sin(q2 - q3) - 
   dq4*Ls*Lt*mf*Sin(q4) - cs*dq4*Lt*ms*Sin(q4) - dq1*Ls*Lt*mf*Sin(q2 + q4) - \
cs*dq1*Lt*ms*Sin(q2 + q4) - dq1*Power(Ls,2)*mf*Sin(q2 - q3 + q4) - \
dq3*Power(Ls,2)*mf*Sin(q2 - q3 + q4) - 
   cs*dq1*Ls*ms*Sin(q2 - q3 + q4) - cs*dq3*Ls*ms*Sin(q2 - q3 + q4) - \
dq1*Lt*mf*xf*Sin(q2 - q3 - q5) - dq3*Lt*mf*xf*Sin(q2 - q3 - q5) - \
dq5*Lt*mf*xf*Sin(q2 - q3 - q5) - 
   dq1*Lt*ms*xf*Sin(q2 - q3 - q5) - dq3*Lt*ms*xf*Sin(q2 - q3 - q5) - \
dq5*Lt*ms*xf*Sin(q2 - q3 - q5) - ct*dq1*mt*xf*Sin(q2 - q3 - q5) - \
ct*dq3*mt*xf*Sin(q2 - q3 - q5) - 
   ct*dq5*mt*xf*Sin(q2 - q3 - q5) - dq1*Ls*mf*xf*Sin(q2 - q3 + q4 - q5) - \
dq3*Ls*mf*xf*Sin(q2 - q3 + q4 - q5) - dq5*Ls*mf*xf*Sin(q2 - q3 + q4 - q5) - \
cs*dq1*ms*xf*Sin(q2 - q3 + q4 - q5) - 
   cs*dq3*ms*xf*Sin(q2 - q3 + q4 - q5) - cs*dq5*ms*xf*Sin(q2 - q3 + q4 - q5) \
- cf7x*dq6*Ls*mf*Sin(q6) - cf7x*dq4*Lt*mf*Sin(q4 + q6) - \
cf7x*dq6*Lt*mf*Sin(q4 + q6) - 
   cf7x*dq1*Lt*mf*Sin(q2 + q4 + q6) - cf7x*dq1*Ls*mf*Sin(q2 - q3 + q4 + q6) - \
cf7x*dq3*Ls*mf*Sin(q2 - q3 + q4 + q6) - cf7x*dq1*mf*xf*Sin(q2 - q3 + q4 - q5 \
+ q6) - 
   cf7x*dq3*mf*xf*Sin(q2 - q3 + q4 - q5 + q6) - cf7x*dq5*mf*xf*Sin(q2 - q3 + \
q4 - q5 + q6) + cf7y*dq1*mf*yf*Sin(q2 - q3 + q4 - q5 + q6) + \
cf7y*dq3*mf*yf*Sin(q2 - q3 + q4 - q5 + q6) + 
   cf7y*dq5*mf*yf*Sin(q2 - q3 + q4 - q5 + q6)\
\>", "Output",
 CellChangeTimes->{3.6737887628500357`*^9, 3.7035150583785625`*^9}]
}, Open  ]],

Cell[CellGroupData[{

Cell[BoxData[
 RowBox[{"CForm", "[", "c22", "]"}]], "Input",
 CellChangeTimes->{{3.548522357183*^9, 3.54852236799*^9}}],

Cell["\<\
dq4*Lt*(cf7y*mf*Cos(q4 + q6) - (Ls*mf + cs*ms)*Sin(q4) - cf7x*mf*Sin(q4 + \
q6)) + dq6*mf*(cf7y*Ls*Cos(q6) + cf7y*Lt*Cos(q4 + q6) - cf7x*(Ls*Sin(q6) + \
Lt*Sin(q4 + q6)))\
\>", "Output",
 CellChangeTimes->{3.673788772570036*^9, 3.7035150686305623`*^9}]
}, Open  ]],

Cell[CellGroupData[{

Cell[BoxData[
 RowBox[{"CForm", "[", "c23", "]"}]], "Input",
 CellChangeTimes->{{3.548522378741*^9, 3.5485223798929996`*^9}}],

Cell["\<\
(dq1 + dq3 + dq5)*(Lt*(mf + ms) + ct*mt)*yf*Cos(q2 - q3 - q5) + (dq1 + dq3 + \
dq5)*(Ls*mf + cs*ms)*yf*Cos(q2 - q3 + q4 - q5) + cf7y*dq1*Ls*mf*Cos(q2 - q3 + \
q4 + q6) + 
   cf7y*dq3*Ls*mf*Cos(q2 - q3 + q4 + q6) + cf7y*dq1*mf*xf*Cos(q2 - q3 + q4 - \
q5 + q6) + cf7y*dq3*mf*xf*Cos(q2 - q3 + q4 - q5 + q6) + cf7y*dq5*mf*xf*Cos(q2 \
- q3 + q4 - q5 + q6) + 
   cf7x*dq1*mf*yf*Cos(q2 - q3 + q4 - q5 + q6) + cf7x*dq3*mf*yf*Cos(q2 - q3 + \
q4 - q5 + q6) + cf7x*dq5*mf*yf*Cos(q2 - q3 + q4 - q5 + q6) - \
dq1*Ls*Lt*mf*Sin(q2 - q3) - 
   dq3*Ls*Lt*mf*Sin(q2 - q3) - dq1*Ls*Lt*ms*Sin(q2 - q3) - \
dq3*Ls*Lt*ms*Sin(q2 - q3) - ct*dq1*Ls*mt*Sin(q2 - q3) - ct*dq3*Ls*mt*Sin(q2 - \
q3) - dq1*Power(Ls,2)*mf*Sin(q2 - q3 + q4) - 
   dq3*Power(Ls,2)*mf*Sin(q2 - q3 + q4) - cs*dq1*Ls*ms*Sin(q2 - q3 + q4) - \
cs*dq3*Ls*ms*Sin(q2 - q3 + q4) - dq1*Lt*mf*xf*Sin(q2 - q3 - q5) - \
dq3*Lt*mf*xf*Sin(q2 - q3 - q5) - 
   dq5*Lt*mf*xf*Sin(q2 - q3 - q5) - dq1*Lt*ms*xf*Sin(q2 - q3 - q5) - \
dq3*Lt*ms*xf*Sin(q2 - q3 - q5) - dq5*Lt*ms*xf*Sin(q2 - q3 - q5) - \
ct*dq1*mt*xf*Sin(q2 - q3 - q5) - 
   ct*dq3*mt*xf*Sin(q2 - q3 - q5) - ct*dq5*mt*xf*Sin(q2 - q3 - q5) - \
dq1*Ls*mf*xf*Sin(q2 - q3 + q4 - q5) - dq3*Ls*mf*xf*Sin(q2 - q3 + q4 - q5) - \
dq5*Ls*mf*xf*Sin(q2 - q3 + q4 - q5) - 
   cs*dq1*ms*xf*Sin(q2 - q3 + q4 - q5) - cs*dq3*ms*xf*Sin(q2 - q3 + q4 - q5) \
- cs*dq5*ms*xf*Sin(q2 - q3 + q4 - q5) - cf7x*dq1*Ls*mf*Sin(q2 - q3 + q4 + q6) \
- 
   cf7x*dq3*Ls*mf*Sin(q2 - q3 + q4 + q6) - cf7x*dq1*mf*xf*Sin(q2 - q3 + q4 - \
q5 + q6) - cf7x*dq3*mf*xf*Sin(q2 - q3 + q4 - q5 + q6) - cf7x*dq5*mf*xf*Sin(q2 \
- q3 + q4 - q5 + q6) + 
   cf7y*dq1*mf*yf*Sin(q2 - q3 + q4 - q5 + q6) + cf7y*dq3*mf*yf*Sin(q2 - q3 + \
q4 - q5 + q6) + cf7y*dq5*mf*yf*Sin(q2 - q3 + q4 - q5 + q6)\
\>", "Output",
 CellChangeTimes->{3.6737887820470357`*^9, 3.703515077590846*^9}]
}, Open  ]],

Cell[CellGroupData[{

Cell[BoxData[
 RowBox[{"CForm", "[", "c24", "]"}]], "Input",
 CellChangeTimes->{{3.548523970219*^9, 3.5485239743780003`*^9}}],

Cell["\<\
cf7y*dq6*Ls*mf*Cos(q6) + cf7y*(dq1 + dq2 + dq4 + dq6)*Lt*mf*Cos(q4 + q6) - \
dq1*Ls*Lt*mf*Sin(q4) - dq2*Ls*Lt*mf*Sin(q4) - dq4*Ls*Lt*mf*Sin(q4) - \
cs*dq1*Lt*ms*Sin(q4) - 
   cs*dq2*Lt*ms*Sin(q4) - cs*dq4*Lt*ms*Sin(q4) - cf7x*dq6*Ls*mf*Sin(q6) - \
cf7x*dq1*Lt*mf*Sin(q4 + q6) - cf7x*dq2*Lt*mf*Sin(q4 + q6) - \
cf7x*dq4*Lt*mf*Sin(q4 + q6) - 
   cf7x*dq6*Lt*mf*Sin(q4 + q6)\
\>", "Output",
 CellChangeTimes->{3.6737887913590355`*^9, 3.7035150867397614`*^9}]
}, Open  ]],

Cell[CellGroupData[{

Cell[BoxData[
 RowBox[{"CForm", "[", "c25", "]"}]], "Input",
 CellChangeTimes->{{3.548523987446*^9, 3.548523993705*^9}}],

Cell["\<\
(dq1 + dq3 + dq5)*((Lt*(mf + ms) + ct*mt)*yf*Cos(q2 - q3 - q5) + (Ls*mf + \
cs*ms)*yf*Cos(q2 - q3 + q4 - q5) + cf7y*mf*xf*Cos(q2 - q3 + q4 - q5 + q6) + 
     cf7x*mf*yf*Cos(q2 - q3 + q4 - q5 + q6) - Lt*mf*xf*Sin(q2 - q3 - q5) - \
Lt*ms*xf*Sin(q2 - q3 - q5) - ct*mt*xf*Sin(q2 - q3 - q5) - Ls*mf*xf*Sin(q2 - \
q3 + q4 - q5) - 
     cs*ms*xf*Sin(q2 - q3 + q4 - q5) - cf7x*mf*xf*Sin(q2 - q3 + q4 - q5 + q6) \
+ cf7y*mf*yf*Sin(q2 - q3 + q4 - q5 + q6))\
\>", "Output",
 CellChangeTimes->{3.6737888004440355`*^9, 3.7035150962987165`*^9}]
}, Open  ]],

Cell[CellGroupData[{

Cell[BoxData[
 RowBox[{"CForm", "[", "c26", "]"}]], "Input",
 CellChangeTimes->{{3.548524006292*^9, 3.548524010488*^9}}],

Cell["\<\
(dq1 + dq2 + dq4 + dq6)*mf*(cf7y*Ls*Cos(q6) + cf7y*Lt*Cos(q4 + q6) - \
cf7x*(Ls*Sin(q6) + Lt*Sin(q4 + q6)))\
\>", "Output",
 CellChangeTimes->{3.673788809091036*^9, 3.703515106123699*^9}]
}, Open  ]],

Cell[CellGroupData[{

Cell[BoxData[
 RowBox[{"CForm", "[", "c31", "]"}]], "Input",
 CellChangeTimes->{{3.548524024659*^9, 3.548524028887*^9}}],

Cell["\<\
-((dq1 + dq2)*(Lt*(mf + ms) + ct*mt)*yf*Cos(q2 - q3 - q5)) - (dq1 + dq2 + \
dq4)*(Ls*mf + cs*ms)*yf*Cos(q2 - q3 + q4 - q5) - dq5*Ls*mb*yf*Cos(q5) - \
dq5*Ls*mf*yf*Cos(q5) + 
   cs*dq5*ms*yf*Cos(q5) - 2*dq5*Ls*ms*yf*Cos(q5) - 2*dq5*Ls*mt*yf*Cos(q5) + \
dq1*Lt*mb*yf*Cos(q3 + q5) + dq1*Lt*mf*yf*Cos(q3 + q5) + dq1*Lt*ms*yf*Cos(q3 + \
q5) - ct*dq1*mt*yf*Cos(q3 + q5) + 
   2*dq1*Lt*mt*yf*Cos(q3 + q5) - cf7y*dq1*mf*R*Cos(q1 + q3 + q5) - \
cf7y*dq3*mf*R*Cos(q1 + q3 + q5) - cf7y*dq5*mf*R*Cos(q1 + q3 + q5) - \
dq1*mb*R*yf*Cos(q1 + q3 + q5) - 
   dq3*mb*R*yf*Cos(q1 + q3 + q5) - dq5*mb*R*yf*Cos(q1 + q3 + q5) - \
2*dq1*mf*R*yf*Cos(q1 + q3 + q5) - 2*dq3*mf*R*yf*Cos(q1 + q3 + q5) - \
2*dq5*mf*R*yf*Cos(q1 + q3 + q5) - 
   2*dq1*ms*R*yf*Cos(q1 + q3 + q5) - 2*dq3*ms*R*yf*Cos(q1 + q3 + q5) - \
2*dq5*ms*R*yf*Cos(q1 + q3 + q5) - 2*dq1*mt*R*yf*Cos(q1 + q3 + q5) - \
2*dq3*mt*R*yf*Cos(q1 + q3 + q5) - 
   2*dq5*mt*R*yf*Cos(q1 + q3 + q5) - cf7y*dq1*mf*R*Cos(q1 + q2 + q4 + q6) - \
cf7y*dq2*mf*R*Cos(q1 + q2 + q4 + q6) - cf7y*dq4*mf*R*Cos(q1 + q2 + q4 + q6) - 
   cf7y*dq6*mf*R*Cos(q1 + q2 + q4 + q6) - cf7y*dq1*Ls*mf*Cos(q2 - q3 + q4 + \
q6) - cf7y*dq2*Ls*mf*Cos(q2 - q3 + q4 + q6) - cf7y*dq4*Ls*mf*Cos(q2 - q3 + q4 \
+ q6) - 
   cf7y*dq6*Ls*mf*Cos(q2 - q3 + q4 + q6) - cf7y*dq1*mf*xf*Cos(q2 - q3 + q4 - \
q5 + q6) - cf7y*dq2*mf*xf*Cos(q2 - q3 + q4 - q5 + q6) - cf7y*dq4*mf*xf*Cos(q2 \
- q3 + q4 - q5 + q6) - 
   cf7y*dq6*mf*xf*Cos(q2 - q3 + q4 - q5 + q6) - cf7x*dq1*mf*yf*Cos(q2 - q3 + \
q4 - q5 + q6) - cf7x*dq2*mf*yf*Cos(q2 - q3 + q4 - q5 + q6) - \
cf7x*dq4*mf*yf*Cos(q2 - q3 + q4 - q5 + q6) - 
   cf7x*dq6*mf*yf*Cos(q2 - q3 + q4 - q5 + q6) - dq1*Lt*mb*R*Sin(q1) - \
dq1*Lt*mf*R*Sin(q1) - dq1*Lt*ms*R*Sin(q1) + ct*dq1*mt*R*Sin(q1) - \
2*dq1*Lt*mt*R*Sin(q1) + dq1*Lt*mf*R*Sin(q1 + q2) + 
   dq2*Lt*mf*R*Sin(q1 + q2) + dq1*Lt*ms*R*Sin(q1 + q2) + dq2*Lt*ms*R*Sin(q1 + \
q2) + ct*dq1*mt*R*Sin(q1 + q2) + ct*dq2*mt*R*Sin(q1 + q2) + \
dq1*Ls*Lt*mf*Sin(q2 - q3) + 
   dq2*Ls*Lt*mf*Sin(q2 - q3) + dq1*Ls*Lt*ms*Sin(q2 - q3) + \
dq2*Ls*Lt*ms*Sin(q2 - q3) + ct*dq1*Ls*mt*Sin(q2 - q3) + ct*dq2*Ls*mt*Sin(q2 - \
q3) + dq1*Ls*Lt*mb*Sin(q3) + 
   dq1*Ls*Lt*mf*Sin(q3) + dq1*Ls*Lt*ms*Sin(q3) - ct*dq1*Ls*mt*Sin(q3) + \
2*dq1*Ls*Lt*mt*Sin(q3) - dq1*Ls*mb*R*Sin(q1 + q3) - dq3*Ls*mb*R*Sin(q1 + q3) \
- dq1*Ls*mf*R*Sin(q1 + q3) - 
   dq3*Ls*mf*R*Sin(q1 + q3) + cs*dq1*ms*R*Sin(q1 + q3) + cs*dq3*ms*R*Sin(q1 + \
q3) - 2*dq1*Ls*ms*R*Sin(q1 + q3) - 2*dq3*Ls*ms*R*Sin(q1 + q3) - \
2*dq1*Ls*mt*R*Sin(q1 + q3) - 
   2*dq3*Ls*mt*R*Sin(q1 + q3) + dq1*Ls*mf*R*Sin(q1 + q2 + q4) + \
dq2*Ls*mf*R*Sin(q1 + q2 + q4) + dq4*Ls*mf*R*Sin(q1 + q2 + q4) + \
cs*dq1*ms*R*Sin(q1 + q2 + q4) + 
   cs*dq2*ms*R*Sin(q1 + q2 + q4) + cs*dq4*ms*R*Sin(q1 + q2 + q4) + \
dq1*Power(Ls,2)*mf*Sin(q2 - q3 + q4) + dq2*Power(Ls,2)*mf*Sin(q2 - q3 + q4) + \
dq4*Power(Ls,2)*mf*Sin(q2 - q3 + q4) + 
   cs*dq1*Ls*ms*Sin(q2 - q3 + q4) + cs*dq2*Ls*ms*Sin(q2 - q3 + q4) + \
cs*dq4*Ls*ms*Sin(q2 - q3 + q4) + dq1*Lt*mf*xf*Sin(q2 - q3 - q5) + \
dq2*Lt*mf*xf*Sin(q2 - q3 - q5) + 
   dq1*Lt*ms*xf*Sin(q2 - q3 - q5) + dq2*Lt*ms*xf*Sin(q2 - q3 - q5) + \
ct*dq1*mt*xf*Sin(q2 - q3 - q5) + ct*dq2*mt*xf*Sin(q2 - q3 - q5) + \
dq1*Ls*mf*xf*Sin(q2 - q3 + q4 - q5) + 
   dq2*Ls*mf*xf*Sin(q2 - q3 + q4 - q5) + dq4*Ls*mf*xf*Sin(q2 - q3 + q4 - q5) \
+ cs*dq1*ms*xf*Sin(q2 - q3 + q4 - q5) + cs*dq2*ms*xf*Sin(q2 - q3 + q4 - q5) + 
   cs*dq4*ms*xf*Sin(q2 - q3 + q4 - q5) - dq5*Ls*mb*xf*Sin(q5) - \
dq5*Ls*mf*xf*Sin(q5) + cs*dq5*ms*xf*Sin(q5) - 2*dq5*Ls*ms*xf*Sin(q5) - \
2*dq5*Ls*mt*xf*Sin(q5) + dq1*Lt*mb*xf*Sin(q3 + q5) + 
   dq1*Lt*mf*xf*Sin(q3 + q5) + dq1*Lt*ms*xf*Sin(q3 + q5) - \
ct*dq1*mt*xf*Sin(q3 + q5) + 2*dq1*Lt*mt*xf*Sin(q3 + q5) + \
cf7x*dq1*mf*R*Sin(q1 + q3 + q5) + cf7x*dq3*mf*R*Sin(q1 + q3 + q5) + 
   cf7x*dq5*mf*R*Sin(q1 + q3 + q5) - dq1*mb*R*xf*Sin(q1 + q3 + q5) - \
dq3*mb*R*xf*Sin(q1 + q3 + q5) - dq5*mb*R*xf*Sin(q1 + q3 + q5) - \
2*dq1*mf*R*xf*Sin(q1 + q3 + q5) - 
   2*dq3*mf*R*xf*Sin(q1 + q3 + q5) - 2*dq5*mf*R*xf*Sin(q1 + q3 + q5) - \
2*dq1*ms*R*xf*Sin(q1 + q3 + q5) - 2*dq3*ms*R*xf*Sin(q1 + q3 + q5) - \
2*dq5*ms*R*xf*Sin(q1 + q3 + q5) - 
   2*dq1*mt*R*xf*Sin(q1 + q3 + q5) - 2*dq3*mt*R*xf*Sin(q1 + q3 + q5) - \
2*dq5*mt*R*xf*Sin(q1 + q3 + q5) + cf7x*dq1*mf*R*Sin(q1 + q2 + q4 + q6) + \
cf7x*dq2*mf*R*Sin(q1 + q2 + q4 + q6) + 
   cf7x*dq4*mf*R*Sin(q1 + q2 + q4 + q6) + cf7x*dq6*mf*R*Sin(q1 + q2 + q4 + \
q6) + cf7x*dq1*Ls*mf*Sin(q2 - q3 + q4 + q6) + cf7x*dq2*Ls*mf*Sin(q2 - q3 + q4 \
+ q6) + 
   cf7x*dq4*Ls*mf*Sin(q2 - q3 + q4 + q6) + cf7x*dq6*Ls*mf*Sin(q2 - q3 + q4 + \
q6) + cf7x*dq1*mf*xf*Sin(q2 - q3 + q4 - q5 + q6) + cf7x*dq2*mf*xf*Sin(q2 - q3 \
+ q4 - q5 + q6) + 
   cf7x*dq4*mf*xf*Sin(q2 - q3 + q4 - q5 + q6) + cf7x*dq6*mf*xf*Sin(q2 - q3 + \
q4 - q5 + q6) - cf7y*dq1*mf*yf*Sin(q2 - q3 + q4 - q5 + q6) - \
cf7y*dq2*mf*yf*Sin(q2 - q3 + q4 - q5 + q6) - 
   cf7y*dq4*mf*yf*Sin(q2 - q3 + q4 - q5 + q6) - cf7y*dq6*mf*yf*Sin(q2 - q3 + \
q4 - q5 + q6)\
\>", "Output",
 CellChangeTimes->{3.673788822530036*^9, 3.70351511652974*^9}]
}, Open  ]],

Cell[CellGroupData[{

Cell[BoxData[
 RowBox[{"CForm", "[", "c32", "]"}]], "Input",
 CellChangeTimes->{{3.548524043991*^9, 3.548524047238*^9}}],

Cell["\<\
-((dq1 + dq2)*(Lt*(mf + ms) + ct*mt)*yf*Cos(q2 - q3 - q5)) - (dq1 + dq2 + \
dq4)*(Ls*mf + cs*ms)*yf*Cos(q2 - q3 + q4 - q5) - cf7y*dq1*mf*R*Cos(q1 + q2 + \
q4 + q6) - 
   cf7y*dq2*mf*R*Cos(q1 + q2 + q4 + q6) - cf7y*dq4*mf*R*Cos(q1 + q2 + q4 + \
q6) - cf7y*dq6*mf*R*Cos(q1 + q2 + q4 + q6) - cf7y*dq1*Ls*mf*Cos(q2 - q3 + q4 \
+ q6) - 
   cf7y*dq2*Ls*mf*Cos(q2 - q3 + q4 + q6) - cf7y*dq4*Ls*mf*Cos(q2 - q3 + q4 + \
q6) - cf7y*dq6*Ls*mf*Cos(q2 - q3 + q4 + q6) - cf7y*dq1*mf*xf*Cos(q2 - q3 + q4 \
- q5 + q6) - 
   cf7y*dq2*mf*xf*Cos(q2 - q3 + q4 - q5 + q6) - cf7y*dq4*mf*xf*Cos(q2 - q3 + \
q4 - q5 + q6) - cf7y*dq6*mf*xf*Cos(q2 - q3 + q4 - q5 + q6) - \
cf7x*dq1*mf*yf*Cos(q2 - q3 + q4 - q5 + q6) - 
   cf7x*dq2*mf*yf*Cos(q2 - q3 + q4 - q5 + q6) - cf7x*dq4*mf*yf*Cos(q2 - q3 + \
q4 - q5 + q6) - cf7x*dq6*mf*yf*Cos(q2 - q3 + q4 - q5 + q6) + \
dq1*Lt*mf*R*Sin(q1 + q2) + 
   dq2*Lt*mf*R*Sin(q1 + q2) + dq1*Lt*ms*R*Sin(q1 + q2) + dq2*Lt*ms*R*Sin(q1 + \
q2) + ct*dq1*mt*R*Sin(q1 + q2) + ct*dq2*mt*R*Sin(q1 + q2) + \
dq1*Ls*Lt*mf*Sin(q2 - q3) + 
   dq2*Ls*Lt*mf*Sin(q2 - q3) + dq1*Ls*Lt*ms*Sin(q2 - q3) + \
dq2*Ls*Lt*ms*Sin(q2 - q3) + ct*dq1*Ls*mt*Sin(q2 - q3) + ct*dq2*Ls*mt*Sin(q2 - \
q3) + dq1*Ls*mf*R*Sin(q1 + q2 + q4) + 
   dq2*Ls*mf*R*Sin(q1 + q2 + q4) + dq4*Ls*mf*R*Sin(q1 + q2 + q4) + \
cs*dq1*ms*R*Sin(q1 + q2 + q4) + cs*dq2*ms*R*Sin(q1 + q2 + q4) + \
cs*dq4*ms*R*Sin(q1 + q2 + q4) + 
   dq1*Power(Ls,2)*mf*Sin(q2 - q3 + q4) + dq2*Power(Ls,2)*mf*Sin(q2 - q3 + \
q4) + dq4*Power(Ls,2)*mf*Sin(q2 - q3 + q4) + cs*dq1*Ls*ms*Sin(q2 - q3 + q4) + \
cs*dq2*Ls*ms*Sin(q2 - q3 + q4) + 
   cs*dq4*Ls*ms*Sin(q2 - q3 + q4) + dq1*Lt*mf*xf*Sin(q2 - q3 - q5) + \
dq2*Lt*mf*xf*Sin(q2 - q3 - q5) + dq1*Lt*ms*xf*Sin(q2 - q3 - q5) + \
dq2*Lt*ms*xf*Sin(q2 - q3 - q5) + 
   ct*dq1*mt*xf*Sin(q2 - q3 - q5) + ct*dq2*mt*xf*Sin(q2 - q3 - q5) + \
dq1*Ls*mf*xf*Sin(q2 - q3 + q4 - q5) + dq2*Ls*mf*xf*Sin(q2 - q3 + q4 - q5) + \
dq4*Ls*mf*xf*Sin(q2 - q3 + q4 - q5) + 
   cs*dq1*ms*xf*Sin(q2 - q3 + q4 - q5) + cs*dq2*ms*xf*Sin(q2 - q3 + q4 - q5) \
+ cs*dq4*ms*xf*Sin(q2 - q3 + q4 - q5) + cf7x*dq1*mf*R*Sin(q1 + q2 + q4 + q6) + 
   cf7x*dq2*mf*R*Sin(q1 + q2 + q4 + q6) + cf7x*dq4*mf*R*Sin(q1 + q2 + q4 + \
q6) + cf7x*dq6*mf*R*Sin(q1 + q2 + q4 + q6) + cf7x*dq1*Ls*mf*Sin(q2 - q3 + q4 \
+ q6) + 
   cf7x*dq2*Ls*mf*Sin(q2 - q3 + q4 + q6) + cf7x*dq4*Ls*mf*Sin(q2 - q3 + q4 + \
q6) + cf7x*dq6*Ls*mf*Sin(q2 - q3 + q4 + q6) + cf7x*dq1*mf*xf*Sin(q2 - q3 + q4 \
- q5 + q6) + 
   cf7x*dq2*mf*xf*Sin(q2 - q3 + q4 - q5 + q6) + cf7x*dq4*mf*xf*Sin(q2 - q3 + \
q4 - q5 + q6) + cf7x*dq6*mf*xf*Sin(q2 - q3 + q4 - q5 + q6) - \
cf7y*dq1*mf*yf*Sin(q2 - q3 + q4 - q5 + q6) - 
   cf7y*dq2*mf*yf*Sin(q2 - q3 + q4 - q5 + q6) - cf7y*dq4*mf*yf*Sin(q2 - q3 + \
q4 - q5 + q6) - cf7y*dq6*mf*yf*Sin(q2 - q3 + q4 - q5 + q6)\
\>", "Output",
 CellChangeTimes->{3.673788833091036*^9, 3.703515127184805*^9}]
}, Open  ]],

Cell[CellGroupData[{

Cell[BoxData[
 RowBox[{"CForm", "[", "c33", "]"}]], "Input",
 CellChangeTimes->{{3.548524075574*^9, 3.548524078356*^9}}],

Cell["\<\
dq1*R*(-((cf7y*mf + (mb + 2*(mf + ms + mt))*yf)*Cos(q1 + q3 + q5)) - \
(-(cs*ms) + Ls*(mb + mf + 2*(ms + mt)))*Sin(q1 + q3) - (-(cf7x*mf) + (mb + \
2*(mf + ms + mt))*xf)*Sin(q1 + q3 + q5)) + 
   dq3*R*(-((cf7y*mf + (mb + 2*(mf + ms + mt))*yf)*Cos(q1 + q3 + q5)) - \
(-(cs*ms) + Ls*(mb + mf + 2*(ms + mt)))*Sin(q1 + q3) - 
      (-(cf7x*mf) + (mb + 2*(mf + ms + mt))*xf)*Sin(q1 + q3 + q5)) + \
dq5*(-((-(cs*ms) + Ls*(mb + mf + 2*(ms + mt)))*yf*Cos(q5)) - 
      R*(cf7y*mf + (mb + 2*(mf + ms + mt))*yf)*Cos(q1 + q3 + q5) - (-(cs*ms) \
+ Ls*(mb + mf + 2*(ms + mt)))*xf*Sin(q5) - R*(-(cf7x*mf) + (mb + 2*(mf + ms + \
mt))*xf)*Sin(q1 + q3 + q5))\
\>", "Output",
 CellChangeTimes->{3.673788842969036*^9, 3.703515137443831*^9}]
}, Open  ]],

Cell[CellGroupData[{

Cell[BoxData[
 RowBox[{"CForm", "[", "c34", "]"}]], "Input",
 CellChangeTimes->{{3.548522383269*^9, 3.5485223841809998`*^9}}],

Cell["\<\
-((dq1 + dq2 + dq4)*(Ls*mf + cs*ms)*yf*Cos(q2 - q3 + q4 - q5)) - cf7y*(dq1 + \
dq2 + dq4 + dq6)*mf*R*Cos(q1 + q2 + q4 + q6) - cf7y*dq1*Ls*mf*Cos(q2 - q3 + \
q4 + q6) - 
   cf7y*dq2*Ls*mf*Cos(q2 - q3 + q4 + q6) - cf7y*dq4*Ls*mf*Cos(q2 - q3 + q4 + \
q6) - cf7y*dq6*Ls*mf*Cos(q2 - q3 + q4 + q6) - cf7y*dq1*mf*xf*Cos(q2 - q3 + q4 \
- q5 + q6) - 
   cf7y*dq2*mf*xf*Cos(q2 - q3 + q4 - q5 + q6) - cf7y*dq4*mf*xf*Cos(q2 - q3 + \
q4 - q5 + q6) - cf7y*dq6*mf*xf*Cos(q2 - q3 + q4 - q5 + q6) - \
cf7x*dq1*mf*yf*Cos(q2 - q3 + q4 - q5 + q6) - 
   cf7x*dq2*mf*yf*Cos(q2 - q3 + q4 - q5 + q6) - cf7x*dq4*mf*yf*Cos(q2 - q3 + \
q4 - q5 + q6) - cf7x*dq6*mf*yf*Cos(q2 - q3 + q4 - q5 + q6) + \
dq1*Ls*mf*R*Sin(q1 + q2 + q4) + 
   dq2*Ls*mf*R*Sin(q1 + q2 + q4) + dq4*Ls*mf*R*Sin(q1 + q2 + q4) + \
cs*dq1*ms*R*Sin(q1 + q2 + q4) + cs*dq2*ms*R*Sin(q1 + q2 + q4) + \
cs*dq4*ms*R*Sin(q1 + q2 + q4) + 
   dq1*Power(Ls,2)*mf*Sin(q2 - q3 + q4) + dq2*Power(Ls,2)*mf*Sin(q2 - q3 + \
q4) + dq4*Power(Ls,2)*mf*Sin(q2 - q3 + q4) + cs*dq1*Ls*ms*Sin(q2 - q3 + q4) + \
cs*dq2*Ls*ms*Sin(q2 - q3 + q4) + 
   cs*dq4*Ls*ms*Sin(q2 - q3 + q4) + dq1*Ls*mf*xf*Sin(q2 - q3 + q4 - q5) + \
dq2*Ls*mf*xf*Sin(q2 - q3 + q4 - q5) + dq4*Ls*mf*xf*Sin(q2 - q3 + q4 - q5) + \
cs*dq1*ms*xf*Sin(q2 - q3 + q4 - q5) + 
   cs*dq2*ms*xf*Sin(q2 - q3 + q4 - q5) + cs*dq4*ms*xf*Sin(q2 - q3 + q4 - q5) \
+ cf7x*dq1*mf*R*Sin(q1 + q2 + q4 + q6) + cf7x*dq2*mf*R*Sin(q1 + q2 + q4 + q6) \
+ 
   cf7x*dq4*mf*R*Sin(q1 + q2 + q4 + q6) + cf7x*dq6*mf*R*Sin(q1 + q2 + q4 + \
q6) + cf7x*dq1*Ls*mf*Sin(q2 - q3 + q4 + q6) + cf7x*dq2*Ls*mf*Sin(q2 - q3 + q4 \
+ q6) + 
   cf7x*dq4*Ls*mf*Sin(q2 - q3 + q4 + q6) + cf7x*dq6*Ls*mf*Sin(q2 - q3 + q4 + \
q6) + cf7x*dq1*mf*xf*Sin(q2 - q3 + q4 - q5 + q6) + cf7x*dq2*mf*xf*Sin(q2 - q3 \
+ q4 - q5 + q6) + 
   cf7x*dq4*mf*xf*Sin(q2 - q3 + q4 - q5 + q6) + cf7x*dq6*mf*xf*Sin(q2 - q3 + \
q4 - q5 + q6) - cf7y*dq1*mf*yf*Sin(q2 - q3 + q4 - q5 + q6) - \
cf7y*dq2*mf*yf*Sin(q2 - q3 + q4 - q5 + q6) - 
   cf7y*dq4*mf*yf*Sin(q2 - q3 + q4 - q5 + q6) - cf7y*dq6*mf*yf*Sin(q2 - q3 + \
q4 - q5 + q6)\
\>", "Output",
 CellChangeTimes->{3.6737888521000357`*^9, 3.7035151475608425`*^9}]
}, Open  ]],

Cell[CellGroupData[{

Cell[BoxData[
 RowBox[{"CForm", "[", "c35", "]"}]], "Input",
 CellChangeTimes->{{3.548522386789*^9, 3.548522388501*^9}}],

Cell["\<\
-((dq1 + dq3 + dq5)*((-(cs*ms) + Ls*(mb + mf + 2*(ms + mt)))*yf*Cos(q5) + \
R*(cf7y*mf + (mb + 2*(mf + ms + mt))*yf)*Cos(q1 + q3 + q5) + Ls*mb*xf*Sin(q5) \
+ Ls*mf*xf*Sin(q5) - 
       cs*ms*xf*Sin(q5) + 2*Ls*ms*xf*Sin(q5) + 2*Ls*mt*xf*Sin(q5) - \
cf7x*mf*R*Sin(q1 + q3 + q5) + mb*R*xf*Sin(q1 + q3 + q5) + 2*mf*R*xf*Sin(q1 + \
q3 + q5) + 2*ms*R*xf*Sin(q1 + q3 + q5) + 
       2*mt*R*xf*Sin(q1 + q3 + q5)))\
\>", "Output",
 CellChangeTimes->{3.673788862051036*^9, 3.7035151567047567`*^9}]
}, Open  ]],

Cell[CellGroupData[{

Cell[BoxData[
 RowBox[{"CForm", "[", "c36", "]"}]], "Input",
 CellChangeTimes->{{3.548522422115*^9, 3.548522422771*^9}}],

Cell["\<\
-((dq1 + dq2 + dq4 + dq6)*mf*(cf7y*R*Cos(q1 + q2 + q4 + q6) + cf7y*Ls*Cos(q2 \
- q3 + q4 + q6) + cf7y*xf*Cos(q2 - q3 + q4 - q5 + q6) + cf7x*yf*Cos(q2 - q3 + \
q4 - q5 + q6) - 
       cf7x*R*Sin(q1 + q2 + q4 + q6) - cf7x*Ls*Sin(q2 - q3 + q4 + q6) - \
cf7x*xf*Sin(q2 - q3 + q4 - q5 + q6) + cf7y*yf*Sin(q2 - q3 + q4 - q5 + q6)))\
\>", "Output",
 CellChangeTimes->{3.673788871217036*^9, 3.703515165156602*^9}]
}, Open  ]],

Cell[CellGroupData[{

Cell[BoxData[
 RowBox[{"CForm", "[", "c41", "]"}]], "Input",
 CellChangeTimes->{{3.5485224271070004`*^9, 3.548522427715*^9}}],

Cell["\<\
(dq1 + dq3 + dq5)*(Ls*mf + cs*ms)*yf*Cos(q2 - q3 + q4 - q5) + \
cf7y*dq6*Ls*mf*Cos(q6) - cf7y*dq1*Lt*mf*Cos(q4 + q6) - cf7y*dq2*Lt*mf*Cos(q4 \
+ q6) + cf7y*dq1*Lt*mf*Cos(q2 + q4 + q6) + 
   cf7y*dq1*Ls*mf*Cos(q2 - q3 + q4 + q6) + cf7y*dq3*Ls*mf*Cos(q2 - q3 + q4 + \
q6) + cf7y*dq1*mf*xf*Cos(q2 - q3 + q4 - q5 + q6) + cf7y*dq3*mf*xf*Cos(q2 - q3 \
+ q4 - q5 + q6) + 
   cf7y*dq5*mf*xf*Cos(q2 - q3 + q4 - q5 + q6) + cf7x*dq1*mf*yf*Cos(q2 - q3 + \
q4 - q5 + q6) + cf7x*dq3*mf*yf*Cos(q2 - q3 + q4 - q5 + q6) + \
cf7x*dq5*mf*yf*Cos(q2 - q3 + q4 - q5 + q6) + 
   dq1*Ls*Lt*mf*Sin(q4) + dq2*Ls*Lt*mf*Sin(q4) + cs*dq1*Lt*ms*Sin(q4) + \
cs*dq2*Lt*ms*Sin(q4) - dq1*Ls*Lt*mf*Sin(q2 + q4) - cs*dq1*Lt*ms*Sin(q2 + q4) - 
   dq1*Power(Ls,2)*mf*Sin(q2 - q3 + q4) - dq3*Power(Ls,2)*mf*Sin(q2 - q3 + \
q4) - cs*dq1*Ls*ms*Sin(q2 - q3 + q4) - cs*dq3*Ls*ms*Sin(q2 - q3 + q4) - \
dq1*Ls*mf*xf*Sin(q2 - q3 + q4 - q5) - 
   dq3*Ls*mf*xf*Sin(q2 - q3 + q4 - q5) - dq5*Ls*mf*xf*Sin(q2 - q3 + q4 - q5) \
- cs*dq1*ms*xf*Sin(q2 - q3 + q4 - q5) - cs*dq3*ms*xf*Sin(q2 - q3 + q4 - q5) - 
   cs*dq5*ms*xf*Sin(q2 - q3 + q4 - q5) - cf7x*dq6*Ls*mf*Sin(q6) + \
cf7x*dq1*Lt*mf*Sin(q4 + q6) + cf7x*dq2*Lt*mf*Sin(q4 + q6) - \
cf7x*dq1*Lt*mf*Sin(q2 + q4 + q6) - 
   cf7x*dq1*Ls*mf*Sin(q2 - q3 + q4 + q6) - cf7x*dq3*Ls*mf*Sin(q2 - q3 + q4 + \
q6) - cf7x*dq1*mf*xf*Sin(q2 - q3 + q4 - q5 + q6) - cf7x*dq3*mf*xf*Sin(q2 - q3 \
+ q4 - q5 + q6) - 
   cf7x*dq5*mf*xf*Sin(q2 - q3 + q4 - q5 + q6) + cf7y*dq1*mf*yf*Sin(q2 - q3 + \
q4 - q5 + q6) + cf7y*dq3*mf*yf*Sin(q2 - q3 + q4 - q5 + q6) + \
cf7y*dq5*mf*yf*Sin(q2 - q3 + q4 - q5 + q6)\
\>", "Output",
 CellChangeTimes->{3.673788883478036*^9, 3.7035151763147173`*^9}]
}, Open  ]],

Cell[CellGroupData[{

Cell[BoxData[
 RowBox[{"CForm", "[", "c42", "]"}]], "Input",
 CellChangeTimes->{{3.54852243277*^9, 3.548522434242*^9}}],

Cell["\<\
cf7y*dq6*Ls*mf*Cos(q6) - cf7y*(dq1 + dq2)*Lt*mf*Cos(q4 + q6) + \
dq1*Ls*Lt*mf*Sin(q4) + dq2*Ls*Lt*mf*Sin(q4) + cs*dq1*Lt*ms*Sin(q4) + \
cs*dq2*Lt*ms*Sin(q4) - cf7x*dq6*Ls*mf*Sin(q6) + 
   cf7x*dq1*Lt*mf*Sin(q4 + q6) + cf7x*dq2*Lt*mf*Sin(q4 + q6)\
\>", "Output",
 CellChangeTimes->{3.673788893993036*^9, 3.7035151866067467`*^9}]
}, Open  ]],

Cell[CellGroupData[{

Cell[BoxData[
 RowBox[{"CForm", "[", "c43", "]"}]], "Input",
 CellChangeTimes->{{3.548522437698*^9, 3.548522438322*^9}}],

Cell["\<\
(dq1 + dq3 + dq5)*(Ls*mf + cs*ms)*yf*Cos(q2 - q3 + q4 - q5) + cf7y*(dq1 + \
dq3)*Ls*mf*Cos(q2 - q3 + q4 + q6) + cf7y*dq1*mf*xf*Cos(q2 - q3 + q4 - q5 + \
q6) + 
   cf7y*dq3*mf*xf*Cos(q2 - q3 + q4 - q5 + q6) + cf7y*dq5*mf*xf*Cos(q2 - q3 + \
q4 - q5 + q6) + cf7x*dq1*mf*yf*Cos(q2 - q3 + q4 - q5 + q6) + \
cf7x*dq3*mf*yf*Cos(q2 - q3 + q4 - q5 + q6) + 
   cf7x*dq5*mf*yf*Cos(q2 - q3 + q4 - q5 + q6) - dq1*Power(Ls,2)*mf*Sin(q2 - \
q3 + q4) - dq3*Power(Ls,2)*mf*Sin(q2 - q3 + q4) - cs*dq1*Ls*ms*Sin(q2 - q3 + \
q4) - 
   cs*dq3*Ls*ms*Sin(q2 - q3 + q4) - dq1*Ls*mf*xf*Sin(q2 - q3 + q4 - q5) - \
dq3*Ls*mf*xf*Sin(q2 - q3 + q4 - q5) - dq5*Ls*mf*xf*Sin(q2 - q3 + q4 - q5) - \
cs*dq1*ms*xf*Sin(q2 - q3 + q4 - q5) - 
   cs*dq3*ms*xf*Sin(q2 - q3 + q4 - q5) - cs*dq5*ms*xf*Sin(q2 - q3 + q4 - q5) \
- cf7x*dq1*Ls*mf*Sin(q2 - q3 + q4 + q6) - cf7x*dq3*Ls*mf*Sin(q2 - q3 + q4 + \
q6) - 
   cf7x*dq1*mf*xf*Sin(q2 - q3 + q4 - q5 + q6) - cf7x*dq3*mf*xf*Sin(q2 - q3 + \
q4 - q5 + q6) - cf7x*dq5*mf*xf*Sin(q2 - q3 + q4 - q5 + q6) + \
cf7y*dq1*mf*yf*Sin(q2 - q3 + q4 - q5 + q6) + 
   cf7y*dq3*mf*yf*Sin(q2 - q3 + q4 - q5 + q6) + cf7y*dq5*mf*yf*Sin(q2 - q3 + \
q4 - q5 + q6)\
\>", "Output",
 CellChangeTimes->{3.6737889044870358`*^9, 3.703515194755562*^9}]
}, Open  ]],

Cell[CellGroupData[{

Cell[BoxData[
 RowBox[{"CForm", "[", "c44", "]"}]], "Input",
 CellChangeTimes->{{3.548522441153*^9, 3.5485224415690002`*^9}}],

Cell["dq6*Ls*mf*(cf7y*Cos(q6) - cf7x*Sin(q6))", "Output",
 CellChangeTimes->{3.673788913980036*^9, 3.703515204179504*^9}]
}, Open  ]],

Cell[CellGroupData[{

Cell[BoxData[
 RowBox[{"CForm", "[", "c45", "]"}]], "Input",
 CellChangeTimes->{{3.5485224444969997`*^9, 3.54852244501*^9}}],

Cell["\<\
(dq1 + dq3 + dq5)*((Ls*mf + cs*ms)*yf*Cos(q2 - q3 + q4 - q5) + mf*(cf7y*xf + \
cf7x*yf)*Cos(q2 - q3 + q4 - q5 + q6) - Ls*mf*xf*Sin(q2 - q3 + q4 - q5) - \
cs*ms*xf*Sin(q2 - q3 + q4 - q5) - 
     cf7x*mf*xf*Sin(q2 - q3 + q4 - q5 + q6) + cf7y*mf*yf*Sin(q2 - q3 + q4 - \
q5 + q6))\
\>", "Output",
 CellChangeTimes->{3.6737889225530357`*^9, 3.703515211549241*^9}]
}, Open  ]],

Cell[CellGroupData[{

Cell[BoxData[
 RowBox[{"CForm", "[", "c46", "]"}]], "Input",
 CellChangeTimes->{{3.5485224481289997`*^9, 3.548522448865*^9}}],

Cell["(dq1 + dq2 + dq4 + dq6)*Ls*mf*(cf7y*Cos(q6) - cf7x*Sin(q6))", "Output",
 CellChangeTimes->{3.673788931276036*^9, 3.703515219628049*^9}]
}, Open  ]],

Cell[CellGroupData[{

Cell[BoxData[
 RowBox[{"CForm", "[", "c51", "]"}]], "Input",
 CellChangeTimes->{{3.5485224518570004`*^9, 3.5485224523529997`*^9}}],

Cell["\<\
(dq5*(-2*R*(cf7y*mf + (mb + 2*(mf + ms + mt))*yf)*Cos(q1 + q3 + q5) - \
2*R*(-(cf7x*mf) + (mb + 2*(mf + ms + mt))*xf)*Sin(q1 + q3 + q5)) + 
     dq3*(2*(-(cs*ms) + Ls*(mb + mf + 2*(ms + mt)))*yf*Cos(q5) - \
2*(R*(cf7y*mf + (mb + 2*(mf + ms + mt))*yf)*Cos(q1 + q3 + q5) + (-(cs*ms) + \
Ls*(mb + mf + 2*(ms + mt)))*R*Sin(q1 + q3) - 
           Ls*mb*xf*Sin(q5) - Ls*mf*xf*Sin(q5) + cs*ms*xf*Sin(q5) - \
2*Ls*ms*xf*Sin(q5) - 2*Ls*mt*xf*Sin(q5) - cf7x*mf*R*Sin(q1 + q3 + q5) + \
mb*R*xf*Sin(q1 + q3 + q5) + 
           2*mf*R*xf*Sin(q1 + q3 + q5) + 2*ms*R*xf*Sin(q1 + q3 + q5) + \
2*mt*R*xf*Sin(q1 + q3 + q5))) - 
     2*dq6*mf*(cf7y*R*Cos(q1 + q2 + q4 + q6) + (cf7y*xf + cf7x*yf)*Cos(q2 - \
q3 + q4 - q5 + q6) - cf7x*R*Sin(q1 + q2 + q4 + q6) - cf7x*xf*Sin(q2 - q3 + q4 \
- q5 + q6) + 
        cf7y*yf*Sin(q2 - q3 + q4 - q5 + q6)) + 2*dq2*(-((Lt*(mf + ms) + \
ct*mt)*yf*Cos(q2 - q3 - q5)) - (Ls*mf + cs*ms)*yf*Cos(q2 - q3 + q4 - q5) - \
cf7y*mf*R*Cos(q1 + q2 + q4 + q6) - 
        cf7y*mf*xf*Cos(q2 - q3 + q4 - q5 + q6) - cf7x*mf*yf*Cos(q2 - q3 + q4 \
- q5 + q6) + Lt*mf*R*Sin(q1 + q2) + Lt*ms*R*Sin(q1 + q2) + ct*mt*R*Sin(q1 + \
q2) + Ls*mf*R*Sin(q1 + q2 + q4) + 
        cs*ms*R*Sin(q1 + q2 + q4) + Lt*mf*xf*Sin(q2 - q3 - q5) + \
Lt*ms*xf*Sin(q2 - q3 - q5) + ct*mt*xf*Sin(q2 - q3 - q5) + Ls*mf*xf*Sin(q2 - \
q3 + q4 - q5) + 
        cs*ms*xf*Sin(q2 - q3 + q4 - q5) + cf7x*mf*R*Sin(q1 + q2 + q4 + q6) + \
cf7x*mf*xf*Sin(q2 - q3 + q4 - q5 + q6) - cf7y*mf*yf*Sin(q2 - q3 + q4 - q5 + \
q6)) - 
     2*dq4*((Ls*mf + cs*ms)*yf*Cos(q2 - q3 + q4 - q5) + cf7y*mf*R*Cos(q1 + q2 \
+ q4 + q6) + cf7y*mf*xf*Cos(q2 - q3 + q4 - q5 + q6) + cf7x*mf*yf*Cos(q2 - q3 \
+ q4 - q5 + q6) - 
        Ls*mf*R*Sin(q1 + q2 + q4) - cs*ms*R*Sin(q1 + q2 + q4) - \
Ls*mf*xf*Sin(q2 - q3 + q4 - q5) - cs*ms*xf*Sin(q2 - q3 + q4 - q5) - \
cf7x*mf*R*Sin(q1 + q2 + q4 + q6) - 
        cf7x*mf*xf*Sin(q2 - q3 + q4 - q5 + q6) + cf7y*mf*yf*Sin(q2 - q3 + q4 \
- q5 + q6)) - 
     2*dq1*((Lt*(mf + ms) + ct*mt)*yf*Cos(q2 - q3 - q5) + (Ls*mf + \
cs*ms)*yf*Cos(q2 - q3 + q4 - q5) - Ls*mb*yf*Cos(q5) - Ls*mf*yf*Cos(q5) + \
cs*ms*yf*Cos(q5) - 2*Ls*ms*yf*Cos(q5) - 
        2*Ls*mt*yf*Cos(q5) - Lt*mb*yf*Cos(q3 + q5) - Lt*mf*yf*Cos(q3 + q5) - \
Lt*ms*yf*Cos(q3 + q5) + ct*mt*yf*Cos(q3 + q5) - 2*Lt*mt*yf*Cos(q3 + q5) + \
cf7y*mf*R*Cos(q1 + q3 + q5) + 
        mb*R*yf*Cos(q1 + q3 + q5) + 2*mf*R*yf*Cos(q1 + q3 + q5) + \
2*ms*R*yf*Cos(q1 + q3 + q5) + 2*mt*R*yf*Cos(q1 + q3 + q5) + cf7y*mf*R*Cos(q1 \
+ q2 + q4 + q6) + 
        cf7y*mf*xf*Cos(q2 - q3 + q4 - q5 + q6) + cf7x*mf*yf*Cos(q2 - q3 + q4 \
- q5 + q6) + Lt*mb*R*Sin(q1) + Lt*mf*R*Sin(q1) + Lt*ms*R*Sin(q1) - \
ct*mt*R*Sin(q1) + 2*Lt*mt*R*Sin(q1) - 
        Lt*mf*R*Sin(q1 + q2) - Lt*ms*R*Sin(q1 + q2) - ct*mt*R*Sin(q1 + q2) + \
Ls*mb*R*Sin(q1 + q3) + Ls*mf*R*Sin(q1 + q3) - cs*ms*R*Sin(q1 + q3) + \
2*Ls*ms*R*Sin(q1 + q3) + 
        2*Ls*mt*R*Sin(q1 + q3) - Ls*mf*R*Sin(q1 + q2 + q4) - cs*ms*R*Sin(q1 + \
q2 + q4) - Lt*mf*xf*Sin(q2 - q3 - q5) - Lt*ms*xf*Sin(q2 - q3 - q5) - \
ct*mt*xf*Sin(q2 - q3 - q5) - 
        Ls*mf*xf*Sin(q2 - q3 + q4 - q5) - cs*ms*xf*Sin(q2 - q3 + q4 - q5) - \
Ls*mb*xf*Sin(q5) - Ls*mf*xf*Sin(q5) + cs*ms*xf*Sin(q5) - 2*Ls*ms*xf*Sin(q5) - \
2*Ls*mt*xf*Sin(q5) - 
        Lt*mb*xf*Sin(q3 + q5) - Lt*mf*xf*Sin(q3 + q5) - Lt*ms*xf*Sin(q3 + q5) \
+ ct*mt*xf*Sin(q3 + q5) - 2*Lt*mt*xf*Sin(q3 + q5) - cf7x*mf*R*Sin(q1 + q3 + \
q5) + mb*R*xf*Sin(q1 + q3 + q5) + 
        2*mf*R*xf*Sin(q1 + q3 + q5) + 2*ms*R*xf*Sin(q1 + q3 + q5) + \
2*mt*R*xf*Sin(q1 + q3 + q5) - cf7x*mf*R*Sin(q1 + q2 + q4 + q6) - \
cf7x*mf*xf*Sin(q2 - q3 + q4 - q5 + q6) + 
        cf7y*mf*yf*Sin(q2 - q3 + q4 - q5 + q6)))/2.\
\>", "Output",
 CellChangeTimes->{3.6737889449820356`*^9, 3.70351522854094*^9}]
}, Open  ]],

Cell[CellGroupData[{

Cell[BoxData[
 RowBox[{"CForm", "[", "c52", "]"}]], "Input",
 CellChangeTimes->{{3.5485224546730003`*^9, 3.548522455521*^9}}],

Cell["\<\
-((dq1 + dq2)*(Lt*(mf + ms) + ct*mt)*yf*Cos(q2 - q3 - q5)) - (dq1 + dq2 + \
dq4)*(Ls*mf + cs*ms)*yf*Cos(q2 - q3 + q4 - q5) - cf7y*dq1*mf*R*Cos(q1 + q2 + \
q4 + q6) - 
   cf7y*dq2*mf*R*Cos(q1 + q2 + q4 + q6) - cf7y*dq4*mf*R*Cos(q1 + q2 + q4 + \
q6) - cf7y*dq6*mf*R*Cos(q1 + q2 + q4 + q6) - cf7y*dq1*mf*xf*Cos(q2 - q3 + q4 \
- q5 + q6) - 
   cf7y*dq2*mf*xf*Cos(q2 - q3 + q4 - q5 + q6) - cf7y*dq4*mf*xf*Cos(q2 - q3 + \
q4 - q5 + q6) - cf7y*dq6*mf*xf*Cos(q2 - q3 + q4 - q5 + q6) - \
cf7x*dq1*mf*yf*Cos(q2 - q3 + q4 - q5 + q6) - 
   cf7x*dq2*mf*yf*Cos(q2 - q3 + q4 - q5 + q6) - cf7x*dq4*mf*yf*Cos(q2 - q3 + \
q4 - q5 + q6) - cf7x*dq6*mf*yf*Cos(q2 - q3 + q4 - q5 + q6) + \
dq1*Lt*mf*R*Sin(q1 + q2) + 
   dq2*Lt*mf*R*Sin(q1 + q2) + dq1*Lt*ms*R*Sin(q1 + q2) + dq2*Lt*ms*R*Sin(q1 + \
q2) + ct*dq1*mt*R*Sin(q1 + q2) + ct*dq2*mt*R*Sin(q1 + q2) + \
dq1*Ls*mf*R*Sin(q1 + q2 + q4) + 
   dq2*Ls*mf*R*Sin(q1 + q2 + q4) + dq4*Ls*mf*R*Sin(q1 + q2 + q4) + \
cs*dq1*ms*R*Sin(q1 + q2 + q4) + cs*dq2*ms*R*Sin(q1 + q2 + q4) + \
cs*dq4*ms*R*Sin(q1 + q2 + q4) + 
   dq1*Lt*mf*xf*Sin(q2 - q3 - q5) + dq2*Lt*mf*xf*Sin(q2 - q3 - q5) + \
dq1*Lt*ms*xf*Sin(q2 - q3 - q5) + dq2*Lt*ms*xf*Sin(q2 - q3 - q5) + \
ct*dq1*mt*xf*Sin(q2 - q3 - q5) + 
   ct*dq2*mt*xf*Sin(q2 - q3 - q5) + dq1*Ls*mf*xf*Sin(q2 - q3 + q4 - q5) + \
dq2*Ls*mf*xf*Sin(q2 - q3 + q4 - q5) + dq4*Ls*mf*xf*Sin(q2 - q3 + q4 - q5) + \
cs*dq1*ms*xf*Sin(q2 - q3 + q4 - q5) + 
   cs*dq2*ms*xf*Sin(q2 - q3 + q4 - q5) + cs*dq4*ms*xf*Sin(q2 - q3 + q4 - q5) \
+ cf7x*dq1*mf*R*Sin(q1 + q2 + q4 + q6) + cf7x*dq2*mf*R*Sin(q1 + q2 + q4 + q6) \
+ 
   cf7x*dq4*mf*R*Sin(q1 + q2 + q4 + q6) + cf7x*dq6*mf*R*Sin(q1 + q2 + q4 + \
q6) + cf7x*dq1*mf*xf*Sin(q2 - q3 + q4 - q5 + q6) + cf7x*dq2*mf*xf*Sin(q2 - q3 \
+ q4 - q5 + q6) + 
   cf7x*dq4*mf*xf*Sin(q2 - q3 + q4 - q5 + q6) + cf7x*dq6*mf*xf*Sin(q2 - q3 + \
q4 - q5 + q6) - cf7y*dq1*mf*yf*Sin(q2 - q3 + q4 - q5 + q6) - \
cf7y*dq2*mf*yf*Sin(q2 - q3 + q4 - q5 + q6) - 
   cf7y*dq4*mf*yf*Sin(q2 - q3 + q4 - q5 + q6) - cf7y*dq6*mf*yf*Sin(q2 - q3 + \
q4 - q5 + q6)\
\>", "Output",
 CellChangeTimes->{3.6737889541350355`*^9, 3.7035152394210277`*^9}]
}, Open  ]],

Cell[CellGroupData[{

Cell[BoxData[
 RowBox[{"CForm", "[", "c53", "]"}]], "Input",
 CellChangeTimes->{{3.548522458209*^9, 3.548522460304*^9}}],

Cell["\<\
(dq1 + dq3)*(-(cs*ms) + Ls*(mb + mf + 2*(ms + mt)))*yf*Cos(q5) - (dq1 + dq3 + \
dq5)*R*(cf7y*mf + (mb + 2*(mf + ms + mt))*yf)*Cos(q1 + q3 + q5) - \
dq1*Ls*mb*R*Sin(q1 + q3) - 
   dq3*Ls*mb*R*Sin(q1 + q3) - dq1*Ls*mf*R*Sin(q1 + q3) - dq3*Ls*mf*R*Sin(q1 + \
q3) + cs*dq1*ms*R*Sin(q1 + q3) + cs*dq3*ms*R*Sin(q1 + q3) - \
2*dq1*Ls*ms*R*Sin(q1 + q3) - 
   2*dq3*Ls*ms*R*Sin(q1 + q3) - 2*dq1*Ls*mt*R*Sin(q1 + q3) - \
2*dq3*Ls*mt*R*Sin(q1 + q3) + dq1*Ls*mb*xf*Sin(q5) + dq3*Ls*mb*xf*Sin(q5) + \
dq1*Ls*mf*xf*Sin(q5) + dq3*Ls*mf*xf*Sin(q5) - 
   cs*dq1*ms*xf*Sin(q5) - cs*dq3*ms*xf*Sin(q5) + 2*dq1*Ls*ms*xf*Sin(q5) + \
2*dq3*Ls*ms*xf*Sin(q5) + 2*dq1*Ls*mt*xf*Sin(q5) + 2*dq3*Ls*mt*xf*Sin(q5) + \
cf7x*dq1*mf*R*Sin(q1 + q3 + q5) + 
   cf7x*dq3*mf*R*Sin(q1 + q3 + q5) + cf7x*dq5*mf*R*Sin(q1 + q3 + q5) - \
dq1*mb*R*xf*Sin(q1 + q3 + q5) - dq3*mb*R*xf*Sin(q1 + q3 + q5) - \
dq5*mb*R*xf*Sin(q1 + q3 + q5) - 
   2*dq1*mf*R*xf*Sin(q1 + q3 + q5) - 2*dq3*mf*R*xf*Sin(q1 + q3 + q5) - \
2*dq5*mf*R*xf*Sin(q1 + q3 + q5) - 2*dq1*ms*R*xf*Sin(q1 + q3 + q5) - \
2*dq3*ms*R*xf*Sin(q1 + q3 + q5) - 
   2*dq5*ms*R*xf*Sin(q1 + q3 + q5) - 2*dq1*mt*R*xf*Sin(q1 + q3 + q5) - \
2*dq3*mt*R*xf*Sin(q1 + q3 + q5) - 2*dq5*mt*R*xf*Sin(q1 + q3 + q5)\
\>", "Output",
 CellChangeTimes->{3.673788963164036*^9, 3.7035152484589314`*^9}]
}, Open  ]],

Cell[CellGroupData[{

Cell[BoxData[
 RowBox[{"CForm", "[", "c54", "]"}]], "Input",
 CellChangeTimes->{{3.548522463488*^9, 3.5485224640959997`*^9}}],

Cell["\<\
-((dq1 + dq2 + dq4)*(Ls*mf + cs*ms)*yf*Cos(q2 - q3 + q4 - q5)) - cf7y*(dq1 + \
dq2 + dq4 + dq6)*mf*R*Cos(q1 + q2 + q4 + q6) - cf7y*dq1*mf*xf*Cos(q2 - q3 + \
q4 - q5 + q6) - 
   cf7y*dq2*mf*xf*Cos(q2 - q3 + q4 - q5 + q6) - cf7y*dq4*mf*xf*Cos(q2 - q3 + \
q4 - q5 + q6) - cf7y*dq6*mf*xf*Cos(q2 - q3 + q4 - q5 + q6) - \
cf7x*dq1*mf*yf*Cos(q2 - q3 + q4 - q5 + q6) - 
   cf7x*dq2*mf*yf*Cos(q2 - q3 + q4 - q5 + q6) - cf7x*dq4*mf*yf*Cos(q2 - q3 + \
q4 - q5 + q6) - cf7x*dq6*mf*yf*Cos(q2 - q3 + q4 - q5 + q6) + \
dq1*Ls*mf*R*Sin(q1 + q2 + q4) + 
   dq2*Ls*mf*R*Sin(q1 + q2 + q4) + dq4*Ls*mf*R*Sin(q1 + q2 + q4) + \
cs*dq1*ms*R*Sin(q1 + q2 + q4) + cs*dq2*ms*R*Sin(q1 + q2 + q4) + \
cs*dq4*ms*R*Sin(q1 + q2 + q4) + 
   dq1*Ls*mf*xf*Sin(q2 - q3 + q4 - q5) + dq2*Ls*mf*xf*Sin(q2 - q3 + q4 - q5) \
+ dq4*Ls*mf*xf*Sin(q2 - q3 + q4 - q5) + cs*dq1*ms*xf*Sin(q2 - q3 + q4 - q5) + 
   cs*dq2*ms*xf*Sin(q2 - q3 + q4 - q5) + cs*dq4*ms*xf*Sin(q2 - q3 + q4 - q5) \
+ cf7x*dq1*mf*R*Sin(q1 + q2 + q4 + q6) + cf7x*dq2*mf*R*Sin(q1 + q2 + q4 + q6) \
+ 
   cf7x*dq4*mf*R*Sin(q1 + q2 + q4 + q6) + cf7x*dq6*mf*R*Sin(q1 + q2 + q4 + \
q6) + cf7x*dq1*mf*xf*Sin(q2 - q3 + q4 - q5 + q6) + cf7x*dq2*mf*xf*Sin(q2 - q3 \
+ q4 - q5 + q6) + 
   cf7x*dq4*mf*xf*Sin(q2 - q3 + q4 - q5 + q6) + cf7x*dq6*mf*xf*Sin(q2 - q3 + \
q4 - q5 + q6) - cf7y*dq1*mf*yf*Sin(q2 - q3 + q4 - q5 + q6) - \
cf7y*dq2*mf*yf*Sin(q2 - q3 + q4 - q5 + q6) - 
   cf7y*dq4*mf*yf*Sin(q2 - q3 + q4 - q5 + q6) - cf7y*dq6*mf*yf*Sin(q2 - q3 + \
q4 - q5 + q6)\
\>", "Output",
 CellChangeTimes->{3.673788972568036*^9, 3.7035152573148165`*^9}]
}, Open  ]],

Cell[CellGroupData[{

Cell[BoxData[
 RowBox[{"CForm", "[", "c55", "]"}]], "Input",
 CellChangeTimes->{{3.548522466848*^9, 3.5485224673120003`*^9}}],

Cell["\<\
((dq1 + dq3 + dq5)*(-2*R*(cf7y*mf + (mb + 2*(mf + ms + mt))*yf)*Cos(q1 + q3 + \
q5) - 2*R*(-(cf7x*mf) + (mb + 2*(mf + ms + mt))*xf)*Sin(q1 + q3 + q5)))/2.\
\>", "Output",
 CellChangeTimes->{3.673788981174036*^9, 3.70351526934702*^9}]
}, Open  ]],

Cell[CellGroupData[{

Cell[BoxData[
 RowBox[{"CForm", "[", "c56", "]"}]], "Input",
 CellChangeTimes->{{3.5485224696*^9, 3.548522470064*^9}}],

Cell["\<\
-((dq1 + dq2 + dq4 + dq6)*mf*(cf7y*R*Cos(q1 + q2 + q4 + q6) + (cf7y*xf + \
cf7x*yf)*Cos(q2 - q3 + q4 - q5 + q6) - cf7x*R*Sin(q1 + q2 + q4 + q6) - \
cf7x*xf*Sin(q2 - q3 + q4 - q5 + q6) + 
       cf7y*yf*Sin(q2 - q3 + q4 - q5 + q6)))\
\>", "Output",
 CellChangeTimes->{3.673788991314036*^9, 3.703515278334919*^9}]
}, Open  ]],

Cell[CellGroupData[{

Cell[BoxData[
 RowBox[{"CForm", "[", "c61", "]"}]], "Input",
 CellChangeTimes->{{3.548522474528*^9, 3.5485224752*^9}}],

Cell["\<\
mf*(-(cf7y*(dq1 + dq2 + dq4)*Ls*Cos(q6)) - cf7y*(dq1 + dq2)*Lt*Cos(q4 + q6) + \
cf7y*dq1*Lt*Cos(q2 + q4 + q6) + cf7y*dq1*Ls*Cos(q2 - q3 + q4 + q6) + \
cf7y*dq3*Ls*Cos(q2 - q3 + q4 + q6) + 
     cf7y*dq1*xf*Cos(q2 - q3 + q4 - q5 + q6) + cf7y*dq3*xf*Cos(q2 - q3 + q4 - \
q5 + q6) + cf7y*dq5*xf*Cos(q2 - q3 + q4 - q5 + q6) + cf7x*dq1*yf*Cos(q2 - q3 \
+ q4 - q5 + q6) + 
     cf7x*dq3*yf*Cos(q2 - q3 + q4 - q5 + q6) + cf7x*dq5*yf*Cos(q2 - q3 + q4 - \
q5 + q6) + cf7x*dq1*Ls*Sin(q6) + cf7x*dq2*Ls*Sin(q6) + cf7x*dq4*Ls*Sin(q6) + \
cf7x*dq1*Lt*Sin(q4 + q6) + 
     cf7x*dq2*Lt*Sin(q4 + q6) - cf7x*dq1*Lt*Sin(q2 + q4 + q6) - \
cf7x*dq1*Ls*Sin(q2 - q3 + q4 + q6) - cf7x*dq3*Ls*Sin(q2 - q3 + q4 + q6) - \
cf7x*dq1*xf*Sin(q2 - q3 + q4 - q5 + q6) - 
     cf7x*dq3*xf*Sin(q2 - q3 + q4 - q5 + q6) - cf7x*dq5*xf*Sin(q2 - q3 + q4 - \
q5 + q6) + cf7y*dq1*yf*Sin(q2 - q3 + q4 - q5 + q6) + cf7y*dq3*yf*Sin(q2 - q3 \
+ q4 - q5 + q6) + 
     cf7y*dq5*yf*Sin(q2 - q3 + q4 - q5 + q6))\
\>", "Output",
 CellChangeTimes->{3.673789001019036*^9, 3.703515288887974*^9}]
}, Open  ]],

Cell[CellGroupData[{

Cell[BoxData[
 RowBox[{"CForm", "[", "c62", "]"}]], "Input",
 CellChangeTimes->{{3.548522477696*^9, 3.548522478479*^9}}],

Cell["\<\
mf*(-(cf7y*(dq1 + dq2 + dq4)*Ls*Cos(q6)) - cf7y*(dq1 + dq2)*Lt*Cos(q4 + q6) + \
cf7x*((dq1 + dq2 + dq4)*Ls*Sin(q6) + (dq1 + dq2)*Lt*Sin(q4 + q6)))\
\>", "Output",
 CellChangeTimes->{3.673789011388036*^9, 3.7035152973958244`*^9}]
}, Open  ]],

Cell[CellGroupData[{

Cell[BoxData[
 RowBox[{"CForm", "[", "c63", "]"}]], "Input",
 CellChangeTimes->{{3.54852248144*^9, 3.548522482064*^9}}],

Cell["\<\
mf*(cf7y*(dq1 + dq3)*Ls*Cos(q2 - q3 + q4 + q6) + (dq1 + dq3 + dq5)*(cf7y*xf + \
cf7x*yf)*Cos(q2 - q3 + q4 - q5 + q6) - cf7x*dq1*Ls*Sin(q2 - q3 + q4 + q6) - 
     cf7x*dq3*Ls*Sin(q2 - q3 + q4 + q6) - cf7x*dq1*xf*Sin(q2 - q3 + q4 - q5 + \
q6) - cf7x*dq3*xf*Sin(q2 - q3 + q4 - q5 + q6) - cf7x*dq5*xf*Sin(q2 - q3 + q4 \
- q5 + q6) + 
     cf7y*dq1*yf*Sin(q2 - q3 + q4 - q5 + q6) + cf7y*dq3*yf*Sin(q2 - q3 + q4 - \
q5 + q6) + cf7y*dq5*yf*Sin(q2 - q3 + q4 - q5 + q6))\
\>", "Output",
 CellChangeTimes->{3.673789021905036*^9, 3.7035153071528*^9}]
}, Open  ]],

Cell[CellGroupData[{

Cell[BoxData[
 RowBox[{"CForm", "[", "c64", "]"}]], "Input",
 CellChangeTimes->{{3.548522485999*^9, 3.548522486479*^9}}],

Cell["-((dq1 + dq2 + dq4)*Ls*mf*(cf7y*Cos(q6) - cf7x*Sin(q6)))", "Output",
 CellChangeTimes->{3.673789031946036*^9, 3.7035153161196966`*^9}]
}, Open  ]],

Cell[CellGroupData[{

Cell[BoxData[
 RowBox[{"CForm", "[", "c65", "]"}]], "Input",
 CellChangeTimes->{{3.5485224896470003`*^9, 3.548522490159*^9}}],

Cell["\<\
(dq1 + dq3 + dq5)*mf*((cf7y*xf + cf7x*yf)*Cos(q2 - q3 + q4 - q5 + q6) + \
(-(cf7x*xf) + cf7y*yf)*Sin(q2 - q3 + q4 - q5 + q6))\
\>", "Output",
 CellChangeTimes->{3.6737890399960356`*^9, 3.7035153237934637`*^9}]
}, Open  ]],

Cell[CellGroupData[{

Cell[BoxData[
 RowBox[{"CForm", "[", "c66", "]"}]], "Input",
 CellChangeTimes->{{3.548522492719*^9, 3.548522493646*^9}}],

Cell["0", "Output",
 CellChangeTimes->{3.6737890494610357`*^9, 3.703515332897374*^9}]
}, Open  ]]
},
WindowSize->{1617, 908},
WindowMargins->{{6, Automatic}, {Automatic, 29}},
PrivateNotebookOptions->{"VersionedStylesheet"->{"Default.nb"[8.] -> False}},
FrontEndVersion->"10.2 for Microsoft Windows (64-bit) (July 7, 2015)",
StyleDefinitions->"Default.nb"
]
(* End of Notebook Content *)

(* Internal cache information *)
(*CellTagsOutline
CellTagsIndex->{}
*)
(*CellTagsIndex
CellTagsIndex->{}
*)
(*NotebookFileOutline
Notebook[{
Cell[557, 20, 1097, 31, 112, "Input"],
Cell[1657, 53, 6702, 197, 332, "Input"],
Cell[8362, 252, 402, 10, 52, "Input"],
Cell[CellGroupData[{
Cell[8789, 266, 185, 4, 31, "Input"],
Cell[8977, 272, 398, 7, 45, "Output"]
}, Open  ]],
Cell[CellGroupData[{
Cell[9412, 284, 185, 4, 31, "Input"],
Cell[9600, 290, 401, 7, 45, "Output"]
}, Open  ]],
Cell[10016, 300, 342, 9, 52, "Input"],
Cell[10361, 311, 1741, 49, 192, "Input"],
Cell[12105, 362, 1263, 38, 172, "Input"],
Cell[13371, 402, 2086, 59, 232, "Input"],
Cell[15460, 463, 1296, 39, 132, "Input"],
Cell[CellGroupData[{
Cell[16781, 506, 148, 4, 31, "Input"],
Cell[16932, 512, 211, 4, 45, "Output"]
}, Open  ]],
Cell[CellGroupData[{
Cell[17180, 521, 148, 4, 31, "Input"],
Cell[17331, 527, 257, 5, 45, "Output"]
}, Open  ]],
Cell[17603, 535, 1213, 39, 72, "Input"],
Cell[CellGroupData[{
Cell[18841, 578, 60, 1, 31, "Input"],
Cell[18904, 581, 877, 16, 113, "Output"]
}, Open  ]],
Cell[CellGroupData[{
Cell[19818, 602, 60, 1, 31, "Input"],
Cell[19881, 605, 809, 15, 113, "Output"]
}, Open  ]],
Cell[20705, 623, 2831, 83, 212, "Input"],
Cell[23539, 708, 1791, 48, 132, "Input"],
Cell[25333, 758, 1378, 38, 112, "Input"],
Cell[26714, 798, 1162, 32, 92, "Input"],
Cell[27879, 832, 870, 24, 72, "Input"],
Cell[28752, 858, 836, 24, 72, "Input"],
Cell[29591, 884, 965, 30, 31, "Input"],
Cell[CellGroupData[{
Cell[30581, 918, 636, 18, 31, "Input"],
Cell[31220, 938, 176, 2, 31, "Output"]
}, Open  ]],
Cell[CellGroupData[{
Cell[31433, 945, 120, 2, 31, "Input"],
Cell[31556, 949, 2805, 46, 286, "Output"]
}, Open  ]],
Cell[CellGroupData[{
Cell[34398, 1000, 120, 2, 31, "Input"],
Cell[34521, 1004, 1399, 24, 133, "Output"]
}, Open  ]],
Cell[CellGroupData[{
Cell[35957, 1033, 125, 2, 31, "Input"],
Cell[36085, 1037, 2302, 40, 235, "Output"]
}, Open  ]],
Cell[CellGroupData[{
Cell[38424, 1082, 120, 2, 31, "Input"],
Cell[38547, 1086, 954, 17, 99, "Output"]
}, Open  ]],
Cell[CellGroupData[{
Cell[39538, 1108, 120, 2, 31, "Input"],
Cell[39661, 1112, 1822, 31, 184, "Output"]
}, Open  ]],
Cell[CellGroupData[{
Cell[41520, 1148, 119, 2, 31, "Input"],
Cell[41642, 1152, 542, 10, 65, "Output"]
}, Open  ]],
Cell[CellGroupData[{
Cell[42221, 1167, 120, 2, 31, "Input"],
Cell[42344, 1171, 345, 7, 48, "Output"]
}, Open  ]],
Cell[CellGroupData[{
Cell[42726, 1183, 120, 2, 31, "Input"],
Cell[42849, 1187, 911, 16, 99, "Output"]
}, Open  ]],
Cell[CellGroupData[{
Cell[43797, 1208, 120, 2, 31, "Input"],
Cell[43920, 1212, 290, 6, 62, "Output"]
}, Open  ]],
Cell[CellGroupData[{
Cell[44247, 1223, 119, 2, 31, "Input"],
Cell[44369, 1227, 708, 13, 96, "Output"]
}, Open  ]],
Cell[CellGroupData[{
Cell[45114, 1245, 120, 2, 31, "Input"],
Cell[45237, 1249, 210, 4, 45, "Output"]
}, Open  ]],
Cell[CellGroupData[{
Cell[45484, 1258, 120, 2, 31, "Input"],
Cell[45607, 1262, 767, 13, 96, "Output"]
}, Open  ]],
Cell[CellGroupData[{
Cell[46411, 1280, 173, 3, 31, "Input"],
Cell[46587, 1285, 600, 10, 79, "Output"]
}, Open  ]],
Cell[CellGroupData[{
Cell[47224, 1300, 120, 2, 31, "Input"],
Cell[47347, 1304, 670, 12, 96, "Output"]
}, Open  ]],
Cell[CellGroupData[{
Cell[48054, 1321, 125, 2, 31, "Input"],
Cell[48182, 1325, 369, 7, 62, "Output"]
}, Open  ]],
Cell[CellGroupData[{
Cell[48588, 1337, 120, 2, 31, "Input"],
Cell[48711, 1341, 206, 4, 45, "Output"]
}, Open  ]],
Cell[CellGroupData[{
Cell[48954, 1350, 125, 2, 31, "Input"],
Cell[49082, 1354, 463, 8, 79, "Output"]
}, Open  ]],
Cell[CellGroupData[{
Cell[49582, 1367, 120, 2, 31, "Input"],
Cell[49705, 1371, 162, 3, 45, "Output"]
}, Open  ]],
Cell[CellGroupData[{
Cell[49904, 1379, 120, 2, 31, "Input"],
Cell[50027, 1383, 363, 6, 62, "Output"]
}, Open  ]],
Cell[CellGroupData[{
Cell[50427, 1394, 125, 2, 31, "Input"],
Cell[50555, 1398, 265, 5, 45, "Output"]
}, Open  ]],
Cell[CellGroupData[{
Cell[50857, 1408, 125, 2, 31, "Input"],
Cell[50985, 1412, 118, 1, 45, "Output"]
}, Open  ]],
Cell[51118, 1416, 531, 14, 52, "Input"],
Cell[CellGroupData[{
Cell[51674, 1434, 198, 5, 31, "Input"],
Cell[51875, 1441, 723, 13, 96, "Output"]
}, Open  ]],
Cell[CellGroupData[{
Cell[52635, 1459, 203, 5, 31, "Input"],
Cell[52841, 1466, 240, 4, 45, "Output"]
}, Open  ]],
Cell[CellGroupData[{
Cell[53118, 1475, 197, 5, 31, "Input"],
Cell[53318, 1482, 703, 12, 96, "Output"]
}, Open  ]],
Cell[CellGroupData[{
Cell[54058, 1499, 203, 5, 31, "Input"],
Cell[54264, 1506, 198, 4, 45, "Output"]
}, Open  ]],
Cell[CellGroupData[{
Cell[54499, 1515, 198, 5, 31, "Input"],
Cell[54700, 1522, 700, 12, 96, "Output"]
}, Open  ]],
Cell[CellGroupData[{
Cell[55437, 1539, 203, 5, 31, "Input"],
Cell[55643, 1546, 159, 3, 45, "Output"]
}, Open  ]],
Cell[CellGroupData[{
Cell[55839, 1554, 197, 5, 31, "Input"],
Cell[56039, 1561, 85, 1, 45, "Output"]
}, Open  ]],
Cell[CellGroupData[{
Cell[56161, 1567, 203, 5, 31, "Input"],
Cell[56367, 1574, 238, 4, 45, "Output"]
}, Open  ]],
Cell[CellGroupData[{
Cell[56642, 1583, 249, 6, 31, "Input"],
Cell[56894, 1591, 85, 1, 45, "Output"]
}, Open  ]],
Cell[CellGroupData[{
Cell[57016, 1597, 203, 5, 31, "Input"],
Cell[57222, 1604, 238, 4, 45, "Output"]
}, Open  ]],
Cell[CellGroupData[{
Cell[57497, 1613, 198, 5, 31, "Input"],
Cell[57698, 1620, 87, 1, 45, "Output"]
}, Open  ]],
Cell[CellGroupData[{
Cell[57822, 1626, 203, 5, 31, "Input"],
Cell[58028, 1633, 275, 5, 45, "Output"]
}, Open  ]],
Cell[CellGroupData[{
Cell[58340, 1643, 198, 5, 31, "Input"],
Cell[58541, 1650, 200, 4, 45, "Output"]
}, Open  ]],
Cell[CellGroupData[{
Cell[58778, 1659, 198, 5, 31, "Input"],
Cell[58979, 1666, 275, 5, 45, "Output"]
}, Open  ]],
Cell[CellGroupData[{
Cell[59291, 1676, 197, 5, 31, "Input"],
Cell[59491, 1683, 159, 3, 45, "Output"]
}, Open  ]],
Cell[CellGroupData[{
Cell[59687, 1691, 197, 5, 31, "Input"],
Cell[59887, 1698, 87, 1, 45, "Output"]
}, Open  ]],
Cell[CellGroupData[{
Cell[60011, 1704, 208, 5, 31, "Input"],
Cell[60222, 1711, 200, 4, 45, "Output"]
}, Open  ]],
Cell[CellGroupData[{
Cell[60459, 1720, 208, 5, 31, "Input"],
Cell[60670, 1727, 85, 1, 45, "Output"]
}, Open  ]],
Cell[CellGroupData[{
Cell[60792, 1733, 198, 5, 31, "Input"],
Cell[60993, 1740, 218, 4, 45, "Output"]
}, Open  ]],
Cell[CellGroupData[{
Cell[61248, 1749, 198, 5, 31, "Input"],
Cell[61449, 1756, 157, 3, 45, "Output"]
}, Open  ]],
Cell[CellGroupData[{
Cell[61643, 1764, 246, 6, 31, "Input"],
Cell[61892, 1772, 83, 1, 45, "Output"]
}, Open  ]],
Cell[61990, 1776, 1959, 49, 192, "Input"],
Cell[63952, 1827, 1279, 34, 152, "Input"],
Cell[65234, 1863, 360, 10, 31, "Input"],
Cell[CellGroupData[{
Cell[65619, 1877, 258, 6, 31, "Input"],
Cell[65880, 1885, 899, 16, 113, "Output"]
}, Open  ]],
Cell[CellGroupData[{
Cell[66816, 1906, 194, 5, 31, "Input"],
Cell[67013, 1913, 302, 6, 62, "Output"]
}, Open  ]],
Cell[CellGroupData[{
Cell[67352, 1924, 194, 5, 31, "Input"],
Cell[67549, 1931, 306, 5, 62, "Output"]
}, Open  ]],
Cell[CellGroupData[{
Cell[67892, 1941, 189, 5, 31, "Input"],
Cell[68084, 1948, 226, 4, 45, "Output"]
}, Open  ]],
Cell[CellGroupData[{
Cell[68347, 1957, 189, 5, 31, "Input"],
Cell[68539, 1964, 235, 4, 45, "Output"]
}, Open  ]],
Cell[CellGroupData[{
Cell[68811, 1973, 189, 5, 31, "Input"],
Cell[69003, 1980, 179, 4, 45, "Output"]
}, Open  ]],
Cell[69197, 1987, 2973, 79, 152, "Input"],
Cell[72173, 2068, 1232, 42, 132, "Input"],
Cell[73408, 2112, 1228, 42, 132, "Input"],
Cell[74639, 2156, 1228, 42, 132, "Input"],
Cell[75870, 2200, 1228, 42, 132, "Input"],
Cell[77101, 2244, 1228, 42, 132, "Input"],
Cell[78332, 2288, 1233, 42, 132, "Input"],
Cell[CellGroupData[{
Cell[79590, 2334, 120, 2, 31, "Input"],
Cell[79713, 2338, 5724, 97, 589, "Output"]
}, Open  ]],
Cell[CellGroupData[{
Cell[85474, 2440, 120, 2, 31, "Input"],
Cell[85597, 2444, 3716, 63, 385, "Output"]
}, Open  ]],
Cell[CellGroupData[{
Cell[89350, 2512, 120, 2, 31, "Input"],
Cell[89473, 2516, 4554, 76, 453, "Output"]
}, Open  ]],
Cell[CellGroupData[{
Cell[94064, 2597, 124, 2, 31, "Input"],
Cell[94191, 2601, 3152, 53, 334, "Output"]
}, Open  ]],
Cell[CellGroupData[{
Cell[97380, 2659, 125, 2, 31, "Input"],
Cell[97508, 2663, 1320, 23, 147, "Output"]
}, Open  ]],
Cell[CellGroupData[{
Cell[98865, 2691, 124, 2, 31, "Input"],
Cell[98992, 2695, 568, 10, 79, "Output"]
}, Open  ]],
Cell[CellGroupData[{
Cell[99597, 2710, 120, 2, 31, "Input"],
Cell[99720, 2714, 2273, 39, 249, "Output"]
}, Open  ]],
Cell[CellGroupData[{
Cell[102030, 2758, 119, 2, 31, "Input"],
Cell[102152, 2762, 262, 5, 45, "Output"]
}, Open  ]],
Cell[CellGroupData[{
Cell[102451, 2772, 125, 2, 31, "Input"],
Cell[102579, 2776, 1826, 31, 198, "Output"]
}, Open  ]],
Cell[CellGroupData[{
Cell[104442, 2812, 125, 2, 31, "Input"],
Cell[104570, 2816, 465, 9, 79, "Output"]
}, Open  ]],
Cell[CellGroupData[{
Cell[105072, 2830, 120, 2, 31, "Input"],
Cell[105195, 2834, 540, 9, 79, "Output"]
}, Open  ]],
Cell[CellGroupData[{
Cell[105772, 2848, 120, 2, 31, "Input"],
Cell[105895, 2852, 197, 4, 45, "Output"]
}, Open  ]],
Cell[CellGroupData[{
Cell[106129, 2861, 120, 2, 31, "Input"],
Cell[106252, 2865, 4976, 83, 504, "Output"]
}, Open  ]],
Cell[CellGroupData[{
Cell[111265, 2953, 120, 2, 31, "Input"],
Cell[111388, 2957, 2846, 48, 300, "Output"]
}, Open  ]],
Cell[CellGroupData[{
Cell[114271, 3010, 120, 2, 31, "Input"],
Cell[114394, 3014, 731, 12, 96, "Output"]
}, Open  ]],
Cell[CellGroupData[{
Cell[115162, 3031, 125, 2, 31, "Input"],
Cell[115290, 3035, 2137, 37, 232, "Output"]
}, Open  ]],
Cell[CellGroupData[{
Cell[117464, 3077, 120, 2, 31, "Input"],
Cell[117587, 3081, 497, 9, 79, "Output"]
}, Open  ]],
Cell[CellGroupData[{
Cell[118121, 3095, 120, 2, 31, "Input"],
Cell[118244, 3099, 415, 7, 62, "Output"]
}, Open  ]],
Cell[CellGroupData[{
Cell[118696, 3111, 125, 2, 31, "Input"],
Cell[118824, 3115, 1675, 27, 181, "Output"]
}, Open  ]],
Cell[CellGroupData[{
Cell[120536, 3147, 119, 2, 31, "Input"],
Cell[120658, 3151, 337, 6, 62, "Output"]
}, Open  ]],
Cell[CellGroupData[{
Cell[121032, 3162, 120, 2, 31, "Input"],
Cell[121155, 3166, 1241, 22, 147, "Output"]
}, Open  ]],
Cell[CellGroupData[{
Cell[122433, 3193, 125, 2, 31, "Input"],
Cell[122561, 3197, 121, 1, 45, "Output"]
}, Open  ]],
Cell[CellGroupData[{
Cell[122719, 3203, 124, 2, 31, "Input"],
Cell[122846, 3207, 368, 7, 62, "Output"]
}, Open  ]],
Cell[CellGroupData[{
Cell[123251, 3219, 125, 2, 31, "Input"],
Cell[123379, 3223, 141, 1, 45, "Output"]
}, Open  ]],
Cell[CellGroupData[{
Cell[123557, 3229, 130, 2, 31, "Input"],
Cell[123690, 3233, 3707, 63, 402, "Output"]
}, Open  ]],
Cell[CellGroupData[{
Cell[127434, 3301, 125, 2, 31, "Input"],
Cell[127562, 3305, 2116, 37, 232, "Output"]
}, Open  ]],
Cell[CellGroupData[{
Cell[129715, 3347, 120, 2, 31, "Input"],
Cell[129838, 3351, 1303, 22, 147, "Output"]
}, Open  ]],
Cell[CellGroupData[{
Cell[131178, 3378, 125, 2, 31, "Input"],
Cell[131306, 3382, 1573, 27, 181, "Output"]
}, Open  ]],
Cell[CellGroupData[{
Cell[132916, 3414, 125, 2, 31, "Input"],
Cell[133044, 3418, 243, 4, 45, "Output"]
}, Open  ]],
Cell[CellGroupData[{
Cell[133324, 3427, 118, 2, 31, "Input"],
Cell[133445, 3431, 321, 6, 62, "Output"]
}, Open  ]],
Cell[CellGroupData[{
Cell[133803, 3442, 118, 2, 31, "Input"],
Cell[133924, 3446, 1052, 18, 130, "Output"]
}, Open  ]],
Cell[CellGroupData[{
Cell[135013, 3469, 120, 2, 31, "Input"],
Cell[135136, 3473, 238, 4, 45, "Output"]
}, Open  ]],
Cell[CellGroupData[{
Cell[135411, 3482, 119, 2, 31, "Input"],
Cell[135533, 3486, 549, 9, 79, "Output"]
}, Open  ]],
Cell[CellGroupData[{
Cell[136119, 3500, 120, 2, 31, "Input"],
Cell[136242, 3504, 140, 1, 45, "Output"]
}, Open  ]],
Cell[CellGroupData[{
Cell[136419, 3510, 125, 2, 31, "Input"],
Cell[136547, 3514, 219, 4, 45, "Output"]
}, Open  ]],
Cell[CellGroupData[{
Cell[136803, 3523, 120, 2, 64, "Input"],
Cell[136926, 3527, 85, 1, 45, "Output"]
}, Open  ]]
}
]
*)

(* End of internal cache information *)
