# Supplementary material for: Quantifying the effect of sagittal plane joint angle variability on bipedal fall risk
Source: PLoS One. 2022 Jan 26;17(1):e0262749. doi: 10.1371/journal.pone.0262749 (PMC8791504; doi:10.1371/journal.pone.0262749)
Supplement: S1 File — Matlab code used to generate the simulations. (ZIP) [file pone.0262749.s001.zip › S1_File/RADIUS/models/HEALTHY_HUMAN_REAL_ANKLE/gaitFiles/Runs 113-128/Run 114/sim_Liu_V156_Run_114.m]

function OUT = data()
%02-Jul-2017 18:40:16 

OUT.objval = 0.002924486653;

%% 

OUT.exitflag = 4;

%% 

OUT.ctrlParams.H0 = [0, 1, 0, 0, 0, 0;
                     0, 0, 1, 0, 0, 0;
                     0, 0, 0, 1, 0, 0;
                     0, 0, 0, 0, 1, 0;
                     0, 0, 0, 0, 0, 1];
OUT.ctrlParams.c = [-0.8107369543, 0, -0.4358869543, 0, -0.22185, 0];
OUT.ctrlParams.Kp = 100;
OUT.ctrlParams.Kd = 10;
OUT.ctrlParams.calculateInput = @calculateInput_HZD;
OUT.ctrlParams.calculateOutput = @calculateOutput_HZDwVar;
OUT.ctrlParams.calculatePhaseVariable = @calculatePhaseVariable_HZD;
OUT.ctrlParams.simOutput = @simOutput_HZD;
OUT.ctrlParams.startOfStepInitialize = @startOfStepInitialize_HZDwVar;
OUT.ctrlParams.adjPertScale = [dr(4) dr(4) dr(8) dr(2) dr(4) 15 5 15 5 15 1 15 5 15 1]';
OUT.ctrlParams.contractionStA = 1;
OUT.ctrlParams.posErrScale = [4 3 6 16 16]';
OUT.ctrlParams.velErrScale = [20 6 6 160 5]';
OUT.ctrlParams.sErr = 0.5;
OUT.ctrlParams.qMinus = [-0.3022956695;
                         0.7317352199;
                         -0.2540566795;
                         -0.2442416972;
                         1.205054891;
                         1.558228742];
OUT.ctrlParams.dqMinus = [-1.184805564;
                          2.027190784;
                          0.8776442076;
                          -3.28045605;
                          -5.74779106;
                          -0.6324810934];
OUT.ctrlParams.thetaPlus = -0.5873937902;
OUT.ctrlParams.thetaMinus = 0.08848083504;
OUT.ctrlParams.alpha = [-0.7317352199, -0.9381419536, 0.217849454, 1.379850335, 0.5838659344, 0.7317352199;
                        -0.2442416972, -0.5763598279, -0.7952038843, 0.6128697771, -0.3180746411, -0.2540566795;
                        -0.2540566795, -0.1995727301, -1.983807773, -1.988608651, -0.004955540251, -0.2442416972;
                        1.558228742, 1.12540485, 1.821400087, 1.289301673, 1.624315754, 1.205054891;
                        1.205054891, 0.7702019625, -0.1431668072, 3.019756641, 1.604363782, 1.558228742];
OUT.ctrlParams.qPlus = [0.4294395505;
                        -0.7317352199;
                        -0.2442416972;
                        -0.2540566795;
                        1.558228742;
                        1.205054891];
OUT.ctrlParams.dqPlus = [1.744944695;
                         -2.764827576;
                         -4.448737452;
                         0.7298149774;
                         -5.797695706;
                         -5.824874737];
OUT.ctrlParams.maxVelTrans = 43.05544107;
OUT.ctrlParams.delta = 0.9670345637;
OUT.ctrlParams.b1 = 0.9709744888;
OUT.ctrlParams.xi1 = [-0.5873937902;
                      -0.5704969245;
                      -0.5536000589;
                      -0.5367031933;
                      -0.5198063276;
                      -0.502909462;
                      -0.4860125964;
                      -0.4691157308;
                      -0.4522188651;
                      -0.4353219995;
                      -0.4184251339;
                      -0.4015282682;
                      -0.3846314026;
                      -0.367734537;
                      -0.3508376713;
                      -0.3339408057;
                      -0.3170439401;
                      -0.3001470745;
                      -0.2832502088;
                      -0.2663533432;
                      -0.2494564776;
                      -0.2325596119;
                      -0.2156627463;
                      -0.1987658807;
                      -0.181869015;
                      -0.1649721494;
                      -0.1480752838;
                      -0.1311784182;
                      -0.1142815525;
                      -0.09738468689;
                      -0.08048782126;
                      -0.06359095563;
                      -0.04669409;
                      -0.02979722437;
                      -0.01290035874;
                      0.00399650689;
                      0.02089337252;
                      0.03779023815;
                      0.05468710378;
                      0.07158396941;
                      0.08848083504];
OUT.ctrlParams.xi2 = [-64.49646483;
                      -63.4940292;
                      -62.50723512;
                      -61.53943449;
                      -60.59490959;
                      -59.67854846;
                      -58.7950717;
                      -57.94958264;
                      -57.14763679;
                      -56.39528264;
                      -55.69925004;
                      -55.06655898;
                      -54.50431494;
                      -54.01942685;
                      -53.61806418;
                      -53.30524196;
                      -53.08454464;
                      -52.95797357;
                      -52.92571676;
                      -52.98632928;
                      -53.1368263;
                      -53.37286527;
                      -53.6890647;
                      -54.07939506;
                      -54.53742192;
                      -55.05650428;
                      -55.63011521;
                      -56.25193152;
                      -56.91591113;
                      -57.61632845;
                      -58.34773287;
                      -59.10505513;
                      -59.88366149;
                      -60.67952526;
                      -61.48941155;
                      -62.31167245;
                      -63.14652963;
                      -63.99620286;
                      -64.86591413;
                      -65.76270957;
                      -66.69486632];
OUT.ctrlParams.V_min = 1400.516435;
OUT.ctrlParams.stab = 0.9080124709;
OUT.ctrlParams.xi2Plus = -64.49646483;
OUT.ctrlParams.xi2Minus = -66.69509783;

%% 

OUT.modelParams.gamma = 0;
OUT.modelParams.g = 9.8;
OUT.modelParams.mb = 35.1204;
OUT.modelParams.mt = 5.18;
OUT.modelParams.ms = 2.4087;
OUT.modelParams.mf = 0.7511;
OUT.modelParams.xf = 0.01195505946;
OUT.modelParams.yf = 0;
OUT.modelParams.R = 0.22185;
OUT.modelParams.Lt = 0.37485;
OUT.modelParams.Ls = 0.2140369543;
OUT.modelParams.ct = 0.16218;
OUT.modelParams.cs = 0.16371;
OUT.modelParams.cf_x = 0.11628;
OUT.modelParams.cf_y = 0.16218;
OUT.modelParams.Jt = 0.07590789612;
OUT.modelParams.Js = 0.1039186373;

%% 

OUT.integratorSettings.AbsTol = 1e-06;
OUT.integratorSettings.RelTol = 1e-06;

%% 

OUT.icData.numSteps = 1;
OUT.icData.x0 = [0.4294395505;
                 -0.7317352199;
                 -0.2442416972;
                 -0.2540566795;
                 1.558228742;
                 1.205054891;
                 1.744944695;
                 -2.764827576;
                 -4.448737452;
                 0.7298149774;
                 -5.797695706;
                 -5.824874737];

%% 

c2=1;
OUT.objParams(c2).field = 'predictHealthyGait';
OUT.objParams(c2).value = 1;
OUT.objParams(c2).parent = c2;

c2=c2+1;
OUT.objParams(c2).field = 'predictHealthyGait_function';
OUT.objParams(c2).value = 'predictHealthyGait';
OUT.objParams(c2).parent = c2-1;

%% 

c2=1;
OUT.constrParams(c2).field = 'desiredSpeed';
OUT.constrParams(c2).value = 1;
OUT.constrParams(c2).parent = c2;
OUT.constrParams(c2).boolean = 1;

c2=c2+1;
OUT.constrParams(c2).field = 'desiredSpeedValue';
OUT.constrParams(c2).value = 1.56;
OUT.constrParams(c2).parent = c2-1;
OUT.constrParams(c2).boolean = 0;

c2=c2+1;
OUT.constrParams(c2).field = 'speedTol';
OUT.constrParams(c2).value = 0.005;
OUT.constrParams(c2).parent = c2-2;
OUT.constrParams(c2).boolean = 0;

c2=c2+1;
OUT.constrParams(c2).field = 'stepLength';
OUT.constrParams(c2).value = 1;
OUT.constrParams(c2).parent = c2;
OUT.constrParams(c2).boolean = 1;

c2=c2+1;
OUT.constrParams(c2).field = 'minStepLength';
OUT.constrParams(c2).value = 0.358;
OUT.constrParams(c2).parent = c2-1;
OUT.constrParams(c2).boolean = 0;

c2=c2+1;
OUT.constrParams(c2).field = 'maxStepLength';
OUT.constrParams(c2).value = 1.158;
OUT.constrParams(c2).parent = c2-2;
OUT.constrParams(c2).boolean = 0;

c2=c2+1;
OUT.constrParams(c2).field = 'jointHardLimits';
OUT.constrParams(c2).value = 1;
OUT.constrParams(c2).parent = c2;
OUT.constrParams(c2).boolean = 1;

c2=c2+1;
OUT.constrParams(c2).field = 'upperHipAngle';
OUT.constrParams(c2).value = 90;
OUT.constrParams(c2).parent = c2-1;
OUT.constrParams(c2).boolean = 0;

c2=c2+1;
OUT.constrParams(c2).field = 'lowerHipAngle';
OUT.constrParams(c2).value = -45;
OUT.constrParams(c2).parent = c2-2;
OUT.constrParams(c2).boolean = 0;

c2=c2+1;
OUT.constrParams(c2).field = 'upperKneeAngle';
OUT.constrParams(c2).value = 0;
OUT.constrParams(c2).parent = c2-3;
OUT.constrParams(c2).boolean = 0;

c2=c2+1;
OUT.constrParams(c2).field = 'lowerKneeAngle';
OUT.constrParams(c2).value = -180;
OUT.constrParams(c2).parent = c2-4;
OUT.constrParams(c2).boolean = 0;

c2=c2+1;
OUT.constrParams(c2).field = 'upperAnkleAngle';
OUT.constrParams(c2).value = 135;
OUT.constrParams(c2).parent = c2-5;
OUT.constrParams(c2).boolean = 0;

c2=c2+1;
OUT.constrParams(c2).field = 'lowerAnkleAngle';
OUT.constrParams(c2).value = 45;
OUT.constrParams(c2).parent = c2-6;
OUT.constrParams(c2).boolean = 0;

c2=c2+1;
OUT.constrParams(c2).field = 'jointSpeedLimits';
OUT.constrParams(c2).value = 0;
OUT.constrParams(c2).parent = c2;
OUT.constrParams(c2).boolean = 1;

c2=c2+1;
OUT.constrParams(c2).field = 'upperStanceHipSpeed';
OUT.constrParams(c2).value = 5;
OUT.constrParams(c2).parent = c2-1;
OUT.constrParams(c2).boolean = 0;

c2=c2+1;
OUT.constrParams(c2).field = 'upperSwingHipSpeed';
OUT.constrParams(c2).value = 5;
OUT.constrParams(c2).parent = c2-2;
OUT.constrParams(c2).boolean = 0;

c2=c2+1;
OUT.constrParams(c2).field = 'upperStanceKneeSpeed';
OUT.constrParams(c2).value = 10;
OUT.constrParams(c2).parent = c2-3;
OUT.constrParams(c2).boolean = 0;

c2=c2+1;
OUT.constrParams(c2).field = 'upperSwingKneeSpeed';
OUT.constrParams(c2).value = 10;
OUT.constrParams(c2).parent = c2-4;
OUT.constrParams(c2).boolean = 0;

c2=c2+1;
OUT.constrParams(c2).field = 'upperStanceAnkleSpeed';
OUT.constrParams(c2).value = 10;
OUT.constrParams(c2).parent = c2-5;
OUT.constrParams(c2).boolean = 0;

c2=c2+1;
OUT.constrParams(c2).field = 'upperSwingAnkleSpeed';
OUT.constrParams(c2).value = 10;
OUT.constrParams(c2).parent = c2-6;
OUT.constrParams(c2).boolean = 0;

c2=c2+1;
OUT.constrParams(c2).field = 'groundReactionForces';
OUT.constrParams(c2).value = 1;
OUT.constrParams(c2).parent = c2;
OUT.constrParams(c2).boolean = 1;

c2=c2+1;
OUT.constrParams(c2).field = 'mu';
OUT.constrParams(c2).value = 0.37;
OUT.constrParams(c2).parent = c2-1;
OUT.constrParams(c2).boolean = 0;

c2=c2+1;
OUT.constrParams(c2).field = 'minVerticalForce';
OUT.constrParams(c2).value = 0;
OUT.constrParams(c2).parent = c2-2;
OUT.constrParams(c2).boolean = 0;

c2=c2+1;
OUT.constrParams(c2).field = 'minVerticalImpulse';
OUT.constrParams(c2).value = 0;
OUT.constrParams(c2).parent = c2-3;
OUT.constrParams(c2).boolean = 0;

c2=c2+1;
OUT.constrParams(c2).field = 'footClearance';
OUT.constrParams(c2).value = 1;
OUT.constrParams(c2).parent = c2;
OUT.constrParams(c2).boolean = 1;

c2=c2+1;
OUT.constrParams(c2).field = 'swingFootMinHeight';
OUT.constrParams(c2).value = 0.05;
OUT.constrParams(c2).parent = c2-1;
OUT.constrParams(c2).boolean = 0;

c2=c2+1;
OUT.constrParams(c2).field = 'monotonicAnkle';
OUT.constrParams(c2).value = 1;
OUT.constrParams(c2).parent = c2;
OUT.constrParams(c2).boolean = 1;

c2=c2+1;
OUT.constrParams(c2).field = 'monotonicPhaseVariable';
OUT.constrParams(c2).value = 1;
OUT.constrParams(c2).parent = c2;
OUT.constrParams(c2).boolean = 1;

c2=c2+1;
OUT.constrParams(c2).field = 'checkS';
OUT.constrParams(c2).value = 1;
OUT.constrParams(c2).parent = c2;
OUT.constrParams(c2).boolean = 1;

c2=c2+1;
OUT.constrParams(c2).field = 'endOfStepTol';
OUT.constrParams(c2).value = 1e-05;
OUT.constrParams(c2).parent = c2-1;
OUT.constrParams(c2).boolean = 0;

c2=c2+1;
OUT.constrParams(c2).field = 'stability';
OUT.constrParams(c2).value = 1;
OUT.constrParams(c2).parent = c2;
OUT.constrParams(c2).boolean = 1;

c2=c2+1;
OUT.constrParams(c2).field = 'doNotUncheck';
OUT.constrParams(c2).value = 1;
OUT.constrParams(c2).parent = c2;
OUT.constrParams(c2).boolean = 1;

c2=c2+1;
OUT.constrParams(c2).field = 'positionInvarianceTol';
OUT.constrParams(c2).value = 1e-05;
OUT.constrParams(c2).parent = c2-1;
OUT.constrParams(c2).boolean = 0;

c2=c2+1;
OUT.constrParams(c2).field = 'velocityInvarianceTol';
OUT.constrParams(c2).value = 1e-05;
OUT.constrParams(c2).parent = c2-2;
OUT.constrParams(c2).boolean = 0;

%% 

c2=1;
OUT.fminconParams(c2).field = 'evaluateGait';
OUT.fminconParams(c2).value = @evaluateGait_HZD;
OUT.fminconParams(c2).parent = c2-1;
OUT.fminconParams(c2).boolean = 0;

c2=c2+1;
OUT.fminconParams(c2).field = 'dosort';
OUT.fminconParams(c2).value = @dosort_HZD;
OUT.fminconParams(c2).parent = c2-2;
OUT.fminconParams(c2).boolean = 0;

c2=c2+1;
OUT.fminconParams(c2).field = 'unsort';
OUT.fminconParams(c2).value = @unsort_HZD;
OUT.fminconParams(c2).parent = c2-3;
OUT.fminconParams(c2).boolean = 0;

c2=c2+1;
OUT.fminconParams(c2).field = 'invalidGaitOptOutput';
OUT.fminconParams(c2).value = @invalidGaitOptOutput_HZD;
OUT.fminconParams(c2).parent = c2-4;
OUT.fminconParams(c2).boolean = 0;

c2=c2+1;
OUT.fminconParams(c2).field = 'displaySeed';
OUT.fminconParams(c2).value = @displaySeed_HZD;
OUT.fminconParams(c2).parent = c2-5;
OUT.fminconParams(c2).boolean = 0;

c2=c2+1;
OUT.fminconParams(c2).field = 'boundType';
OUT.fminconParams(c2).value = 'both';
OUT.fminconParams(c2).parent = c2-6;
OUT.fminconParams(c2).boolean = 0;

c2=c2+1;
OUT.fminconParams(c2).field = 'paramFreedom';
OUT.fminconParams(c2).value = 0.7;
OUT.fminconParams(c2).parent = c2-7;
OUT.fminconParams(c2).boolean = 0;

c2=c2+1;
OUT.fminconParams(c2).field = 'runSim';
OUT.fminconParams(c2).value = 1;
OUT.fminconParams(c2).parent = c2-8;
OUT.fminconParams(c2).boolean = 1;

c2=c2+1;
OUT.fminconParams(c2).field = 'alwaysRunSim';
OUT.fminconParams(c2).value = 0;
OUT.fminconParams(c2).parent = c2-9;
OUT.fminconParams(c2).boolean = 1;

c2=c2+1;
OUT.fminconParams(c2).field = 'correctIC';
OUT.fminconParams(c2).value = 0;
OUT.fminconParams(c2).parent = c2-10;
OUT.fminconParams(c2).boolean = 1;

c2=c2+1;
OUT.fminconParams(c2).field = 'correctIC_fun';
OUT.fminconParams(c2).value = '';
OUT.fminconParams(c2).parent = c2-11;
OUT.fminconParams(c2).boolean = 0;

c2=c2+1;
OUT.fminconParams(c2).field = 'DiffMinChange';
OUT.fminconParams(c2).value = 1e-06;
OUT.fminconParams(c2).parent = c2-12;
OUT.fminconParams(c2).boolean = 0;

c2=c2+1;
OUT.fminconParams(c2).field = 'DiffMaxChange';
OUT.fminconParams(c2).value = 0.1;
OUT.fminconParams(c2).parent = c2-13;
OUT.fminconParams(c2).boolean = 0;

c2=c2+1;
OUT.fminconParams(c2).field = 'Display';
OUT.fminconParams(c2).value = 'iter';
OUT.fminconParams(c2).parent = c2-14;
OUT.fminconParams(c2).boolean = 0;

c2=c2+1;
OUT.fminconParams(c2).field = 'MaxFunEvals';
OUT.fminconParams(c2).value = 5000;
OUT.fminconParams(c2).parent = c2-15;
OUT.fminconParams(c2).boolean = 0;

c2=c2+1;
OUT.fminconParams(c2).field = 'MaxIter';
OUT.fminconParams(c2).value = 250;
OUT.fminconParams(c2).parent = c2-16;
OUT.fminconParams(c2).boolean = 0;

c2=c2+1;
OUT.fminconParams(c2).field = 'MaxSQPIter';
OUT.fminconParams(c2).value = 20000;
OUT.fminconParams(c2).parent = c2-17;
OUT.fminconParams(c2).boolean = 0;

c2=c2+1;
OUT.fminconParams(c2).field = 'TolCon';
OUT.fminconParams(c2).value = 1e-05;
OUT.fminconParams(c2).parent = c2-18;
OUT.fminconParams(c2).boolean = 0;

c2=c2+1;
OUT.fminconParams(c2).field = 'TolFun';
OUT.fminconParams(c2).value = 1e-05;
OUT.fminconParams(c2).parent = c2-19;
OUT.fminconParams(c2).boolean = 0;

c2=c2+1;
OUT.fminconParams(c2).field = 'TolX';
OUT.fminconParams(c2).value = 0.1;
OUT.fminconParams(c2).parent = c2-20;
OUT.fminconParams(c2).boolean = 0;

c2=c2+1;
OUT.fminconParams(c2).field = 'RelLineSrchBnd';
OUT.fminconParams(c2).value = '';
OUT.fminconParams(c2).parent = c2-21;
OUT.fminconParams(c2).boolean = 0;

c2=c2+1;
OUT.fminconParams(c2).field = 'UseParallel';
OUT.fminconParams(c2).value = 1;
OUT.fminconParams(c2).parent = c2-22;
OUT.fminconParams(c2).boolean = 1;
