# Supplementary material for: Quantifying the effect of sagittal plane joint angle variability on bipedal fall risk
Source: PLoS One. 2022 Jan 26;17(1):e0262749. doi: 10.1371/journal.pone.0262749 (PMC8791504; doi:10.1371/journal.pone.0262749)
Supplement: S1 File — Matlab code used to generate the simulations. (ZIP) [file pone.0262749.s001.zip › S1_File/RADIUS/models/HEALTHY_HUMAN_REAL_ANKLE/gaitFiles/Runs 113-128/Run 126/sim_BianchiLB_V98_Run_126.m]

function OUT = data()
%30-Jun-2017 20:28:45 

OUT.objval = 0.0005939924131;

%% 

OUT.exitflag = -2;

%% 

OUT.ctrlParams.H0 = [0, 1, 0, 0, 0, 0;
                     0, 0, 1, 0, 0, 0;
                     0, 0, 0, 1, 0, 0;
                     0, 0, 0, 0, 1, 0;
                     0, 0, 0, 0, 0, 1];
OUT.ctrlParams.c = [-0.7789893615, 0, -0.4188393615, 0, -0.21315, 0];
OUT.ctrlParams.Kp = 100;
OUT.ctrlParams.Kd = 10;
OUT.ctrlParams.calculateInput = @calculateInput_HZD;
OUT.ctrlParams.calculateOutput = @calculateOutput_HZDwVar;
OUT.ctrlParams.calculatePhaseVariable = @calculatePhaseVariable_HZD;
OUT.ctrlParams.simOutput = @simOutput_HZD;
OUT.ctrlParams.startOfStepInitialize = @startOfStepInitialize_HZDwVar;
OUT.ctrlParams.adjPertScale = [dr(8) dr(4) dr(8) dr(2) dr(8) 15 5 15 5 3 1 3 5 15 1]';
OUT.ctrlParams.contractionStA = 1;
OUT.ctrlParams.posErrScale = [4 3 6 16 16]';
OUT.ctrlParams.velErrScale = [20 6 6 160 5]';
OUT.ctrlParams.sErr = 0.5;
OUT.ctrlParams.qMinus = [-0.1704020377;
                         0.4823270231;
                         -0.2883915671;
                         -0.1989380473;
                         1.117349644;
                         1.607797502];
OUT.ctrlParams.dqMinus = [1.053678188;
                          -3.04590825;
                          -2.88527665;
                          2.796078734;
                          -3.03745496;
                          -3.10826399];
OUT.ctrlParams.thetaPlus = -0.502365198;
OUT.ctrlParams.thetaMinus = 0.01536803778;
OUT.ctrlParams.alpha = [-0.4823270231, -0.3141004423, 0.7762785171, -0.1202952839, 0.7870266126, 0.4823270231;
                        -0.1989380473, -0.1482038148, -0.0503686617, -0.1687374293, 0.000239126485, -0.2883915671;
                        -0.2883915671, -0.61122163, -2.856350006, 1.784830632, -0.4786457641, -0.1989380473;
                        1.607797502, 1.129030735, 1.05900753, 1.373313145, 1.421203602, 1.117349644;
                        1.117349644, 0.7803088137, 3.000907691, 0.1964137186, 1.918734892, 1.607797502];
OUT.ctrlParams.qPlus = [0.3119249854;
                        -0.4823270231;
                        -0.1989380473;
                        -0.2883915671;
                        1.607797502;
                        1.117349644];
OUT.ctrlParams.dqPlus = [-0.2756824077;
                         1.588221188;
                         0.4789800907;
                         -3.047827183;
                         -4.520020074;
                         -3.181990532];
OUT.ctrlParams.maxVelTrans = 81.89886491;
OUT.ctrlParams.delta = 0.9587818824;
OUT.ctrlParams.b1 = 1.001835464;
OUT.ctrlParams.xi1 = [-0.502365198;
                      -0.4894218671;
                      -0.4764785362;
                      -0.4635352053;
                      -0.4505918744;
                      -0.4376485435;
                      -0.4247052126;
                      -0.4117618817;
                      -0.3988185508;
                      -0.38587522;
                      -0.3729318891;
                      -0.3599885582;
                      -0.3470452273;
                      -0.3341018964;
                      -0.3211585655;
                      -0.3082152346;
                      -0.2952719037;
                      -0.2823285728;
                      -0.2693852419;
                      -0.256441911;
                      -0.2434985801;
                      -0.2305552492;
                      -0.2176119183;
                      -0.2046685874;
                      -0.1917252565;
                      -0.1787819256;
                      -0.1658385947;
                      -0.1528952638;
                      -0.139951933;
                      -0.1270086021;
                      -0.1140652712;
                      -0.1011219403;
                      -0.08817860937;
                      -0.07523527848;
                      -0.06229194758;
                      -0.04934861669;
                      -0.03640528579;
                      -0.0234619549;
                      -0.01051862401;
                      0.00242470689;
                      0.01536803778];
OUT.ctrlParams.xi2 = [-73.48201087;
                      -71.91372272;
                      -70.31548669;
                      -68.69936572;
                      -67.0780709;
                      -65.46498118;
                      -63.87409256;
                      -62.31972081;
                      -60.81631454;
                      -59.37828959;
                      -58.01962778;
                      -56.75393988;
                      -55.59431661;
                      -54.55318499;
                      -53.64234335;
                      -52.87279908;
                      -52.25451025;
                      -51.79603138;
                      -51.50419402;
                      -51.38363588;
                      -51.43652468;
                      -51.66242611;
                      -52.05823053;
                      -52.61843675;
                      -53.33545587;
                      -54.19998085;
                      -55.20149218;
                      -56.32850954;
                      -57.5688932;
                      -58.91006343;
                      -60.33907192;
                      -61.84267409;
                      -63.40745776;
                      -65.01996266;
                      -66.66683965;
                      -68.33475783;
                      -70.01035238;
                      -71.67983309;
                      -73.32868313;
                      -74.9394245;
                      -76.49083575];
OUT.ctrlParams.V_min = 1320.143966;
OUT.ctrlParams.stab = 0.920949972;
OUT.ctrlParams.xi2Plus = -73.48201087;
OUT.ctrlParams.xi2Minus = -76.64100899;

%% 

OUT.modelParams.gamma = 0;
OUT.modelParams.g = 9.8;
OUT.modelParams.mb = 49.494;
OUT.modelParams.mt = 7.3;
OUT.modelParams.ms = 3.3945;
OUT.modelParams.mf = 1.0585;
OUT.modelParams.xf = 0.0102083;
OUT.modelParams.yf = 0;
OUT.modelParams.R = 0.26245;
OUT.modelParams.Lt = 0.44345;
OUT.modelParams.Ls = 0.253257;
OUT.modelParams.ct = 0.19186;
OUT.modelParams.cs = 0.19367;
OUT.modelParams.cf_x = 0.13756;
OUT.modelParams.cf_y = 0.19186;
OUT.modelParams.Jt = 0.149711;
OUT.modelParams.Js = 0.204956;

%% 

OUT.integratorSettings.AbsTol = 1e-06;
OUT.integratorSettings.RelTol = 1e-06;

%% 

OUT.icData.numSteps = 1;
OUT.icData.x0 = [0.3119249854;
                 -0.4823270231;
                 -0.1989380473;
                 -0.2883915671;
                 1.607797502;
                 1.117349644;
                 -0.2756824077;
                 1.588221188;
                 0.4789800907;
                 -3.047827183;
                 -4.520020074;
                 -3.181990532];

%% 

c2=1;
OUT.objParams(c2).field = 'predictHealthyGait';
OUT.objParams(c2).value = 1;
OUT.objParams(c2).parent = c2;

c2=c2+1;
OUT.objParams(c2).field = 'predictHealthyGait_function';
OUT.objParams(c2).value = 'predictHealthyGait';
OUT.objParams(c2).parent = c2-1;

%% 

c2=1;
OUT.constrParams(c2).field = 'desiredSpeed';
OUT.constrParams(c2).value = 1;
OUT.constrParams(c2).parent = c2;
OUT.constrParams(c2).boolean = 1;

c2=c2+1;
OUT.constrParams(c2).field = 'desiredSpeedValue';
OUT.constrParams(c2).value = 0.98;
OUT.constrParams(c2).parent = c2-1;
OUT.constrParams(c2).boolean = 0;

c2=c2+1;
OUT.constrParams(c2).field = 'speedTol';
OUT.constrParams(c2).value = 0.005;
OUT.constrParams(c2).parent = c2-2;
OUT.constrParams(c2).boolean = 0;

c2=c2+1;
OUT.constrParams(c2).field = 'stepLength';
OUT.constrParams(c2).value = 1;
OUT.constrParams(c2).parent = c2;
OUT.constrParams(c2).boolean = 1;

c2=c2+1;
OUT.constrParams(c2).field = 'minStepLength';
OUT.constrParams(c2).value = 0.186;
OUT.constrParams(c2).parent = c2-1;
OUT.constrParams(c2).boolean = 0;

c2=c2+1;
OUT.constrParams(c2).field = 'maxStepLength';
OUT.constrParams(c2).value = 0.986;
OUT.constrParams(c2).parent = c2-2;
OUT.constrParams(c2).boolean = 0;

c2=c2+1;
OUT.constrParams(c2).field = 'jointHardLimits';
OUT.constrParams(c2).value = 1;
OUT.constrParams(c2).parent = c2;
OUT.constrParams(c2).boolean = 1;

c2=c2+1;
OUT.constrParams(c2).field = 'upperHipAngle';
OUT.constrParams(c2).value = 90;
OUT.constrParams(c2).parent = c2-1;
OUT.constrParams(c2).boolean = 0;

c2=c2+1;
OUT.constrParams(c2).field = 'lowerHipAngle';
OUT.constrParams(c2).value = -45;
OUT.constrParams(c2).parent = c2-2;
OUT.constrParams(c2).boolean = 0;

c2=c2+1;
OUT.constrParams(c2).field = 'upperKneeAngle';
OUT.constrParams(c2).value = 0;
OUT.constrParams(c2).parent = c2-3;
OUT.constrParams(c2).boolean = 0;

c2=c2+1;
OUT.constrParams(c2).field = 'lowerKneeAngle';
OUT.constrParams(c2).value = -180;
OUT.constrParams(c2).parent = c2-4;
OUT.constrParams(c2).boolean = 0;

c2=c2+1;
OUT.constrParams(c2).field = 'upperAnkleAngle';
OUT.constrParams(c2).value = 135;
OUT.constrParams(c2).parent = c2-5;
OUT.constrParams(c2).boolean = 0;

c2=c2+1;
OUT.constrParams(c2).field = 'lowerAnkleAngle';
OUT.constrParams(c2).value = 45;
OUT.constrParams(c2).parent = c2-6;
OUT.constrParams(c2).boolean = 0;

c2=c2+1;
OUT.constrParams(c2).field = 'jointSpeedLimits';
OUT.constrParams(c2).value = 0;
OUT.constrParams(c2).parent = c2;
OUT.constrParams(c2).boolean = 1;

c2=c2+1;
OUT.constrParams(c2).field = 'upperStanceHipSpeed';
OUT.constrParams(c2).value = 5;
OUT.constrParams(c2).parent = c2-1;
OUT.constrParams(c2).boolean = 0;

c2=c2+1;
OUT.constrParams(c2).field = 'upperSwingHipSpeed';
OUT.constrParams(c2).value = 5;
OUT.constrParams(c2).parent = c2-2;
OUT.constrParams(c2).boolean = 0;

c2=c2+1;
OUT.constrParams(c2).field = 'upperStanceKneeSpeed';
OUT.constrParams(c2).value = 10;
OUT.constrParams(c2).parent = c2-3;
OUT.constrParams(c2).boolean = 0;

c2=c2+1;
OUT.constrParams(c2).field = 'upperSwingKneeSpeed';
OUT.constrParams(c2).value = 10;
OUT.constrParams(c2).parent = c2-4;
OUT.constrParams(c2).boolean = 0;

c2=c2+1;
OUT.constrParams(c2).field = 'upperStanceAnkleSpeed';
OUT.constrParams(c2).value = 10;
OUT.constrParams(c2).parent = c2-5;
OUT.constrParams(c2).boolean = 0;

c2=c2+1;
OUT.constrParams(c2).field = 'upperSwingAnkleSpeed';
OUT.constrParams(c2).value = 10;
OUT.constrParams(c2).parent = c2-6;
OUT.constrParams(c2).boolean = 0;

c2=c2+1;
OUT.constrParams(c2).field = 'groundReactionForces';
OUT.constrParams(c2).value = 1;
OUT.constrParams(c2).parent = c2;
OUT.constrParams(c2).boolean = 1;

c2=c2+1;
OUT.constrParams(c2).field = 'mu';
OUT.constrParams(c2).value = 0.37;
OUT.constrParams(c2).parent = c2-1;
OUT.constrParams(c2).boolean = 0;

c2=c2+1;
OUT.constrParams(c2).field = 'minVerticalForce';
OUT.constrParams(c2).value = 0;
OUT.constrParams(c2).parent = c2-2;
OUT.constrParams(c2).boolean = 0;

c2=c2+1;
OUT.constrParams(c2).field = 'minVerticalImpulse';
OUT.constrParams(c2).value = 0;
OUT.constrParams(c2).parent = c2-3;
OUT.constrParams(c2).boolean = 0;

c2=c2+1;
OUT.constrParams(c2).field = 'footClearance';
OUT.constrParams(c2).value = 1;
OUT.constrParams(c2).parent = c2;
OUT.constrParams(c2).boolean = 1;

c2=c2+1;
OUT.constrParams(c2).field = 'swingFootMinHeight';
OUT.constrParams(c2).value = 0.05;
OUT.constrParams(c2).parent = c2-1;
OUT.constrParams(c2).boolean = 0;

c2=c2+1;
OUT.constrParams(c2).field = 'monotonicAnkle';
OUT.constrParams(c2).value = 1;
OUT.constrParams(c2).parent = c2;
OUT.constrParams(c2).boolean = 1;

c2=c2+1;
OUT.constrParams(c2).field = 'monotonicPhaseVariable';
OUT.constrParams(c2).value = 1;
OUT.constrParams(c2).parent = c2;
OUT.constrParams(c2).boolean = 1;

c2=c2+1;
OUT.constrParams(c2).field = 'checkS';
OUT.constrParams(c2).value = 1;
OUT.constrParams(c2).parent = c2;
OUT.constrParams(c2).boolean = 1;

c2=c2+1;
OUT.constrParams(c2).field = 'endOfStepTol';
OUT.constrParams(c2).value = 1e-05;
OUT.constrParams(c2).parent = c2-1;
OUT.constrParams(c2).boolean = 0;

c2=c2+1;
OUT.constrParams(c2).field = 'stability';
OUT.constrParams(c2).value = 1;
OUT.constrParams(c2).parent = c2;
OUT.constrParams(c2).boolean = 1;

c2=c2+1;
OUT.constrParams(c2).field = 'doNotUncheck';
OUT.constrParams(c2).value = 1;
OUT.constrParams(c2).parent = c2;
OUT.constrParams(c2).boolean = 1;

c2=c2+1;
OUT.constrParams(c2).field = 'positionInvarianceTol';
OUT.constrParams(c2).value = 1e-05;
OUT.constrParams(c2).parent = c2-1;
OUT.constrParams(c2).boolean = 0;

c2=c2+1;
OUT.constrParams(c2).field = 'velocityInvarianceTol';
OUT.constrParams(c2).value = 1e-05;
OUT.constrParams(c2).parent = c2-2;
OUT.constrParams(c2).boolean = 0;

%% 

c2=1;
OUT.fminconParams(c2).field = 'evaluateGait';
OUT.fminconParams(c2).value = @evaluateGait_HZD;
OUT.fminconParams(c2).parent = c2-1;
OUT.fminconParams(c2).boolean = 0;

c2=c2+1;
OUT.fminconParams(c2).field = 'dosort';
OUT.fminconParams(c2).value = @dosort_HZD;
OUT.fminconParams(c2).parent = c2-2;
OUT.fminconParams(c2).boolean = 0;

c2=c2+1;
OUT.fminconParams(c2).field = 'unsort';
OUT.fminconParams(c2).value = @unsort_HZD;
OUT.fminconParams(c2).parent = c2-3;
OUT.fminconParams(c2).boolean = 0;

c2=c2+1;
OUT.fminconParams(c2).field = 'invalidGaitOptOutput';
OUT.fminconParams(c2).value = @invalidGaitOptOutput_HZD;
OUT.fminconParams(c2).parent = c2-4;
OUT.fminconParams(c2).boolean = 0;

c2=c2+1;
OUT.fminconParams(c2).field = 'displaySeed';
OUT.fminconParams(c2).value = @displaySeed_HZD;
OUT.fminconParams(c2).parent = c2-5;
OUT.fminconParams(c2).boolean = 0;

c2=c2+1;
OUT.fminconParams(c2).field = 'boundType';
OUT.fminconParams(c2).value = 'both';
OUT.fminconParams(c2).parent = c2-6;
OUT.fminconParams(c2).boolean = 0;

c2=c2+1;
OUT.fminconParams(c2).field = 'paramFreedom';
OUT.fminconParams(c2).value = 0.1;
OUT.fminconParams(c2).parent = c2-7;
OUT.fminconParams(c2).boolean = 0;

c2=c2+1;
OUT.fminconParams(c2).field = 'runSim';
OUT.fminconParams(c2).value = 1;
OUT.fminconParams(c2).parent = c2-8;
OUT.fminconParams(c2).boolean = 1;

c2=c2+1;
OUT.fminconParams(c2).field = 'alwaysRunSim';
OUT.fminconParams(c2).value = 0;
OUT.fminconParams(c2).parent = c2-9;
OUT.fminconParams(c2).boolean = 1;

c2=c2+1;
OUT.fminconParams(c2).field = 'correctIC';
OUT.fminconParams(c2).value = 0;
OUT.fminconParams(c2).parent = c2-10;
OUT.fminconParams(c2).boolean = 1;

c2=c2+1;
OUT.fminconParams(c2).field = 'correctIC_fun';
OUT.fminconParams(c2).value = '';
OUT.fminconParams(c2).parent = c2-11;
OUT.fminconParams(c2).boolean = 0;

c2=c2+1;
OUT.fminconParams(c2).field = 'DiffMinChange';
OUT.fminconParams(c2).value = 1e-06;
OUT.fminconParams(c2).parent = c2-12;
OUT.fminconParams(c2).boolean = 0;

c2=c2+1;
OUT.fminconParams(c2).field = 'DiffMaxChange';
OUT.fminconParams(c2).value = 0.1;
OUT.fminconParams(c2).parent = c2-13;
OUT.fminconParams(c2).boolean = 0;

c2=c2+1;
OUT.fminconParams(c2).field = 'Display';
OUT.fminconParams(c2).value = 'iter';
OUT.fminconParams(c2).parent = c2-14;
OUT.fminconParams(c2).boolean = 0;

c2=c2+1;
OUT.fminconParams(c2).field = 'MaxFunEvals';
OUT.fminconParams(c2).value = 5000;
OUT.fminconParams(c2).parent = c2-15;
OUT.fminconParams(c2).boolean = 0;

c2=c2+1;
OUT.fminconParams(c2).field = 'MaxIter';
OUT.fminconParams(c2).value = 250;
OUT.fminconParams(c2).parent = c2-16;
OUT.fminconParams(c2).boolean = 0;

c2=c2+1;
OUT.fminconParams(c2).field = 'MaxSQPIter';
OUT.fminconParams(c2).value = 20000;
OUT.fminconParams(c2).parent = c2-17;
OUT.fminconParams(c2).boolean = 0;

c2=c2+1;
OUT.fminconParams(c2).field = 'TolCon';
OUT.fminconParams(c2).value = 1e-05;
OUT.fminconParams(c2).parent = c2-18;
OUT.fminconParams(c2).boolean = 0;

c2=c2+1;
OUT.fminconParams(c2).field = 'TolFun';
OUT.fminconParams(c2).value = 1e-05;
OUT.fminconParams(c2).parent = c2-19;
OUT.fminconParams(c2).boolean = 0;

c2=c2+1;
OUT.fminconParams(c2).field = 'TolX';
OUT.fminconParams(c2).value = 0.1;
OUT.fminconParams(c2).parent = c2-20;
OUT.fminconParams(c2).boolean = 0;

c2=c2+1;
OUT.fminconParams(c2).field = 'RelLineSrchBnd';
OUT.fminconParams(c2).value = '';
OUT.fminconParams(c2).parent = c2-21;
OUT.fminconParams(c2).boolean = 0;

c2=c2+1;
OUT.fminconParams(c2).field = 'UseParallel';
OUT.fminconParams(c2).value = 1;
OUT.fminconParams(c2).parent = c2-22;
OUT.fminconParams(c2).boolean = 1;
