# Supplementary material for: Quantifying the effect of sagittal plane joint angle variability on bipedal fall risk
Source: PLoS One. 2022 Jan 26;17(1):e0262749. doi: 10.1371/journal.pone.0262749 (PMC8791504; doi:10.1371/journal.pone.0262749)
Supplement: S1 File — Matlab code used to generate the simulations. (ZIP) [file pone.0262749.s001.zip › S1_File/RADIUS/models/HEALTHY_HUMAN_REAL_ANKLE/gaitFiles/Runs 17-32/Run 25/sim_Han_V130_Run_25.m]

function OUT = data()
%19-May-2017 13:13:49 

OUT.objval = 0.001968975497;

%% 

OUT.exitflag = 4;

%% 

OUT.ctrlParams.H0 = [0, 1, 0, 0, 0, 0;
                     0, 0, 1, 0, 0, 0;
                     0, 0, 0, 1, 0, 0;
                     0, 0, 0, 0, 1, 0;
                     0, 0, 0, 0, 0, 1];
OUT.ctrlParams.c = [-0.9114419277, 0, -0.4900419277, 0, -0.2494, 0];
OUT.ctrlParams.Kp = 100;
OUT.ctrlParams.Kd = 10;
OUT.ctrlParams.calculateInput = @calculateInput_HZD;
OUT.ctrlParams.calculateOutput = @calculateOutput_HZDwVar;
OUT.ctrlParams.calculatePhaseVariable = @calculatePhaseVariable_HZD;
OUT.ctrlParams.simOutput = @simOutput_HZD;
OUT.ctrlParams.startOfStepInitialize = @startOfStepInitialize_HZDwVar;
OUT.ctrlParams.adjPertScale = [dr(8) dr(4) dr(8) dr(0.5) dr(4) 15 1 3 1 15 5 15 1 3 5]';
OUT.ctrlParams.contractionStA = 1;
OUT.ctrlParams.posErrScale = [4 3 6 16 16]';
OUT.ctrlParams.velErrScale = [20 6 6 160 5]';
OUT.ctrlParams.sErr = 0.5;
OUT.ctrlParams.qMinus = [-0.2758879942;
                         0.7193778277;
                         -0.3221974506;
                         -0.2223807566;
                         1.313708414;
                         1.552947272];
OUT.ctrlParams.dqMinus = [-1.064965703;
                          1.664476983;
                          1.293242056;
                          -3.519397952;
                          -5.413876206;
                          -0.6684132175];
OUT.ctrlParams.thetaPlus = -0.6825443838;
OUT.ctrlParams.thetaMinus = 0.08170726665;
OUT.ctrlParams.alpha = [-0.7193778277, -0.9219881213, 0.05782397272, 1.421601604, 0.5685800165, 0.7193778277;
                        -0.2223807566, -0.6085490281, -0.8240445739, 0.6893510862, -0.4393622257, -0.3221974506;
                        -0.3221974506, -0.2126663796, -1.994869709, -2.008448648, 0.09646865567, -0.2223807566;
                        1.552947272, 1.275014711, 1.66526158, 1.099574812, 1.804193227, 1.313708414;
                        1.313708414, 0.8119074268, -0.3029610281, 2.964736108, 1.613503982, 1.552947272];
OUT.ctrlParams.qPlus = [0.4434898334;
                        -0.7193778277;
                        -0.2223807566;
                        -0.3221974506;
                        1.552947272;
                        1.313708414];
OUT.ctrlParams.dqPlus = [1.269286991;
                         -2.21746136;
                         -4.226405308;
                         1.198759023;
                         -3.041823316;
                         -5.49194357];
OUT.ctrlParams.maxVelTrans = 56.82344678;
OUT.ctrlParams.delta = 0.9843958744;
OUT.ctrlParams.b1 = 0.9803230073;
OUT.ctrlParams.xi1 = [-0.6825443838;
                      -0.6634380925;
                      -0.6443318012;
                      -0.62522551;
                      -0.6061192187;
                      -0.5870129275;
                      -0.5679066362;
                      -0.5488003449;
                      -0.5296940537;
                      -0.5105877624;
                      -0.4914814712;
                      -0.4723751799;
                      -0.4532688886;
                      -0.4341625974;
                      -0.4150563061;
                      -0.3959500149;
                      -0.3768437236;
                      -0.3577374323;
                      -0.3386311411;
                      -0.3195248498;
                      -0.3004185586;
                      -0.2813122673;
                      -0.262205976;
                      -0.2430996848;
                      -0.2239933935;
                      -0.2048871023;
                      -0.185780811;
                      -0.1666745197;
                      -0.1475682285;
                      -0.1284619372;
                      -0.109355646;
                      -0.0902493547;
                      -0.07114306343;
                      -0.05203677217;
                      -0.03293048091;
                      -0.01382418965;
                      0.005282101607;
                      0.02438839287;
                      0.04349468413;
                      0.06260097539;
                      0.08170726665];
OUT.ctrlParams.xi2 = [-70.3308577;
                      -68.83959702;
                      -67.33656553;
                      -65.83449164;
                      -64.34538684;
                      -62.88031908;
                      -61.44895718;
                      -60.06061085;
                      -58.72452461;
                      -57.45009763;
                      -56.24758067;
                      -55.12787765;
                      -54.10245818;
                      -53.18307841;
                      -52.3812642;
                      -51.70769794;
                      -51.17173717;
                      -50.78100161;
                      -50.54087689;
                      -50.45433841;
                      -50.52180972;
                      -50.74115361;
                      -51.10780362;
                      -51.61498828;
                      -52.2540153;
                      -53.01460232;
                      -53.88524064;
                      -54.85354962;
                      -55.90658954;
                      -57.03117946;
                      -58.21403753;
                      -59.44243634;
                      -60.70450057;
                      -61.98970671;
                      -63.28947033;
                      -64.59891728;
                      -65.91742269;
                      -67.24885616;
                      -68.60357861;
                      -69.99642586;
                      -71.44560865];
OUT.ctrlParams.V_min = 1272.825314;
OUT.ctrlParams.stab = 0.9499675384;
OUT.ctrlParams.xi2Plus = -70.3308577;
OUT.ctrlParams.xi2Minus = -71.44570546;

%% 

OUT.modelParams.gamma = 0;
OUT.modelParams.g = 9.8;
OUT.modelParams.mb = 37.968;
OUT.modelParams.mt = 5.6;
OUT.modelParams.ms = 2.604;
OUT.modelParams.mf = 0.812;
OUT.modelParams.xf = 0.0114512;
OUT.modelParams.yf = 0;
OUT.modelParams.R = 0.2465;
OUT.modelParams.Lt = 0.4165;
OUT.modelParams.Ls = 0.237842;
OUT.modelParams.ct = 0.1802;
OUT.modelParams.cs = 0.1819;
OUT.modelParams.cf_x = 0.1292;
OUT.modelParams.cf_y = 0.1802;
OUT.modelParams.Jt = 0.101312;
OUT.modelParams.Js = 0.138697;

%% 

OUT.integratorSettings.AbsTol = 1e-06;
OUT.integratorSettings.RelTol = 1e-06;

%% 

OUT.icData.numSteps = 1;
OUT.icData.x0 = [0.4434898334;
                 -0.7193778277;
                 -0.2223807566;
                 -0.3221974506;
                 1.552947272;
                 1.313708414;
                 1.269286991;
                 -2.21746136;
                 -4.226405308;
                 1.198759023;
                 -3.041823316;
                 -5.49194357];

%% 

c2=1;
OUT.objParams(c2).field = 'Borghese_1996_V128_Sp0_N6';
OUT.objParams(c2).value = 0;
OUT.objParams(c2).parent = c2;

c2=c2+1;
OUT.objParams(c2).field = 'Borghese_1996_V128_Sp0_N6_function';
OUT.objParams(c2).value = 'Borghese_1996_V128_Sp0_N6';
OUT.objParams(c2).parent = c2-1;

c2=c2+1;
OUT.objParams(c2).field = 'predictHealthyGait';
OUT.objParams(c2).value = 1;
OUT.objParams(c2).parent = c2;

c2=c2+1;
OUT.objParams(c2).field = 'predictHealthyGait_function';
OUT.objParams(c2).value = 'predictHealthyGait';
OUT.objParams(c2).parent = c2-1;

%% 

c2=1;
OUT.constrParams(c2).field = 'desiredSpeed';
OUT.constrParams(c2).value = 1;
OUT.constrParams(c2).parent = c2;
OUT.constrParams(c2).boolean = 1;

c2=c2+1;
OUT.constrParams(c2).field = 'desiredSpeedValue';
OUT.constrParams(c2).value = 1.3;
OUT.constrParams(c2).parent = c2-1;
OUT.constrParams(c2).boolean = 0;

c2=c2+1;
OUT.constrParams(c2).field = 'speedTol';
OUT.constrParams(c2).value = 0.005;
OUT.constrParams(c2).parent = c2-2;
OUT.constrParams(c2).boolean = 0;

c2=c2+1;
OUT.constrParams(c2).field = 'stepLength';
OUT.constrParams(c2).value = 1;
OUT.constrParams(c2).parent = c2;
OUT.constrParams(c2).boolean = 1;

c2=c2+1;
OUT.constrParams(c2).field = 'minStepLength';
OUT.constrParams(c2).value = 0.3485;
OUT.constrParams(c2).parent = c2-1;
OUT.constrParams(c2).boolean = 0;

c2=c2+1;
OUT.constrParams(c2).field = 'maxStepLength';
OUT.constrParams(c2).value = 1.1485;
OUT.constrParams(c2).parent = c2-2;
OUT.constrParams(c2).boolean = 0;

c2=c2+1;
OUT.constrParams(c2).field = 'jointHardLimits';
OUT.constrParams(c2).value = 1;
OUT.constrParams(c2).parent = c2;
OUT.constrParams(c2).boolean = 1;

c2=c2+1;
OUT.constrParams(c2).field = 'upperHipAngle';
OUT.constrParams(c2).value = 90;
OUT.constrParams(c2).parent = c2-1;
OUT.constrParams(c2).boolean = 0;

c2=c2+1;
OUT.constrParams(c2).field = 'lowerHipAngle';
OUT.constrParams(c2).value = -45;
OUT.constrParams(c2).parent = c2-2;
OUT.constrParams(c2).boolean = 0;

c2=c2+1;
OUT.constrParams(c2).field = 'upperKneeAngle';
OUT.constrParams(c2).value = 0;
OUT.constrParams(c2).parent = c2-3;
OUT.constrParams(c2).boolean = 0;

c2=c2+1;
OUT.constrParams(c2).field = 'lowerKneeAngle';
OUT.constrParams(c2).value = -180;
OUT.constrParams(c2).parent = c2-4;
OUT.constrParams(c2).boolean = 0;

c2=c2+1;
OUT.constrParams(c2).field = 'upperAnkleAngle';
OUT.constrParams(c2).value = 135;
OUT.constrParams(c2).parent = c2-5;
OUT.constrParams(c2).boolean = 0;

c2=c2+1;
OUT.constrParams(c2).field = 'lowerAnkleAngle';
OUT.constrParams(c2).value = 45;
OUT.constrParams(c2).parent = c2-6;
OUT.constrParams(c2).boolean = 0;

c2=c2+1;
OUT.constrParams(c2).field = 'jointSpeedLimits';
OUT.constrParams(c2).value = 0;
OUT.constrParams(c2).parent = c2;
OUT.constrParams(c2).boolean = 1;

c2=c2+1;
OUT.constrParams(c2).field = 'upperStanceHipSpeed';
OUT.constrParams(c2).value = 5;
OUT.constrParams(c2).parent = c2-1;
OUT.constrParams(c2).boolean = 0;

c2=c2+1;
OUT.constrParams(c2).field = 'upperSwingHipSpeed';
OUT.constrParams(c2).value = 5;
OUT.constrParams(c2).parent = c2-2;
OUT.constrParams(c2).boolean = 0;

c2=c2+1;
OUT.constrParams(c2).field = 'upperStanceKneeSpeed';
OUT.constrParams(c2).value = 10;
OUT.constrParams(c2).parent = c2-3;
OUT.constrParams(c2).boolean = 0;

c2=c2+1;
OUT.constrParams(c2).field = 'upperSwingKneeSpeed';
OUT.constrParams(c2).value = 10;
OUT.constrParams(c2).parent = c2-4;
OUT.constrParams(c2).boolean = 0;

c2=c2+1;
OUT.constrParams(c2).field = 'upperStanceAnkleSpeed';
OUT.constrParams(c2).value = 10;
OUT.constrParams(c2).parent = c2-5;
OUT.constrParams(c2).boolean = 0;

c2=c2+1;
OUT.constrParams(c2).field = 'upperSwingAnkleSpeed';
OUT.constrParams(c2).value = 10;
OUT.constrParams(c2).parent = c2-6;
OUT.constrParams(c2).boolean = 0;

c2=c2+1;
OUT.constrParams(c2).field = 'groundReactionForces';
OUT.constrParams(c2).value = 1;
OUT.constrParams(c2).parent = c2;
OUT.constrParams(c2).boolean = 1;

c2=c2+1;
OUT.constrParams(c2).field = 'mu';
OUT.constrParams(c2).value = 0.37;
OUT.constrParams(c2).parent = c2-1;
OUT.constrParams(c2).boolean = 0;

c2=c2+1;
OUT.constrParams(c2).field = 'minVerticalForce';
OUT.constrParams(c2).value = 0;
OUT.constrParams(c2).parent = c2-2;
OUT.constrParams(c2).boolean = 0;

c2=c2+1;
OUT.constrParams(c2).field = 'minVerticalImpulse';
OUT.constrParams(c2).value = 0;
OUT.constrParams(c2).parent = c2-3;
OUT.constrParams(c2).boolean = 0;

c2=c2+1;
OUT.constrParams(c2).field = 'footClearance';
OUT.constrParams(c2).value = 1;
OUT.constrParams(c2).parent = c2;
OUT.constrParams(c2).boolean = 1;

c2=c2+1;
OUT.constrParams(c2).field = 'swingFootMinHeight';
OUT.constrParams(c2).value = 0.05;
OUT.constrParams(c2).parent = c2-1;
OUT.constrParams(c2).boolean = 0;

c2=c2+1;
OUT.constrParams(c2).field = 'monotonicAnkle';
OUT.constrParams(c2).value = 1;
OUT.constrParams(c2).parent = c2;
OUT.constrParams(c2).boolean = 1;

c2=c2+1;
OUT.constrParams(c2).field = 'monotonicPhaseVariable';
OUT.constrParams(c2).value = 1;
OUT.constrParams(c2).parent = c2;
OUT.constrParams(c2).boolean = 1;

c2=c2+1;
OUT.constrParams(c2).field = 'checkS';
OUT.constrParams(c2).value = 1;
OUT.constrParams(c2).parent = c2;
OUT.constrParams(c2).boolean = 1;

c2=c2+1;
OUT.constrParams(c2).field = 'endOfStepTol';
OUT.constrParams(c2).value = 1e-05;
OUT.constrParams(c2).parent = c2-1;
OUT.constrParams(c2).boolean = 0;

c2=c2+1;
OUT.constrParams(c2).field = 'stability';
OUT.constrParams(c2).value = 1;
OUT.constrParams(c2).parent = c2;
OUT.constrParams(c2).boolean = 1;

c2=c2+1;
OUT.constrParams(c2).field = 'doNotUncheck';
OUT.constrParams(c2).value = 1;
OUT.constrParams(c2).parent = c2;
OUT.constrParams(c2).boolean = 1;

c2=c2+1;
OUT.constrParams(c2).field = 'positionInvarianceTol';
OUT.constrParams(c2).value = 1e-05;
OUT.constrParams(c2).parent = c2-1;
OUT.constrParams(c2).boolean = 0;

c2=c2+1;
OUT.constrParams(c2).field = 'velocityInvarianceTol';
OUT.constrParams(c2).value = 1e-05;
OUT.constrParams(c2).parent = c2-2;
OUT.constrParams(c2).boolean = 0;

%% 

c2=1;
OUT.fminconParams(c2).field = 'evaluateGait';
OUT.fminconParams(c2).value = @evaluateGait_HZD;
OUT.fminconParams(c2).parent = c2-1;
OUT.fminconParams(c2).boolean = 0;

c2=c2+1;
OUT.fminconParams(c2).field = 'dosort';
OUT.fminconParams(c2).value = @dosort_HZD;
OUT.fminconParams(c2).parent = c2-2;
OUT.fminconParams(c2).boolean = 0;

c2=c2+1;
OUT.fminconParams(c2).field = 'unsort';
OUT.fminconParams(c2).value = @unsort_HZD;
OUT.fminconParams(c2).parent = c2-3;
OUT.fminconParams(c2).boolean = 0;

c2=c2+1;
OUT.fminconParams(c2).field = 'invalidGaitOptOutput';
OUT.fminconParams(c2).value = @invalidGaitOptOutput_HZD;
OUT.fminconParams(c2).parent = c2-4;
OUT.fminconParams(c2).boolean = 0;

c2=c2+1;
OUT.fminconParams(c2).field = 'displaySeed';
OUT.fminconParams(c2).value = @displaySeed_HZD;
OUT.fminconParams(c2).parent = c2-5;
OUT.fminconParams(c2).boolean = 0;

c2=c2+1;
OUT.fminconParams(c2).field = 'boundType';
OUT.fminconParams(c2).value = 'both';
OUT.fminconParams(c2).parent = c2-6;
OUT.fminconParams(c2).boolean = 0;

c2=c2+1;
OUT.fminconParams(c2).field = 'paramFreedom';
OUT.fminconParams(c2).value = 0.7;
OUT.fminconParams(c2).parent = c2-7;
OUT.fminconParams(c2).boolean = 0;

c2=c2+1;
OUT.fminconParams(c2).field = 'runSim';
OUT.fminconParams(c2).value = 1;
OUT.fminconParams(c2).parent = c2-8;
OUT.fminconParams(c2).boolean = 1;

c2=c2+1;
OUT.fminconParams(c2).field = 'alwaysRunSim';
OUT.fminconParams(c2).value = 0;
OUT.fminconParams(c2).parent = c2-9;
OUT.fminconParams(c2).boolean = 1;

c2=c2+1;
OUT.fminconParams(c2).field = 'correctIC';
OUT.fminconParams(c2).value = 0;
OUT.fminconParams(c2).parent = c2-10;
OUT.fminconParams(c2).boolean = 1;

c2=c2+1;
OUT.fminconParams(c2).field = 'correctIC_fun';
OUT.fminconParams(c2).value = '';
OUT.fminconParams(c2).parent = c2-11;
OUT.fminconParams(c2).boolean = 0;

c2=c2+1;
OUT.fminconParams(c2).field = 'DiffMinChange';
OUT.fminconParams(c2).value = 1e-06;
OUT.fminconParams(c2).parent = c2-12;
OUT.fminconParams(c2).boolean = 0;

c2=c2+1;
OUT.fminconParams(c2).field = 'DiffMaxChange';
OUT.fminconParams(c2).value = 0.1;
OUT.fminconParams(c2).parent = c2-13;
OUT.fminconParams(c2).boolean = 0;

c2=c2+1;
OUT.fminconParams(c2).field = 'Display';
OUT.fminconParams(c2).value = 'iter';
OUT.fminconParams(c2).parent = c2-14;
OUT.fminconParams(c2).boolean = 0;

c2=c2+1;
OUT.fminconParams(c2).field = 'MaxFunEvals';
OUT.fminconParams(c2).value = 5000;
OUT.fminconParams(c2).parent = c2-15;
OUT.fminconParams(c2).boolean = 0;

c2=c2+1;
OUT.fminconParams(c2).field = 'MaxIter';
OUT.fminconParams(c2).value = 250;
OUT.fminconParams(c2).parent = c2-16;
OUT.fminconParams(c2).boolean = 0;

c2=c2+1;
OUT.fminconParams(c2).field = 'MaxSQPIter';
OUT.fminconParams(c2).value = 20000;
OUT.fminconParams(c2).parent = c2-17;
OUT.fminconParams(c2).boolean = 0;

c2=c2+1;
OUT.fminconParams(c2).field = 'TolCon';
OUT.fminconParams(c2).value = 1e-05;
OUT.fminconParams(c2).parent = c2-18;
OUT.fminconParams(c2).boolean = 0;

c2=c2+1;
OUT.fminconParams(c2).field = 'TolFun';
OUT.fminconParams(c2).value = 1e-05;
OUT.fminconParams(c2).parent = c2-19;
OUT.fminconParams(c2).boolean = 0;

c2=c2+1;
OUT.fminconParams(c2).field = 'TolX';
OUT.fminconParams(c2).value = 0.1;
OUT.fminconParams(c2).parent = c2-20;
OUT.fminconParams(c2).boolean = 0;

c2=c2+1;
OUT.fminconParams(c2).field = 'RelLineSrchBnd';
OUT.fminconParams(c2).value = '';
OUT.fminconParams(c2).parent = c2-21;
OUT.fminconParams(c2).boolean = 0;

c2=c2+1;
OUT.fminconParams(c2).field = 'UseParallel';
OUT.fminconParams(c2).value = 1;
OUT.fminconParams(c2).parent = c2-22;
OUT.fminconParams(c2).boolean = 1;
